# Supplementary material for: Resistant starch slows the progression of CKD in the 5/6 nephrectomy mouse model
Source: Physiol Rep. 2020 Oct 10;8(19):e14610. doi: 10.14814/phy2.14610 (PMC7547583; doi:10.14814/phy2.14610)
Supplement: Supplementary file 2 — Table S1 [file PHY2-8-e14610-s002.xlsx]

## Sheet:  A) quantifiable proteins
						Normalized Weighted Spectra Divided by Molecular Weight (in kDA)
						CKD+RS	CKD+RS	CKD+RS	CKD+RS	CKD-RS	CKD-RS	CKD-RS	CKD-RS	H+RS	H+RS	H+RS	H+RS	H-RS	H-RS	H-RS	H-RS		Values multiplied by 1330.037 and rounded to integer (the lowest non zero value gives 1)
#	Identified Proteins (5599)	Accession Number	Alternate ID	Molecular Weight,	Taxa	CKDRS1	CKDRS2	CKDRS3	CKDRS4	CKD5	CKD6	CKD7	CKD8	H1RS	H2RS	H3RS	H4RS	H7	H8	H9	H10	empty	CKDRS1	CKDRS2	CKDRS3	CKDRS4	CKD5	CKD6	CKD7	CKD8	H1RS	H2RS	H3RS	H4RS	H7	H8	H9	H10
409	Pyrophosphate--fructose 6-phosphate 1-phosphotransferase OS=[Bacteroides] pectinophilus ATCC 43243 GN=pfp PE=3 SV=1	B7APC0_9FIRM (+1)		45	[Bacteroides] pectinophilus ATCC 43243	0.320867	0	0	0.389333	0	0	0	0	0	0	0	0	0	0.616733	0	0		417	0	0	506	0	0	0	0	0	0	0	0	0	802	0	0
4.85	Flagellin OS=[Bacteroides] pectinophilus ATCC 43243 GN=BACPEC_03209 PE=3 SV=1	B7AWV9_9FIRM		29	[Bacteroides] pectinophilus ATCC 43243	0	0	0	0	0.113452	0.0832724	0.0512034	0	0.036269	0	0	0	0	0	0	0		0	0	0	0	147	108	67	0	47	0	0	0	0	0	0	0
136.14	Rubrerythrin OS=[Clostridium] aminophilum GN=SAMN04487771_104515 PE=4 SV=1	A0A1I0H7X7_9FIRM (+1)		20	[Clostridium] aminophilum	0.106705	0	0.11844	0.036828	0	0	0	0	0	0.44961	0.42823	0.313095	0.81395	0.246315	0	0.40105		139	0	154	48	0	0	0	0	0	585	557	407	1058	320	0	521
1250	50S ribosomal protein L10 OS=[Clostridium] asparagiforme DSM 15981 GN=rplJ PE=3 SV=1	C0DBQ7_9FIRM		18	[Clostridium] asparagiforme DSM 15981	0	0	0	0	0.0665667	0.130761	0.186106	0.125211	0.0584333	0	0	0	0.138989	0.0497372	0	0.323422		0	0	0	0	87	170	242	163	76	0	0	0	181	65	0	420
1295	ABC transporter, solute-binding protein OS=[Clostridium] asparagiforme DSM 15981 GN=CLOSTASPAR_06594 PE=4 SV=1	C0DBD9_9FIRM		48	[Clostridium] asparagiforme DSM 15981	0	0	0	0	0	0.147106	0	0.08335	0	0	0	0.0973312	0	0	0	0		0	0	0	0	0	191	0	108	0	0	0	127	0	0	0	0
111.5	Flagellin OS=[Clostridium] bolteae 90A9 GN=HMPREF1085_05289 PE=3 SV=1	R0BDC9_9FIRM (+1)		33	[Clostridium] bolteae 90A9	0.103494	0	0.176845	0	0.124624	0	0.455061	0.622515	0	0	0.439697	0	0	0	0	0.445091		135	0	230	0	162	0	592	809	0	0	572	0	0	0	0	579
45.19	Triosephosphate isomerase OS=[Clostridium] celerecrescens GN=tpiA PE=3 SV=1	A0A084JM88_9FIRM (+1)		27	[Clostridium] celerecrescens	0	0.148452	0	0.0408963	0	0	0	0.148178	0	0.0538852	0	0	0	0.0431074	0	0		0	193	0	53	0	0	0	193	0	70	0	0	0	56	0	0
24.51	Glyceraldehyde-3-phosphate dehydrogenase OS=[Clostridium] celerecrescens GN=IO98_11290 PE=3 SV=1	A0A084JM90_9FIRM		36	[Clostridium] celerecrescens	0.0616333	0	0.0275575	0	0	0	0	0	0	0	0	0	0	0	0	0		80	0	36	0	0	0	0	0	0	0	0	0	0	0	0	0
133.8	Translation elongation factor 2 (EF-2/EF-G) OS=[Clostridium] cf. saccharolyticum K10 GN=CLS_38690 PE=4 SV=1	D6DDV0_CLOSC		77	[Clostridium] cf. saccharolyticum K10	0	0	0	0	0	0.137688	0	0	0	0.0263584	0.0957831	0	0.0583455	0	0	0		0	0	0	0	0	179	0	0	0	34	125	0	76	0	0	0
433.3	Uncharacterized protein OS=[Clostridium] citroniae WAL-19142 GN=HMPREF9470_04970 PE=4 SV=1	A0A0J9BPF4_9FIRM (+1)		43	[Clostridium] citroniae WAL-19142	0	0	0	0	0	0	0	0	0	0.098093	0.131463	0	0	0	0.167272	0		0	0	0	0	0	0	0	0	0	128	171	0	0	0	217	0
111.1	Flagellin OS=[Clostridium] clostridioforme GN=hag_1 PE=3 SV=1	A0A174B7G7_9FIRM (+3)		29	[Clostridium] clostridioforme	0	0.163779	0	0.320297	0	3.50345	2.06234	0	1.39731	3.71034	3.319	0.55031	0.599931	0.531724	0	0		0	213	0	416	0	4555	2681	0	1817	4824	4315	715	780	691	0	0
141.4	Acetyl-CoA C-acetyltransferase OS=[Clostridium] clostridioforme 90A6 GN=HMPREF1083_04582 PE=3 SV=1	R0B512_9FIRM		41	[Clostridium] clostridioforme 90A6	0	0	0	0	0.0736146	0.287049	0	0.0735366	0.0754463	0	0	0	0	0.174688	0.219412	0		0	0	0	0	96	373	0	96	98	0	0	0	0	227	285	0
4.23	Flagellin OS=[Clostridium] clostridioforme 90A7 GN=HMPREF1082_00168 PE=3 SV=1	N9XNQ9_9FIRM		51	[Clostridium] clostridioforme 90A7	0	0	0	0	0.0692451	0.276902	0	0.0857863	0.0269725	0.106667	0.312804	0.13741	0.0569804	0	0.136749	0.120865		0	0	0	0	90	360	0	112	35	139	407	179	74	0	178	157
1543	50S ribosomal protein L14 OS=[Clostridium] clostridioforme 90A7 GN=rplN PE=3 SV=1	N9X3N6_9FIRM		13	[Clostridium] clostridioforme 90A7	0.0771231	0	0	0	0.0647531	0	0.0564546	0	0	0.223823	0	0	0	0	0	0		100	0	0	0	84	0	73	0	0	291	0	0	0	0	0	0
111.6	Flagellin OS=[Clostridium] clostridioforme 90A8 GN=HMPREF1090_01086 PE=3 SV=1	A0A0E2HT43_9FIRM		29	[Clostridium] clostridioforme 90A8	0.177145	0	0.224924	0	0	0	0.530586	0	0.487552	0	0.549759	0	0	0	0	0		230	0	292	0	0	0	690	0	634	0	715	0	0	0	0	0
1895	Triosephosphate isomerase OS=[Clostridium] cocleatum GN=tpiA PE=3 SV=1	A0A1I0GLJ1_9FIRM		26	[Clostridium] cocleatum	0	0	0	0	0	0	0	0	0	0	0	0	0	0.0344335	0.127708	0		0	0	0	0	0	0	0	0	0	0	0	0	0	45	166	0
8.28	Elongation factor Tu OS=[Clostridium] fimetarium GN=tuf PE=3 SV=1	A0A1I0P5K4_9FIRM		44	[Clostridium] fimetarium	0.0273477	0	0.0701045	0.0745409	0	0	0.0333591	0	0	0.0252864	0.0986023	0	0	0	0.15093	0		36	0	91	97	0	0	43	0	0	33	128	0	0	0	196	0
156.5	Acetyl-CoA carboxylase, carboxyltransferase component OS=[Clostridium] fimetarium GN=SAMN05421659_108174 PE=4 SV=1	A0A1I0QN24_9FIRM		52	[Clostridium] fimetarium	0	0	0.0208058	0.0177215	0	0	0.0596538	0.0821038	0	0	0	0	0	0	0	0.282231		0	0	27	23	0	0	78	107	0	0	0	0	0	0	0	367
51.7	Uncharacterized protein OS=[Clostridium] hylemonae DSM 15053 GN=CLOHYLEM_05798 PE=4 SV=1	C0C0X9_9FIRM		39	[Clostridium] hylemonae DSM 15053	0	0	0	0	0	0	0	0	0	0	0	0	0	0	0.442923	0.631103		0	0	0	0	0	0	0	0	0	0	0	0	0	0	576	820
736.1	Acetate kinase OS=[Clostridium] hylemonae DSM 15053 GN=ackA PE=3 SV=1	C0C410_9FIRM		42	[Clostridium] hylemonae DSM 15053	0.0379929	0	0	0.0754429	0.0130714	0.488881	0	0	0	0.148557	0	0	0	0	0	0		49	0	0	98	17	636	0	0	0	193	0	0	0	0	0	0
172.6	Formate--tetrahydrofolate ligase OS=[Clostridium] hylemonae DSM 15053 GN=fhs PE=3 SV=1	C0C2P9_9FIRM		60	[Clostridium] hylemonae DSM 15053	0	0	0.0196567	0	0.0295483	0	0	0	0	0.040955	0.0533133	0	0	0	0	0		0	0	26	0	38	0	0	0	0	53	69	0	0	0	0	0
121.6	Uncharacterized protein OS=[Clostridium] hylemonae DSM 15053 GN=CLOHYLEM_04475 PE=4 SV=1	C0BXD8_9FIRM		55	[Clostridium] hylemonae DSM 15053	0.0335055	0.0387382	0	0	0	0	0	0	0	0	0	0	0	0	0	0		44	50	0	0	0	0	0	0	0	0	0	0	0	0	0	0
21.27	Uncharacterized protein OS=[Clostridium] hylemonae DSM 15053 GN=CLOHYLEM_05194 PE=4 SV=1	C0BZF3_9FIRM		63	[Clostridium] hylemonae DSM 15053	0	0	0	0	0	0	0	0	0	0	0	0	0	0	0.0535222	0.12589		0	0	0	0	0	0	0	0	0	0	0	0	0	0	70	164
4.108	Flagellin OS=[Clostridium] hylemonae DSM 15053 GN=hag PE=3 SV=1	C0C1T0_9FIRM		50	[Clostridium] hylemonae DSM 15053	0	0	0	0	0	0	0	0	0	0.032594	0.073908	0	0	0	0	0.140754		0	0	0	0	0	0	0	0	0	42	96	0	0	0	0	183
258.14	L-arabinose isomerase OS=[Clostridium] hylemonae DSM 15053 GN=araA PE=3 SV=1	C0C0X3_9FIRM		57	[Clostridium] hylemonae DSM 15053	0	0	0	0	0	0	0	0	0.0290649	0.020193	0	0	0	0	0	0		0	0	0	0	0	0	0	0	38	26	0	0	0	0	0	0
51.3	Monosaccharide ABC transporter substrate-binding protein, CUT2 family OS=[Clostridium] lavalense GN=SAMN05216313_102213 PE=4 SV=1	A0A1I0C0U4_9FIRM		38	[Clostridium] lavalense	0.255947	0.919289	0.405289	0.344763	0.177221	0.467895	0.135192	0.562263	1.17145	0.318947	0.491132	0.277132	0	0.223195	0.0582526	0.769		333	1195	527	448	230	608	176	731	1523	415	638	360	0	290	76	1000
222.1	Ribose transport system substrate-binding protein OS=[Clostridium] lavalense GN=SAMN05216313_15514 PE=4 SV=1	A0A1I0K9Q9_9FIRM		63	[Clostridium] lavalense	0.278413	0	0.212476	0.162127	0.0658492	0.0587794	0	0	0.295984	0.138227	0.266048	0.187984	0.230873	0.139725	0.440317	0.351302		362	0	276	211	86	76	0	0	385	180	346	244	300	182	572	457
50.4	Methyl-galactoside transport system substrate-binding protein OS=[Clostridium] lavalense GN=SAMN05216313_102321 PE=4 SV=1	A0A1I0C7R3_9FIRM		41	[Clostridium] lavalense	0	0	0.0855024	0	0.260122	0.0846171	0	0.0534512	0.272537	0.309244	0.284634	0.202559	0	0.120205	0.27461	0.0596561		0	0	111	0	338	110	0	69	354	402	370	263	0	156	357	78
433.1	Iron(III) transport system substrate-binding protein OS=[Clostridium] lavalense GN=SAMN05216313_11889 PE=4 SV=1	A0A1I0I1A3_9FIRM		43	[Clostridium] lavalense	0	0	0	0	0	0	0	0	0.232393	0.247	0.228707	0.081493	0	0.189472	0.334628	0		0	0	0	0	0	0	0	0	302	321	297	106	0	246	435	0
391.2	Uncharacterized protein OS=[Clostridium] lavalense GN=SAMN05216313_105241 PE=4 SV=1	A0A1I0E4V1_9FIRM		47	[Clostridium] lavalense	0	0.118074	0	0.0719638	0	0	0.18874	0	0	0	0.0747745	0.480787	0	0.188706	0	0		0	154	0	94	0	0	245	0	0	0	97	625	0	245	0	0
69.5	Putative aldouronate transport system substrate-binding protein OS=[Clostridium] polysaccharolyticum GN=SAMN04487772_10411 PE=4 SV=1	A0A1H9ZMM5_9FIRM		64	[Clostridium] polysaccharolyticum	0.01925	0.120698	0	0.0212172	0.0655828	0.240219	0	0.0334266	0	0.0360562	0	0	0.171	0.0853719	0.0453859	0		25	157	0	28	85	312	0	43	0	47	0	0	222	111	59	0
124.6	Ketol-acid reductoisomerase (NADP(+)) OS=[Clostridium] polysaccharolyticum GN=ilvC PE=3 SV=1	A0A1I0D177_9FIRM		37	[Clostridium] polysaccharolyticum	0.109822	0.0541649	0.0531838	0.031527	0	0	0	0	0.514892	0.0835486	0.0616514	0	0	0	0	0		143	70	69	41	0	0	0	0	669	109	80	0	0	0	0	0
192.1	Glucose-6-phosphate isomerase OS=[Clostridium] polysaccharolyticum GN=pgi PE=3 SV=1	A0A1I0DC90_9FIRM		50	[Clostridium] polysaccharolyticum	0	0.030912	0	0.03762	0	0	0	0	0	0	0	0.099338	0	0.042276	0	0		0	40	0	49	0	0	0	0	0	0	0	129	0	55	0	0
21.12	Phosphoenolpyruvate carboxykinase (ATP) OS=[Clostridium] populeti GN=SAMN05661086_03262 PE=4 SV=1	A0A1I6LFR2_9FIRM		62	[Clostridium] populeti	0.034129	0	0	0	0.0323726	0	0.0295081	0.0291887	0.105134	0	0.0823435	0	0	0	0.0319113	0		44	0	0	0	42	0	38	38	137	0	107	0	0	0	41	0
1382	Carbohydrate ABC transporter substrate-binding protein, CUT1 family (TC 3.A.1.1.-) OS=[Clostridium] populeti GN=SAMN05661086_03405 PE=4 SV=1	A0A1I6LMT8_9FIRM		51	[Clostridium] populeti	0	0	0.0453627	0	0.0330118	0	0.0431706	0	0	0	0	0.022902	0	0	0	0		0	0	59	0	43	0	56	0	0	0	0	30	0	0	0	0
194.12	Tellurium resistance protein TerD OS=[Clostridium] populeti GN=SAMN05661086_00790 PE=4 SV=1	A0A1I6IF96_9FIRM		21	[Clostridium] populeti	0	0	0	0	0	0	0	0	0	0	0	0	0	0.131581	0.142038	0		0	0	0	0	0	0	0	0	0	0	0	0	0	171	185	0
1081	Thioredoxin reductase OS=[Clostridium] scindens ATCC 35704 GN=trxB PE=3 SV=1	B0NBF1_CLOSV (+1)		34	[Clostridium] scindens ATCC 35704	0	0.0910206	0	0.110168	0	0	0	0	0.121809	0.111459	0	0	0	0	0	0		0	118	0	143	0	0	0	0	158	145	0	0	0	0	0	0
350.7	Phosphoglucomutase/phosphomannomutase, alpha/beta/alpha domain II OS=[Clostridium] scindens ATCC 35704 GN=CLOSCI_01986 PE=3 SV=1	B0NEU7_CLOSV (+1)		64	[Clostridium] scindens ATCC 35704	0	0	0	0	0.0409781	0	0	0.0232422	0	0	0	0	0	0	0.0438516	0		0	0	0	0	53	0	0	30	0	0	0	0	0	0	57	0
2278	50S ribosomal protein L5 OS=[Clostridium] scindens ATCC 35704 GN=rplE PE=3 SV=1	B0NFG9_CLOSV (+1)		20	[Clostridium] scindens ATCC 35704	0	0	0	0	0	0	0	0	0.131475	0	0.236625	0	0	0.089525	0	0		0	0	0	0	0	0	0	0	171	0	308	0	0	116	0	0
8.41	Elongation factor Tu OS=[Clostridium] sphenoides JCM 1415 GN=tuf PE=3 SV=1	A0A1I0JAK5_9FIRM		44	[Clostridium] sphenoides JCM 1415	0	0	0	0	0	0.156389	0	0	0	0.0826636	0.238432	0	0	0	0	0		0	0	0	0	0	203	0	0	0	107	310	0	0	0	0	0
30.69	Pyruvate, phosphate dikinase OS=[Clostridium] sphenoides JCM 1415 GN=SAMN02745906_0085 PE=3 SV=1	A0A1I0EXT4_9FIRM		97	[Clostridium] sphenoides JCM 1415	0	0	0	0	0	0	0.0203835	0	0.015233	0.0166144	0	0	0	0	0	0		0	0	0	0	0	0	26	0	20	22	0	0	0	0	0	0
4.4	Flagellin OS=[Clostridium] symbiosum ATCC 14940 GN=CLOSYM_04302 PE=3 SV=1	U2CY95_CLOSY		60	[Clostridium] symbiosum ATCC 14940	0.0993917	0	0	0	0	0.0806483	0	0	0	0.0726	0.117113	0	0	0	0	0.332		129	0	0	0	0	105	0	0	0	94	152	0	0	0	0	432
44.67	60 kDa chaperonin OS=[Clostridium] symbiosum WAL-14163 GN=groL PE=3 SV=1	E7GU70_CLOSY		57	[Clostridium] symbiosum WAL-14163	0	0	0	0	0	0	0	0	0.0368439	0	0.0655965	0	0	0	0	0.0548491		0	0	0	0	0	0	0	0	48	0	85	0	0	0	0	71
97.9	Uncharacterized protein OS=[Clostridium] termitidis CT1112 GN=CTER_1549 PE=4 SV=1	S0FK85_9FIRM		35	[Clostridium] termitidis CT1112	0.0171897	0	0	0.0420657	0	0	0.131757	0	0	0	0.0632171	0	0	0.0550943	0	0		22	0	0	55	0	0	171	0	0	0	82	0	0	72	0	0
1558	ABC-type sugar transport system, periplasmic component OS=[Clostridium] termitidis CT1112 GN=CTER_1319 PE=4 SV=1	S0FL45_9FIRM		33	[Clostridium] termitidis CT1112	0.0182315	0	0.0293224	0.0223073	0	0	0.0275109	0	0.0718667	0	0.0223494	0	0	0.0271294	0	0		24	0	38	29	0	0	36	0	93	0	29	0	0	35	0	0
751	ABC transporter substrate-binding protein OS=[Collinsella] massiliensis GN=B5G02_05285 PE=4 SV=1	A0A1Y3Y2S2_9ACTN		49	[Collinsella] massiliensis	0	0.0818	0	0.0751163	0.0171794	0	0	0	0.221816	0	0	0.198645	0	0	0.0451755	0		0	106	0	98	22	0	0	0	288	0	0	258	0	0	59	0
119.14	Elongation factor G OS=[Desulfotomaculum] guttoideum GN=fusA PE=3 SV=1	A0A1I0FRA7_9FIRM		78	[Desulfotomaculum] guttoideum	0	0	0	0	0	0	0	0	0	0.0353051	0.0283667	0	0	0	0	0		0	0	0	0	0	0	0	0	0	46	37	0	0	0	0	0
745	ABC-type sugar transport system, periplasmic component OS=[Eubacterium] cellulosolvens 6 GN=EubceDRAFT1_1756 PE=4 SV=1	I5AUR0_EUBCE		42	[Eubacterium] cellulosolvens 6	0	0.0596643	0.0918048	0.12269	0.0601286	0	0.0698952	0.190512	0	0.0259929	0	0	0	0	0.0922571	0		0	78	119	160	78	0	91	248	0	34	0	0	0	0	120	0
880	Acetyl-CoA acetyltransferase OS=[Eubacterium] cellulosolvens 6 GN=EubceDRAFT1_0431 PE=3 SV=1	I5AR60_EUBCE		41	[Eubacterium] cellulosolvens 6	0.044022	0.097761	0	0.0718195	0	0.0143544	0	0	0	0.141937	0	0	0	0	0.0809854	0		57	127	0	93	0	19	0	0	0	185	0	0	0	0	105	0
194.5	Putative stress response protein, TerZ-and CABP1 OS=[Eubacterium] cellulosolvens 6 GN=EubceDRAFT1_2800 PE=4 SV=1	I5AXH6_EUBCE		21	[Eubacterium] cellulosolvens 6	0	0	0	0	0.125433	0	0.0706619	0	0	0	0	0	0	0	0.189176	0.0508286		0	0	0	0	163	0	92	0	0	0	0	0	0	0	246	66
372.1	30S ribosomal protein S3 OS=[Eubacterium] eligens GN=rpsC PE=3 SV=1	A0A174YY25_9FIRM (+2)		25	[Eubacterium] eligens	0.048132	0	0	0.088336	0	0.188296	0	0	0.084144	0.116388	0.194236	0.04672	0	0.07162	0.088544	0		63	0	0	115	0	245	0	0	109	151	253	61	0	93	115	0
32.25	Pyruvate-flavodoxin oxidoreductase OS=[Eubacterium] eligens GN=porA PE=3 SV=1	A0A174ZAA0_9FIRM (+1)		129	[Eubacterium] eligens	0	0.0557651	0	0	0.0217566	0	0	0.0549907	0	0	0	0.0641829	0	0	0	0		0	72	0	0	28	0	0	71	0	0	0	83	0	0	0	0
24.45	Glyceraldehyde-3-phosphate dehydrogenase OS=[Eubacterium] hallii GN=gap PE=3 SV=1	A0A174JVF0_9FIRM (+4)		36	[Eubacterium] hallii	0	0	0	0	0	0	0	0	0	0	0	0.0763528	0	0.147269	0.0942917	0		0	0	0	0	0	0	0	0	0	0	0	99	0	191	123	0
510	Phosphoribosylamine--glycine ligase OS=[Eubacterium] rectale GN=purD PE=3 SV=1	A0A0M6WEU6_9FIRM (+7)		46	[Eubacterium] rectale	0	0.304978	0	0	0	0.665174	0.143591	0.260913	0	0	0	0	0.3095	0	0	0.319043		0	396	0	0	0	865	187	339	0	0	0	0	402	0	0	415
373.2	Alpha-1,4 glucan phosphorylase OS=[Eubacterium] rectale GN=T1815_08581 PE=3 SV=1	A0A0M6WE69_9FIRM (+3)		94	[Eubacterium] rectale	0	0	0	0	0	0	0	0	0	0	0	0	0	0.0867798	0.0235489	0		0	0	0	0	0	0	0	0	0	0	0	0	0	113	31	0
32.37	Pyruvate-flavodoxin oxidoreductase OS=[Eubacterium] rectale GN=porA PE=3 SV=1	A0A0M6WIW7_9FIRM (+7)		129	[Eubacterium] rectale	0	0	0.0128473	0.00570651	0	0	0	0.0343147	0	0	0	0.019738	0	0	0	0		0	0	17	7	0	0	0	45	0	0	0	26	0	0	0	0
684.4	Aspartate-semialdehyde dehydrogenase OS=[Eubacterium] rectale GN=asd2 PE=3 SV=1	A0A0M6WL67_9FIRM (+12)		41	[Eubacterium] rectale	0	0	0	0	0	0	0	0	0	0	0	0	0.0496073	0.10349	0	0		0	0	0	0	0	0	0	0	0	0	0	0	64	135	0	0
295.6	Uncharacterized protein OS=[Eubacterium] rectale GN=ERS852417_00981 PE=4 SV=1	A0A0M6WFG9_9FIRM (+4)		71	[Eubacterium] rectale	0	0	0	0	0	0	0	0	0	0	0	0	0	0.0493352	0.0701352	0		0	0	0	0	0	0	0	0	0	0	0	0	0	64	91	0
4.69	Flagellin OS=[Eubacterium] rectale DSM 17629 GN=EUR_14450 PE=3 SV=1	D6E546_9FIRM		48	[Eubacterium] rectale DSM 17629	0.0426354	0.0835042	0	0	0	0	0	0.0585813	0.0222875	0	0	0	0	0	0	0		55	109	0	0	0	0	0	76	29	0	0	0	0	0	0	0
207.4	NADH-quinone oxidoreductase subunit 1 OS=[Eubacterium] siraeum GN=nqo1 PE=4 SV=1	A0A174ZGB0_9FIRM		65	[Eubacterium] siraeum	0.121923	0	0	0	0	0	0	0	0.115915	0.0325538	0.201462	0	0	0	0	0		159	0	0	0	0	0	0	0	151	42	262	0	0	0	0	0
1277.1	Flagellin OS=[Eubacterium] siraeum 70/3 GN=EUS_23890 PE=3 SV=1	D4JW93_9FIRM		57	[Eubacterium] siraeum 70/3	0	0.0231368	0	0	0	0	0	0	0	0	0	0	0.108693	0.132788	0	0.424684		0	30	0	0	0	0	0	0	0	0	0	0	141	173	0	552
51.6	Monosaccharide ABC transporter substrate-binding protein, CUT2 family (TC 3.A.1.2.-) OS=[Eubacterium] siraeum V10Sc8a GN=ES1_23390 PE=4 SV=1	D4MN34_9FIRM		36	[Eubacterium] siraeum V10Sc8a	0	0	0	0	0.116917	0.367861	0.0611583	0.256872	0.420917	0.138547	0.186867	0	0	0.0274869	0	0.421972		0	0	0	0	152	478	80	334	547	180	243	0	0	36	0	549
105.7	L-fucose isomerase OS=[Eubacterium] siraeum V10Sc8a GN=fucI PE=3 SV=1	D4MMN6_9FIRM		67	[Eubacterium] siraeum V10Sc8a	0	0	0.0650672	0	0	0	0	0	0	0	0.184881	0	0	0.0500478	0.0695075	0		0	0	85	0	0	0	0	0	0	0	240	0	0	65	90	0
231.3	Succinate-semialdehyde dehydrogenase (Acetylating) OS=[Ruminococcus] torques GN=sucD_2 PE=4 SV=1	A0A174X251_9FIRM		49	[Ruminococcus] torques	0	0.305082	0	0	0.0392408	0.316469	0	0	0.147622	0	0.0784388	0.0100308	0	0	0.0542796	0		0	397	0	0	51	411	0	0	192	0	102	13	0	0	71	0
612.1	D-ribose-binding periplasmic protein OS=[Ruminococcus] torques GN=rbsB_1 PE=4 SV=1	A0A174RFF9_9FIRM (+5)		35	[Ruminococcus] torques	0	0.05726	0.220329	0	0	0	0	0	0	0	0.0140483	0	0	0	0.0737886	0		0	74	286	0	0	0	0	0	0	0	18	0	0	0	96	0
1322	30S ribosomal protein S9 OS=[Ruminococcus] torques GN=rpsI_2 PE=3 SV=1	A0A173VXP1_9FIRM (+10)		14	[Ruminococcus] torques	0.141207	0.190771	0	0.14645	0.0372507	0	0.129871	0.197336	0	0	0	0.158957	0.228407	0.508557	0	0		184	248	0	190	48	0	169	257	0	0	0	207	297	661	0	0
303.7	ATP synthase subunit beta OS=[Ruminococcus] torques GN=atpD_3 PE=3 SV=1	A0A174XIH1_9FIRM (+5)		51	[Ruminococcus] torques	0.0772706	0	0	0.021651	0	0	0	0	0	0.0351451	0.0949176	0	0	0	0	0		100	0	0	28	0	0	0	0	0	46	123	0	0	0	0	0
105.19	L-fucose isomerase OS=[Ruminococcus] torques GN=fucI_1 PE=3 SV=1	A0A174QM47_9FIRM		66	[Ruminococcus] torques	0.0336697	0	0	0.0165197	0	0	0	0	0	0.0438682	0	0	0	0	0	0		44	0	0	21	0	0	0	0	0	57	0	0	0	0	0	0
121.8	L-fucose isomerase and related proteins OS=[Ruminococcus] torques GN=ERS852530_05478 PE=4 SV=1	A0A174YEV9_9FIRM		55	[Ruminococcus] torques	0.0869964	0.122495	0.164353	0.0515455	0	0	0	0	0	0.0218364	0	0	0	0.0745218	0	0		113	159	214	67	0	0	0	0	0	28	0	0	0	97	0	0
32.51	Pyruvate-flavodoxin oxidoreductase OS=Acetanaerobacterium elongatum GN=SAMN05192585_11468 PE=3 SV=1	A0A1G9ZXE2_9FIRM		127	Acetanaerobacterium elongatum	0.00982598	0.0212685	0	0.00838504	0	0	0	0	0	0	0	0	0	0	0.0146693	0		13	28	0	11	0	0	0	0	0	0	0	0	0	0	19	0
312	Dihydrolipoyl dehydrogenase OS=Acetitomaculum ruminis DSM 5522 GN=SAMN05216249_10165 PE=3 SV=1	A0A1I0UZ91_9FIRM		49	Acetitomaculum ruminis DSM 5522	0.147341	0	0.0314755	0.0751163	0	0	0	0	0.32198	0.326592	0.526796	0.119182	0	0.20098	0.0451755	0		192	0	41	98	0	0	0	0	419	425	685	155	0	261	59	0
21.4	Phosphoenolpyruvate carboxykinase (ATP) OS=Acetitomaculum ruminis DSM 5522 GN=SAMN05216249_101140 PE=4 SV=1	A0A1I0V3A3_9FIRM		62	Acetitomaculum ruminis DSM 5522	0.101471	0	0.0554484	0.0829823	0.0304581	0.158565	0.0746871	0.0695613	0.143431	0.164016	0.343484	0.0666484	0	0.0376645	0.188323	0.265677		132	0	72	108	40	206	97	90	186	213	447	87	0	49	245	345
207.1	NAD(P)-dependent iron-only hydrogenase diaphorase component flavoprotein OS=Acetitomaculum ruminis DSM 5522 GN=SAMN05216249_10145 PE=4 SV=1	A0A1I0UY92_9FIRM		69	Acetitomaculum ruminis DSM 5522	0.122312	0	0.100586	0.0762739	0	0.0274928	0	0	0.179203	0.0980029	0.329594	0.055329	0	0.0848217	0	0		159	0	131	99	0	36	0	0	233	127	428	72	0	110	0	0
8.56	Elongation factor Tu OS=Acetitomaculum ruminis DSM 5522 GN=tuf PE=3 SV=1	A0A1I0YZ72_9FIRM		44	Acetitomaculum ruminis DSM 5522	0.1138	0	0	0	0	0	0	0	0.0239045	0	0.0838091	0	0	0	0	0		148	0	0	0	0	0	0	0	31	0	109	0	0	0	0	0
1511	Formate--tetrahydrofolate ligase OS=Acetitomaculum ruminis DSM 5522 GN=fhs PE=3 SV=1	A0A1I0UZG6_9FIRM		60	Acetitomaculum ruminis DSM 5522	0	0	0	0	0	0	0	0	0.0668217	0	0	0	0	0.0149212	0.0368933	0		0	0	0	0	0	0	0	0	87	0	0	0	0	19	48	0
4.87	Flagellin OS=Acetitomaculum ruminis DSM 5522 GN=SAMN05216249_11077 PE=3 SV=1	A0A1I0YLR0_9FIRM		66	Acetitomaculum ruminis DSM 5522	0	0	0	0	0	0	0	0	0	0.0266758	0.0513621	0	0	0.0277864	0	0.0630455		0	0	0	0	0	0	0	0	0	35	67	0	0	36	0	82
4.94	Flagellin OS=Acetitomaculum ruminis DSM 5522 GN=SAMN05216249_11078 PE=3 SV=1	A0A1I0YNQ2_9FIRM		67	Acetitomaculum ruminis DSM 5522	0.0217179	0.0299119	0	0	0	0	0	0	0	0	0	0	0	0.0203836	0.0162687	0.0311254		28	39	0	0	0	0	0	0	0	0	0	0	0	26	21	40
124.2	Ketol-acid reductoisomerase (NADP(+)) OS=Acetitomaculum ruminis DSM 5522 GN=ilvC PE=3 SV=1	A0A1I0V554_9FIRM		37	Acetitomaculum ruminis DSM 5522	0	0	0	0	0	0	0	0	0.0697568	0	0.0259346	0	0	0	0	0		0	0	0	0	0	0	0	0	91	0	34	0	0	0	0	0
70.13	Carbon monoxide dehydrogenase OS=Acetitomaculum ruminis DSM 5522 GN=SAMN05216249_12231 PE=4 SV=1	A0A1I1A934_9FIRM		69	Acetitomaculum ruminis DSM 5522	0	0	0	0	0	0	0	0	0.0168478	0	0.0334275	0	0	0	0	0		0	0	0	0	0	0	0	0	22	0	43	0	0	0	0	0
481	ABC transporter substrate-binding protein OS=Acetivibrio ethanolgignens GN=ASU35_03850 PE=4 SV=1	A0A0V8QBB1_9FIRM		47	Acetivibrio ethanolgignens	0.0869085	0.170194	0.0436596	0.218872	0.196785	0.0999426	0.0623936	0	0.857213	0.250106	0	0.455085	0.230298	0.177402	0.329383	0		113	221	57	285	256	130	81	0	1114	325	0	592	299	231	428	0
37.16	Glutamate dehydrogenase OS=Acetivibrio ethanolgignens GN=ASU35_12595 PE=3 SV=1	A0A0V8QD89_9FIRM		48	Acetivibrio ethanolgignens	0.208142	0	0	0.0153363	0	0	0	0	0	0	0	0	0	0	0.319437	0		271	0	0	20	0	0	0	0	0	0	0	0	0	0	415	0
1484	4Fe-4S ferredoxin OS=Acetivibrio ethanolgignens GN=ASU35_09810 PE=4 SV=1	A0A0V8QFB1_9FIRM		40	Acetivibrio ethanolgignens	0	0.0501025	0	0	0	0	0	0	0	0	0	0	0.0508475	0.067145	0	0		0	65	0	0	0	0	0	0	0	0	0	0	66	87	0	0
1022.1	Peptide ABC transporter ATP-binding protein OS=Acetivibrio ethanolgignens GN=ASU35_12670 PE=4 SV=1	A0A0V8QD49_9FIRM (+4)		25	Acetivibrio ethanolgignens	0.216772	0	0	0.088484	0	0	0.073576	0	0	0	0	0	0	0	0	0		282	0	0	115	0	0	96	0	0	0	0	0	0	0	0	0
207.6	NADH dehydrogenase OS=Acetivibrio ethanolgignens GN=ASU35_03100 PE=4 SV=1	A0A0V8QBX8_9FIRM		65	Acetivibrio ethanolgignens	0	0	0	0	0	0	0	0	0.03836	0.0287338	0.0491523	0	0	0	0	0		0	0	0	0	0	0	0	0	50	37	64	0	0	0	0	0
78.23	Phosphoenolpyruvate carboxykinase (ATP) OS=Acetivibrio ethanolgignens GN=pckA PE=3 SV=1	A0A0V8QAJ2_9FIRM		60	Acetivibrio ethanolgignens	0	0	0	0	0	0	0	0	0	0	0.041	0.0447933	0	0	0	0		0	0	0	0	0	0	0	0	0	0	53	58	0	0	0	0
1650	Beta-ketoadipyl-CoA thiolase OS=Achromobacter sp. GN=pcaF_2 PE=3 SV=1	A0A0M7K8F3_9BURK		45	Achromobacter sp.	0	0	0.0171367	0	0	0	0	0	0	0	0	0.0778644	0.0451978	0.0198949	0	0		0	0	22	0	0	0	0	0	0	0	0	101	59	26	0	0
136.7	Uncharacterized protein OS=Acidaminococcus sp. CAG:917 GN=BN810_01076 PE=4 SV=1	R7KB79_9FIRM		20	Acidaminococcus sp. CAG:917	0	0	0	0	0	0	0	0	0.21973	0.21825	0.226745	0	0.273225	0.13429	0.313615	0		0	0	0	0	0	0	0	0	286	284	295	0	355	175	408	0
1152	Intracellular protease, PfpI family protein OS=Acinetobacter baumannii 99063 GN=J529_1867 PE=4 SV=1	A0A009SCU1_ACIBA (+29)		21	Acinetobacter baumannii 99063	0	0	0	0.0701095	0	0	0	0	0	0	0	0	0.677952	0	0	0.465895		0	0	0	91	0	0	0	0	0	0	0	0	881	0	0	606
37.59	Glutamate dehydrogenase OS=Actinobacillus pleuropneumoniae serovar 12 str. 1096 GN=appser12_4730 PE=3 SV=1	E0FF91_ACTPL		49	Actinobacillus pleuropneumoniae serovar 12 str. 1096	0	0	0	0	0	0	0	0	0	0	0	0	0	0.0216571	0	0.0647245		0	0	0	0	0	0	0	0	0	0	0	0	0	28	0	84
119.6	Elongation factor G OS=Actinomycetales bacterium TMED115 GN=fusA PE=3 SV=1	A0A1Z9D5M3_9ACTO		77	Actinomycetales bacterium TMED115	0.026926	0	0.0221494	0	0	0.0305675	0.0115484	0	0.0154662	0.0409494	0.0316727	0	0	0	0	0.0383519		35	0	29	0	0	40	15	0	20	53	41	0	0	0	0	50
913.2	Amidinotransferase OS=Adlercreutzia equolifaciens DSM 19450 GN=AEQU_0379 PE=4 SV=1	S6BXK6_9ACTN (+1)		44	Adlercreutzia equolifaciens DSM 19450	0	0	0	0	0	0	0	0	0	0	0.134236	0.0709045	0	0	0	0		0	0	0	0	0	0	0	0	0	0	175	92	0	0	0	0
916.1	ABC transporter ATP-binding protein OS=Agathobacter ruminis GN=CSX02_08680 PE=4 SV=1	A0A2G3E1Z1_9FIRM		56	Agathobacter ruminis	0	0	0	0	0	0	0	0	0.112695	0	0.11853	0	0	0	0	0		0	0	0	0	0	0	0	0	147	0	154	0	0	0	0	0
774.1	Sugar-binding protein OS=Akkermansia muciniphila GN=B5G29_05990 PE=4 SV=1	A0A1Y3SW47_9BACT		210	Akkermansia muciniphila	0	0	0.0422205	0	0	0	0	0	0	0.0282843	0	0	0.0177538	0.0412014	0	0.0291086		0	0	55	0	0	0	0	0	0	37	0	0	23	54	0	38
790.2	Succinate CoA transferase OS=Akkermansia muciniphila (strain ATCC BAA-835 / Muc) GN=Amuc_0206 PE=4 SV=1	B2UMA1_AKKM8		54	Akkermansia muciniphila (strain ATCC BAA-835 / Muc)	0	0	0.0529389	0.0382333	0	0	0	0	0	0	0	0	0	0.0614593	0	0.112398		0	0	69	50	0	0	0	0	0	0	0	0	0	80	0	146
774.2	YD repeat protein OS=Akkermansia muciniphila (strain ATCC BAA-835 / Muc) GN=Amuc_2152 PE=4 SV=1	B2UPT2_AKKM8 (+1)		208	Akkermansia muciniphila (strain ATCC BAA-835 / Muc)	0	0	0.00989663	0	0	0	0	0	0.00253264	0	0	0	0.0114111	0	0	0.00588942		0	0	13	0	0	0	0	0	3	0	0	0	15	0	0	8
660	Uncharacterized protein OS=Akkermansia sp. 54_46 GN=BHW66_05755 PE=4 SV=1	A0A1Q6UTA7_9BACT (+3)		45	Akkermansia sp. 54_46	0	0	0.154231	0.0981511	0	0	0	0	0	0	0.0491689	0	0.226	0.218844	0	0.163062		0	0	201	128	0	0	0	0	0	0	64	0	294	285	0	212
719	Glyceraldehyde-3-phosphate dehydrogenase OS=Akkermansia sp. 54_46 GN=BHW66_05780 PE=3 SV=1	A0A1Q6UTC1_9BACT (+2)		37	Akkermansia sp. 54_46	0	0	0.104211	0	0	0	0	0	0.369568	0.117962	0	0	0.384784	0	0	0		0	0	135	0	0	0	0	0	480	153	0	0	500	0	0	0
15.8	Enolase OS=Akkermansia sp. 54_46 GN=eno PE=3 SV=1	A0A1Q6USY1_9BACT (+3)		46	Akkermansia sp. 54_46	0.0405196	0	0.0457283	0.016003	0.0749935	0	0.0889217	0	0.0960978	0.0389913	0.0478957	0	0.0674065	0.0338739	0.0463326	0		53	0	59	21	97	0	116	0	125	51	62	0	88	44	60	0
1202	Uncharacterized protein OS=Akkermansia sp. 54_46 GN=BHW66_05550 PE=4 SV=1	A0A1Q6UU36_9BACT (+3)		29	Akkermansia sp. 54_46	0	0	0	0	0	0	0	0	0	0.125421	0.101728	0	0	0.0926138	0	0		0	0	0	0	0	0	0	0	0	163	132	0	0	120	0	0
1878	Methylmalonyl-CoA carboxyltransferase OS=Alicyclobacillus ferrooxydans GN=AN477_11915 PE=4 SV=1	A0A0P9EWT7_9BACL (+1)		56	Alicyclobacillus ferrooxydans	0	0	0	0	0	0	0	0	0	0	0	0	0	0	0.0197643	0.131032		0	0	0	0	0	0	0	0	0	0	0	0	0	0	26	170
226.3	Acetyl-CoA carboxylase, carboxyltransferase component (Subunits alpha and beta) OS=Alistipes finegoldii (strain DSM 17242 / JCM 16770 / AHN 2437 / CCUG 46020 / CIP 107999) GN=Alfi_2934 PE=4 SV=1	I3YQB4_ALIFI		57	Alistipes finegoldii (strain DSM 17242 / JCM 16770 / AHN 2437 / CCUG 46020 / CIP 107999)	0.0844421	0	0.0405877	0.0456965	0	0	0	0	0	0	0	0	0.210123	0.117377	0	0		110	0	53	59	0	0	0	0	0	0	0	0	273	153	0	0
8.23	Elongation factor Tu OS=Alistipes onderdonkii GN=tuf PE=3 SV=1	A0A1Y3QZP8_9BACT (+2)		44	Alistipes onderdonkii	0.0573341	0	0.0789136	0.0273318	0.0717432	0.0750023	0.180166	0.129641	0.0526159	0.0354273	0	0.0647136	0.0346682	0.0610409	0.0591273	0		75	0	103	36	93	98	234	169	68	46	0	84	45	79	77	0
845	Tyrosine phenol-lyase OS=Alistipes putredinis GN=BHV66_02305 PE=3 SV=1	A0A1Q6FBC9_9BACT (+2)		52	Alistipes putredinis	0	0	0.0889788	0.184035	0.0647538	0	0	0	0	0	0	0	0	0	0	0		0	0	116	239	84	0	0	0	0	0	0	0	0	0	0	0
1209.1	Tyrosine phenol-lyase OS=Alistipes shahii WAL 8301 GN=AL1_23350 PE=3 SV=1	D4INS6_9BACT		52	Alistipes shahii WAL 8301	0	0.0770808	0	0.0566269	0.0647558	0	0.0658673	0	0	0	0	0	0	0	0	0		0	100	0	74	84	0	86	0	0	0	0	0	0	0	0	0
37.7	Glutamate dehydrogenase OS=Alistipes sp. 56_sp_Nov_56_25 GN=BHV64_03425 PE=3 SV=1	A0A1Q6ELX3_9BACT (+2)		49	Alistipes sp. 56_sp_Nov_56_25	0	0	0.153782	0.176673	0	0	0	0	0.202402	0	0.150239	0.135088	0	0	0	0.108551		0	0	200	230	0	0	0	0	263	0	195	176	0	0	0	141
78.12	Phosphoenolpyruvate carboxykinase (ATP) OS=Alistipes sp. An54 GN=pckA PE=3 SV=1	A0A1Y3X3P9_9BACT (+1)		60	Alistipes sp. An54	0	0	0	0	0	0	0	0	0	0	0	0	0.122578	0.0555483	0	0		0	0	0	0	0	0	0	0	0	0	0	0	159	72	0	0
37.71	Glutamate dehydrogenase OS=Alistipes sp. An54 GN=B5G09_10555 PE=3 SV=1	A0A1Y3WSK5_9BACT (+1)		49	Alistipes sp. An54	0	0.0295469	0	0	0	0	0	0	0	0.0443449	0.0134586	0	0	0	0.0327633	0		0	38	0	0	0	0	0	0	0	58	17	0	0	0	43	0
1763	3-phosphoglycerate dehydrogenase OS=Alistipes sp. An66 GN=B5G16_09285 PE=3 SV=1	A0A1Y3VB98_9BACT		33	Alistipes sp. An66	0	0	0	0	0.0765273	0	0.0444788	0	0	0	0	0	0	0	0	0		0	0	0	0	99	0	58	0	0	0	0	0	0	0	0	0
277.1	Urease subunit alpha OS=Alistipes sp. HGB5 GN=ureC PE=3 SV=1	E4MA01_9BACT (+2)		62	Alistipes sp. HGB5	0	0.187774	0	0.221323	0.448952	0	0.142573	0	0	0	0	0	0	0	0	0		0	244	0	288	584	0	185	0	0	0	0	0	0	0	0	0
1166.1	Uronate isomerase OS=Alistipes timonensis JC136 GN=uxaC PE=3 SV=1	A0A1H4D633_9BACT		54	Alistipes timonensis JC136	0	0	0	0	0.0233833	0	0	0	0	0	0	0	0	0.0165791	0.107767	0		0	0	0	0	30	0	0	0	0	0	0	0	0	22	140	0
15.14	Phosphopyruvate hydratase OS=Alkaliphilus sp. GN=COA82_11350 PE=4 SV=1	A0A2G2M5Z5_9CLOT		46	Alkaliphilus sp.	0	0	0	0	0.0366	0	0	0.0579826	0	0	0	0	0	0	0.0272152	0		0	0	0	0	48	0	0	75	0	0	0	0	0	0	35	0
411.3	50S ribosomal protein L1 OS=Alloprevotella tannerae ATCC 51259 GN=rplA PE=3 SV=1	C9LEI4_9BACT		25	Alloprevotella tannerae ATCC 51259	0	0	0	0.058892	0	0	0.0335696	0	0.048112	0	0.0295012	0.053424	0	0	0.044272	0		0	0	0	77	0	0	44	0	63	0	38	69	0	0	58	0
761.1	Methionine adenosyltransferase OS=Alphaproteobacteria bacterium GN=CL568_09990 PE=4 SV=1	A0A2E5RVX6_9PROT		42	Alphaproteobacteria bacterium	0.0429738	0.0954333	0.0734429	0	0	0	0.0349476	0	0	0	0	0.0649262	0.0484262	0	0	0		56	124	95	0	0	0	45	0	0	0	0	84	63	0	0	0
4.41	Flagellin OS=Aminomonas paucivorans DSM 12260 GN=Apau_1078 PE=3 SV=1	E3CXD9_9BACT		83	Aminomonas paucivorans DSM 12260	0	0	0	0	0	0	0	0	0.0635265	0.111992	0.0669133	0	0	0.0161855	0.0729602	0		0	0	0	0	0	0	0	0	83	146	87	0	0	21	95	0
21.17	Phosphoenolpyruvate carboxykinase (ATP) OS=Anaerobium acetethylicum GN=SAMN05421730_1001300 PE=4 SV=1	A0A1D3TP15_9FIRM		61	Anaerobium acetethylicum	0	0	0	0	0.0497459	0	0.0451098	0	0	0	0	0.0103439	0	0	0.0506262	0.0602033		0	0	0	0	65	0	59	0	0	0	0	13	0	0	66	78
310.4	30S ribosomal protein S8 OS=Anaerobium acetethylicum GN=rpsH PE=3 SV=1	A0A1D3TUU6_9FIRM		15	Anaerobium acetethylicum	0.133747	0	0	0.063146	0	0	0	0	0	0	0	0.233593	0	0	0.224887	0		174	0	0	82	0	0	0	0	0	0	0	304	0	0	292	0
1372	ABC-type glycerol-3-phosphate transport system, substrate-binding protein OS=Anaerobium acetethylicum GN=SAMN05421730_102536 PE=4 SV=1	A0A1D3TWT8_9FIRM		50	Anaerobium acetethylicum	0.082332	0.05485	0.043834	0	0	0.034688	0.032448	0	0	0	0	0	0	0	0.10952	0		107	71	57	0	0	45	42	0	0	0	0	0	0	0	142	0
772.2	30S ribosomal protein S8 OS=Anaerococcus hydrogenalis GN=rpsH PE=3 SV=1	A0A133LVA9_9FIRM (+3)		14	Anaerococcus hydrogenalis	0.110786	0	0.126079	0.0677736	0	0	0	0	0	0	0.264586	0	0	0.0715714	0	0		144	0	164	88	0	0	0	0	0	0	344	0	0	93	0	0
332.1	30S ribosomal protein S7 OS=Anaerocolumna aminovalerica GN=rpsG PE=3 SV=1	A0A1I5HBJ6_9FIRM		20	Anaerocolumna aminovalerica	0.060165	0	0.222445	0	0	0	0	0	0	0	0.6146	0	0	0	0	0		78	0	289	0	0	0	0	0	0	0	799	0	0	0	0	0
1394	Putative multiple sugar transport system substrate-binding protein OS=Anaerocolumna aminovalerica GN=SAMN04489757_10426 PE=4 SV=1	A0A1I5CUM8_9FIRM		42	Anaerocolumna aminovalerica	0.0438905	0	0.0183607	0	0	0	0	0	0	0	0.0702405	0	0	0	0	0		57	0	24	0	0	0	0	0	0	0	91	0	0	0	0	0
21.23	Phosphoenolpyruvate carboxykinase (ATP) OS=Anaerocolumna aminovalerica GN=SAMN04489757_14027 PE=4 SV=1	A0A1I5I7I2_9FIRM		62	Anaerocolumna aminovalerica	0	0	0	0	0.0242339	0.0477016	0.0218871	0	0	0	0	0	0	0	0.0644726	0		0	0	0	0	32	62	28	0	0	0	0	0	0	0	84	0
278	Peptide/nickel transport system substrate-binding protein OS=Anaerocolumna jejuensis DSM 15929 GN=SAMN02745136_02944 PE=4 SV=1	A0A1M6U0R0_9FIRM		70	Anaerocolumna jejuensis DSM 15929	0	0	0.0550829	0.0210329	0.0962057	0	0.115329	0.209586	0	0	0.216	0	0.523014	0.486029	0.363671	0.139769		0	0	72	27	125	0	150	272	0	0	281	0	680	632	473	182
207.3	NAD(P)-dependent iron-only hydrogenase diaphorase component flavoprotein OS=Anaerocolumna jejuensis DSM 15929 GN=SAMN02745136_02384 PE=4 SV=1	A0A1M6S2S5_9FIRM		64	Anaerocolumna jejuensis DSM 15929	0.0755156	0	0.0120492	0.0239812	0	0	0	0	0.0607297	0.0473797	0.186984	0	0	0	0	0		98	0	16	31	0	0	0	0	79	62	243	0	0	0	0	0
1099	Alpha-1,2-mannosidase, putative OS=Anaerocolumna jejuensis DSM 15929 GN=SAMN02745136_01720 PE=4 SV=1	A0A1M6PSZ5_9FIRM		235	Anaerocolumna jejuensis DSM 15929	0	0	0	0	0.0214928	0	0.00624596	0.0283745	0	0	0	0	0	0	0	0		0	0	0	0	28	0	8	37	0	0	0	0	0	0	0	0
231.6	Propionaldehyde dehydrogenase OS=Anaerocolumna jejuensis DSM 15929 GN=SAMN02745136_04575 PE=4 SV=1	A0A1M6ZI21_9FIRM		49	Anaerocolumna jejuensis DSM 15929	0.020152	0	0	0.0242306	0	0	0	0	0	0	0	0	0.0443082	0.0585102	0	0		26	0	0	32	0	0	0	0	0	0	0	0	58	76	0	0
4.8	Flagellin OS=Anaerocolumna jejuensis DSM 15929 GN=SAMN02745136_05032 PE=3 SV=1	A0A1M7B509_9FIRM		29	Anaerocolumna jejuensis DSM 15929	0	0	0	0	0	0	0	0	0	0.15669	0.0184241	0	0	0	0.0381655	0.0888448		0	0	0	0	0	0	0	0	0	204	24	0	0	0	50	116
857.1	Seryl-tRNA synthetase OS=Anaerocolumna jejuensis DSM 15929 GN=SAMN02745136_01616 PE=4 SV=1	A0A1M6PJ11_9FIRM		48	Anaerocolumna jejuensis DSM 15929	0	0.0880292	0	0	0	0.149762	0	0	0	0.0598313	0	0	0	0.0319354	0.0394813	0		0	114	0	0	0	195	0	0	0	78	0	0	0	42	51	0
238.5	NAD(P)-dependent iron-only hydrogenase catalytic subunit OS=Anaerocolumna jejuensis DSM 15929 GN=SAMN02745136_02383 PE=4 SV=1	A0A1M6S2N9_9FIRM		64	Anaerocolumna jejuensis DSM 15929	0.0346156	0.0190406	0	0	0	0	0	0	0.0164344	0	0	0.0442422	0	0	0	0.0176594		45	25	0	0	0	0	0	0	21	0	0	58	0	0	0	23
32.68	Pyruvate-flavodoxin oxidoreductase OS=Anaerofilum sp. An201 GN=B5F36_05190 PE=3 SV=1	A0A1Y4H8C3_9FIRM		128	Anaerofilum sp. An201	0	0	0	0	0	0	0	0	0.00471273	0.0117984	0	0	0	0	0.00432289	0		0	0	0	0	0	0	0	0	6	15	0	0	0	0	6	0
1618	O-acetylhomoserine aminocarboxypropyltransferase/cysteine synthase OS=Anaerofustis stercorihominis DSM 17244 GN=ANASTE_01735 PE=3 SV=1	B1C8W7_9FIRM		47	Anaerofustis stercorihominis DSM 17244	0	0	0	0	0	0	0	0	0	0	0	0	0.302915	0	0.0470979	0		0	0	0	0	0	0	0	0	0	0	0	0	394	0	61	0
141.28	Acetyl-CoA C-acetyltransferase OS=Anaerofustis stercorihominis DSM 17244 GN=ANASTE_01224 PE=3 SV=1	B1CB75_9FIRM		41	Anaerofustis stercorihominis DSM 17244	0	0	0	0	0	0	0	0	0	0	0.0621585	0.0380854	0	0	0	0		0	0	0	0	0	0	0	0	0	0	81	50	0	0	0	0
1796	ABC transporter substrate binding protein OS=Anaerolinea thermophila (strain DSM 14523 / JCM 11388 / NBRC 100420 / UNI-1) GN=ANT_06670 PE=4 SV=1	E8N1U6_ANATU		71	Anaerolinea thermophila (strain DSM 14523 / JCM 11388 / NBRC 100420 / UNI-1)	0	0	0	0	0	0	0	0	0	0	0.0657268	0	0.0572944	0.0126094	0	0		0	0	0	0	0	0	0	0	0	0	85	0	74	16	0	0
141.13	Acetyl-CoA acetyltransferase OS=Anaeromassilibacillus sp. An200 GN=B5F35_10595 PE=3 SV=1	A0A1Y4HTI6_9FIRM		41	Anaeromassilibacillus sp. An200	0.0255244	0	0.00251146	0	0.0398122	0	0	0	0.214876	0	0	0	0	0	0	0		33	0	3	0	52	0	0	0	279	0	0	0	0	0	0	0
63.26	3-hydroxybutyryl-CoA dehydrogenase OS=Anaeromassilibacillus sp. An250 GN=B5F54_08470 PE=4 SV=1	A0A1Y4ETQ1_9FIRM		30	Anaeromassilibacillus sp. An250	0	0	0	0	0	0	0	0	0	0	0.108383	0.14635	0	0.0342167	0.0736533	0		0	0	0	0	0	0	0	0	0	0	141	190	0	44	96	0
89.41	Acyl-CoA dehydrogenase OS=Anaeromassilibacillus sp. An250 GN=B5F54_08475 PE=3 SV=1	A0A1Y4ERF4_9FIRM		42	Anaeromassilibacillus sp. An250	0.0205607	0	0.00939	0	0	0	0	0	0	0.016346	0	0	0	0	0	0		27	0	12	0	0	0	0	0	0	21	0	0	0	0	0	0
77.4	Methyl-galactoside transport system substrate-binding protein OS=Anaerosporobacter mobilis DSM 15930 GN=SAMN02746066_00478 PE=4 SV=1	A0A1M7F8Q5_9FIRM		43	Anaerosporobacter mobilis DSM 15930	0.11124	0.150163	0.091214	0.079893	0.0541302	0	0	0.1294	0.150979	0.130921	0.128526	0.0714163	0	0	0	0.0568814		145	195	119	104	70	0	0	168	196	170	167	93	0	0	0	74
1583	Putative multiple sugar transport system substrate-binding protein OS=Anaerosporobacter mobilis DSM 15930 GN=SAMN02746066_01923 PE=4 SV=1	A0A1M7IKS6_9FIRM		40	Anaerosporobacter mobilis DSM 15930	0.048965	0.05027	0	0	0	0	0	0	0	0	0	0	0	0.05225	0	0.0611475		64	65	0	0	0	0	0	0	0	0	0	0	0	68	0	79
32.64	Pyruvate-flavodoxin oxidoreductase OS=Anaerosporobacter mobilis DSM 15930 GN=SAMN02746066_02646 PE=3 SV=1	A0A1M7KBA0_9FIRM		128	Anaerosporobacter mobilis DSM 15930	0	0	0	0	0	0	0	0	0	0.00594898	0.0261148	0.022307	0	0	0	0.0235617		0	0	0	0	0	0	0	0	0	8	34	29	0	0	0	31
24.5	Glyceraldehyde-3-phosphate dehydrogenase OS=Anaerostipes caccae DSM 14662 GN=gap PE=3 SV=1	B0MGD3_9FIRM		38	Anaerostipes caccae DSM 14662	0	0	0	0	0	0	0.476237	0.417526	0.221434	0.453842	0	0.0345421	0	0	0	0		0	0	0	0	0	0	619	543	288	590	0	45	0	0	0	0
113.16	Electron transfer flavoprotein FAD-binding domain protein OS=Anaerostipes caccae DSM 14662 GN=etfA PE=4 SV=1	B0M9M9_9FIRM (+2)		37	Anaerostipes caccae DSM 14662	0	0.10833	0	0	0	0	0	0	0	0	0.067273	0.0391703	0	0.0241965	0.0387	0		0	141	0	0	0	0	0	0	0	0	87	51	0	31	50	0
355.2	UDP-glucose 4-epimerase OS=Anaerostipes hadrus GN=galE_2 PE=3 SV=1	A0A173TBX7_ANAHA (+1)		37	Anaerostipes hadrus	0	0	0	0.102846	0	0	0	0	0	0.126278	0	0	0	0.395541	0.202243	0		0	0	0	134	0	0	0	0	0	164	0	0	0	514	263	0
44.37	60 kDa chaperonin OS=Anaerostipes hadrus GN=groL PE=3 SV=1	A0A173YYS8_ANAHA (+1)		57	Anaerostipes hadrus	0	0	0	0	0.0270965	0	0	0	0	0	0	0.056986	0	0.0151556	0.0742754	0.0675263		0	0	0	0	35	0	0	0	0	0	0	74	0	20	97	88
119.11	Elongation factor G OS=Anaerostipes hadrus GN=fusA_2 PE=3 SV=1	A0A173TSM2_ANAHA (+1)		78	Anaerostipes hadrus	0.0154269	0	0.0289269	0.00943769	0	0	0	0	0.0282628	0	0	0	0	0	0	0		20	0	38	12	0	0	0	0	37	0	0	0	0	0	0	0
284.12	H(2)O-forming NADH oxidase OS=Anaerostipes hadrus GN=fprA1 PE=3 SV=1	A0A174T942_ANAHA (+4)		43	Anaerostipes hadrus	0	0	0.0832209	0.0684023	0	0	0	0	0	0	0.0422256	0.0753233	0	0.0676558	0	0		0	0	108	89	0	0	0	0	0	0	55	98	0	88	0	0
21.14	Phosphoenolpyruvate carboxykinase OS=Anaerostipes sp. 494a GN=BHF70_07680 PE=4 SV=1	A0A1Q9JTG4_9FIRM		62	Anaerostipes sp. 494a	0	0	0.0145206	0.0131506	0	0	0	0.00141379	0.0618968	0	0.0868935	0.0199952	0	0	0.0188274	0		0	0	19	17	0	0	0	2	80	0	113	26	0	0	24	0
152.5	2-hydroxy-acid oxidase OS=Anaerostipes sp. 992a GN=BHF69_11810 PE=4 SV=1	A0A1Q9JXK0_9FIRM		51	Anaerostipes sp. 992a	0	0	0	0	0	0	0	0	0.121778	0.0380333	0.149431	0	0	0.0175543	0	0		0	0	0	0	0	0	0	0	158	49	194	0	0	23	0	0
1397.1	UPF0145 protein BHF69_06345 OS=Anaerostipes sp. 992a GN=BHF69_06345 PE=3 SV=1	A0A1Q9K1C6_9FIRM		11	Anaerostipes sp. 992a	0	0.364382	0.245373	0	0	0	0	0	0	0	0	0	0.369809	0	0	0		0	474	319	0	0	0	0	0	0	0	0	0	481	0	0	0
382.3	V-type ATP synthase alpha chain OS=Anaerotruncus colihominis GN=ntpA PE=3 SV=1	A0A174Q937_9FIRM (+1)		65	Anaerotruncus colihominis	0	0	0	0	0	0	0	0	0	0.0635954	0.0679169	0	0	0	0	0		0	0	0	0	0	0	0	0	0	83	88	0	0	0	0	0
2239	Uncharacterized protein OS=Anaerotruncus colihominis DSM 17241 GN=ANACOL_04327 PE=4 SV=1	B0PHN4_9FIRM		36	Anaerotruncus colihominis DSM 17241	0.0660333	0	0.0657056	0.0483306	0	0	0	0	0	0	0	0	0	0.0572556	0	0		86	0	85	63	0	0	0	0	0	0	0	0	0	74	0	0
63.1	3-hydroxybutyryl-CoA dehydrogenase OS=Anaerotruncus sp. CAG:528 GN=BN695_01254 PE=4 SV=1	R5XBQ7_9FIRM		30	Anaerotruncus sp. CAG:528	0	0	0	0	0.23663	0	0.562667	0	0	0	0	0	0	0	0	0		0	0	0	0	308	0	731	0	0	0	0	0	0	0	0	0
141.15	Acetyl-CoA C-acetyltransferase OS=Anaerotruncus sp. CAG:528 GN=BN695_01256 PE=3 SV=1	R5XDU7_9FIRM		41	Anaerotruncus sp. CAG:528	0	0	0	0	0	0	0	0	0.0592732	0	0	0	0.199763	0.0436707	0	0		0	0	0	0	0	0	0	0	77	0	0	0	260	57	0	0
607	TAXI family TRAP transporter solute receptor OS=Anaerotruncus sp. G3(2012) GN=C814_02079 PE=4 SV=1	R9LKP9_9FIRM		36	Anaerotruncus sp. G3(2012)	0	0	0	0.0408972	0	0	0	0	0	0	0	0	0	0.621722	0	0.951194		0	0	0	53	0	0	0	0	0	0	0	0	0	808	0	1237
723	Uncharacterized protein OS=Anaerotruncus sp. G3(2012) GN=C814_00921 PE=4 SV=1	R9LX16_9FIRM		55	Anaerotruncus sp. G3(2012)	0	0	0	0	0.0306109	0.0427945	0	0.0484945	0	0	0	0	0.03698	0.374382	0	0.0444709		0	0	0	0	40	56	0	63	0	0	0	0	48	487	0	58
744	Uncharacterized protein OS=Anaerotruncus sp. G3(2012) GN=C814_01755 PE=4 SV=1	R9LM72_9FIRM		49	Anaerotruncus sp. G3(2012)	0	0	0	0	0	0	0	0	0	0	0	0	0	0.347143	0.0677633	0.29951		0	0	0	0	0	0	0	0	0	0	0	0	0	451	88	389
536.2	Uncharacterized protein OS=Anaerotruncus sp. G3(2012) GN=C814_01999 PE=4 SV=1	R9LU21_9FIRM		34	Anaerotruncus sp. G3(2012)	0	0	0	0	0	0	0.0863412	0.0523294	0	0	0.390559	0	0	0	0	0		0	0	0	0	0	0	112	68	0	0	508	0	0	0	0	0
91.2	Uncharacterized protein OS=Anaerotruncus sp. G3(2012) GN=C814_00244 PE=4 SV=1	R9M1I0_9FIRM		44	Anaerotruncus sp. G3(2012)	0.110334	0.134157	0.165191	0.241455	0.191595	0	0	0.289205	0.312591	0.298977	0	0.245477	0.228614	0.50675	0.549659	0.769568		143	174	215	314	249	0	0	376	406	389	0	319	297	659	715	1000
1073	Uncharacterized protein OS=Anaerotruncus sp. G3(2012) GN=C814_00210 PE=4 SV=1	R9M2M2_9FIRM		40	Anaerotruncus sp. G3(2012)	0	0	0	0	0	0	0	0	0	0	0	0	0	0.223818	0	0.244595		0	0	0	0	0	0	0	0	0	0	0	0	0	291	0	318
1142	Uncharacterized protein OS=Anaerotruncus sp. G3(2012) GN=C814_00102 PE=4 SV=1	R9M451_9FIRM		41	Anaerotruncus sp. G3(2012)	0	0	0	0	0	0	0	0	0	0	0	0	0	0.305707	0	0.208802		0	0	0	0	0	0	0	0	0	0	0	0	0	397	0	271
1244	Uncharacterized protein OS=Anaerotruncus sp. G3(2012) GN=C814_02789 PE=4 SV=1	R9LC79_9FIRM		40	Anaerotruncus sp. G3(2012)	0	0	0	0	0	0	0	0	0	0	0	0	0	0.190037	0.15817	0		0	0	0	0	0	0	0	0	0	0	0	0	0	247	206	0
8.65	Elongation factor Tu OS=Anaerotruncus sp. G3(2012) GN=tuf PE=3 SV=1	R9LZJ6_9FIRM		44	Anaerotruncus sp. G3(2012)	0	0	0	0	0	0	0.0500386	0.078825	0	0	0.0560864	0	0	0	0	0		0	0	0	0	0	0	65	102	0	0	73	0	0	0	0	0
1471.1	Uncharacterized protein OS=Anaerotruncus sp. G3(2012) GN=C814_02303 PE=4 SV=1	R9LHV4_9FIRM		39	Anaerotruncus sp. G3(2012)	0	0	0	0	0	0	0	0	0	0	0	0	0	0.169867	0	0.100336		0	0	0	0	0	0	0	0	0	0	0	0	0	221	0	130
1682.1	Hydroxylamine reductase OS=Anaerotruncus sp. G3(2012) GN=hcp PE=3 SV=1	R9M0M1_9FIRM		58	Anaerotruncus sp. G3(2012)	0	0	0	0	0.0507983	0	0.0126536	0	0	0	0	0	0	0	0	0		0	0	0	0	66	0	16	0	0	0	0	0	0	0	0	0
8.35	Elongation factor Tu OS=Anaerovibrio lipolyticus GN=tuf PE=3 SV=1	A0A0B2K337_9FIRM		43	Anaerovibrio lipolyticus	0	0	0	0	0.0195765	0	0.0170677	0.00624953	0.074914	0.0356	0.179033	0	0	0	0.0257395	0		0	0	0	0	25	0	22	8	97	46	233	0	0	0	33	0
1314	30S ribosomal protein S15 OS=Armatimonadetes bacterium DC GN=rpsO PE=3 SV=1	A0A0S4PHL3_9BACT		11	Armatimonadetes bacterium DC	0	0	0	0.0669218	0	0	0	0	0	0	0.1341	0	0.369809	0.325555	0.100618	0		0	0	0	87	0	0	0	0	0	0	174	0	481	423	131	0
884.2	Arginine deiminase OS=Atopobium rimae ATCC 49626 GN=arcA PE=3 SV=1	B9CLX1_9ACTN (+1)		46	Atopobium rimae ATCC 49626	0	0	0.0581283	0.0396348	0	0	0	0	0.124589	0.0471478	0	0	0	0.0192813	0.0357565	0.0263391		0	0	76	52	0	0	0	0	162	61	0	0	0	25	46	34
32.65	Pyruvate-flavodoxin oxidoreductase OS=Atopobium sp. oral taxon 199 str. F0494 GN=HMPREF1527_01015 PE=3 SV=1	S3AQX8_9ACTN		129	Atopobium sp. oral taxon 199 str. F0494	0	0	0	0	0	0.0478845	0.020976	0.0153225	0	0	0	0.0125093	0	0	0	0		0	0	0	0	0	62	27	20	0	0	0	16	0	0	0	0
8.6	Elongation factor Tu OS=Azospirillum sp. 51_20 GN=tuf PE=3 SV=1	A0A1Q6UCA4_9PROT		43	Azospirillum sp. 51_20	0	0	0	0	0	0	0	0	0	0.040714	0.0426744	0	0	0.0208202	0.0257395	0		0	0	0	0	0	0	0	0	0	53	55	0	0	27	33	0
761.4	S-adenosylmethionine synthase OS=Bacillus sp. es.036 GN=metK PE=3 SV=1	A0A2A9CJG6_9BACI		43	Bacillus sp. es.036	0	0	0	0	0.0273767	0.073207	0	0	0.0708791	0	0	0.0427535	0	0	0	0.164481		0	0	0	0	36	95	0	0	92	0	0	56	0	0	0	214
714.2	50S ribosomal protein L5 OS=Bacillus xerothermodurans GN=rplE PE=3 SV=1	A0A226YIZ7_9BACI		20	Bacillus xerothermodurans	0.14289	0	0.086755	0	0	0	0	0	0.131475	0	0.239695	0	0	0	0	0		186	0	113	0	0	0	0	0	171	0	312	0	0	0	0	0
89.34	Acyl-CoA dehydrogenase OS=bacterium ADurb.Bin157 GN=acdA PE=3 SV=1	A0A1V5ZWA5_9BACT		41	bacterium ADurb.Bin157	0	0	0	0	0.0284024	0	0.0336171	0	0	0	0	0	0	0	0	0		0	0	0	0	37	0	44	0	0	0	0	0	0	0	0	0
30.14	Pyruvate, phosphate dikinase OS=Bacteroidales bacterium 43_36 GN=BHV67_13340 PE=3 SV=1	A0A1Q6F8G1_9BACT		99	Bacteroidales bacterium 43_36	0.100042	0	0.0617424	0.0702939	0.058704	0	0.0433525	0	0.0881333	0.154303	0.172667	0	0	0	0	0		130	0	80	91	76	0	56	0	115	201	224	0	0	0	0	0
37.14	Glutamate dehydrogenase OS=Bacteroidales bacterium 43_36 GN=BHV67_12955 PE=3 SV=1	A0A1Q6F8H9_9BACT		49	Bacteroidales bacterium 43_36	0.236633	0.469184	0.340367	0.591082	0.51149	0	0.430878	0	0	0.283082	0	0	0	0.233816	0.302694	0		308	610	442	768	665	0	560	0	0	368	0	0	0	304	394	0
219.2	Methylmalonyl-CoA mutase OS=Bacteroidales bacterium 43_36 GN=BHV67_15795 PE=4 SV=1	A0A1Q6F6B0_9BACT		79	Bacteroidales bacterium 43_36	0.106965	0.145519	0.153797	0.155418	0.00398165	0	0.00694266	0	0.111922	0.103127	0.0650797	0	0	0	0	0		139	189	200	202	5	0	9	0	146	134	85	0	0	0	0	0
174.3	60 kDa chaperonin OS=Bacteroidales bacterium 43_8 GN=groL PE=3 SV=1	A0A1Q6IAP1_9BACT (+2)		55	Bacteroidales bacterium 43_8	0	0.2096	0	0.1424	0	0	0	0	0	0	0	0	0	0	0	0		0	272	0	185	0	0	0	0	0	0	0	0	0	0	0	0
15.2	Enolase OS=Bacteroidales bacterium 52_46 GN=eno PE=3 SV=1	A0A1Q6EG00_9BACT		47	Bacteroidales bacterium 52_46	1.92255	3.44128	2.61915	1.13306	3.25128	1.41343	2.10536	0.547553	1.54213	1.89534	0.994213	0.802617	1.34585	1.27281	1.8547	1.86843		2499	4474	3405	1473	4227	1838	2737	712	2005	2464	1293	1043	1750	1655	2411	2429
8.1	Elongation factor Tu OS=Bacteroidales bacterium 52_46 GN=tuf PE=3 SV=1	A0A1Q6EJP7_9BACT		44	Bacteroidales bacterium 52_46	2.69364	1.50045	1.15218	1.53032	0.496295	0.682523	1.0957	0.654886	1.08836	2.54205	2.93727	0.624477	0.493068	0.196689	0	0.11118		3502	1951	1498	1989	645	887	1424	851	1415	3305	3819	812	641	256	0	145
120.1	Glutamate decarboxylase OS=Bacteroidales bacterium 52_46 GN=BHV69_05760 PE=3 SV=1	A0A1Q6EFC9_9BACT		54	Bacteroidales bacterium 52_46	0.502093	0.864574	0.807593	0.638204	1.1578	0.043587	0.690259	0.4075	0.368926	0.323537	0.133631	0.282722	0.188333	0.22137	0.373722	0.365722		653	1124	1050	830	1505	57	897	530	480	421	174	368	245	288	486	475
216.1	30S ribosomal protein S16 OS=Bacteroidales bacterium 52_46 GN=rpsP PE=3 SV=1	A0A1Q6EGG2_9BACT		20	Bacteroidales bacterium 52_46	1.45165	1.27975	0.88555	0.8441	0.76585	0	0.50535	0	0.64915	0	1.0365	0.31278	0.27234	0.427305	0.41226	0.7773		1887	1664	1151	1097	996	0	657	0	844	0	1347	407	354	556	536	1011
119.2	Elongation factor G OS=Bacteroidales bacterium 52_46 GN=fusA PE=3 SV=1	A0A1Q6EHG3_9BACT		78	Bacteroidales bacterium 52_46	0.6315	0	0.254744	0.374013	0	0	0	0.221821	0	0.472628	0.364179	0	0	0	0	0		821	0	331	486	0	0	0	288	0	614	473	0	0	0	0	0
108.1	Malate dehydrogenase OS=Bacteroidales bacterium 52_46 GN=mdh PE=3 SV=1	A0A1Q6EIL4_9BACT		32	Bacteroidales bacterium 52_46	1.15387	2.24706	1.38178	1.58234	1.79894	0.913719	1.51394	1.20616	1.20444	1.23472	0.815094	1.10478	1.05256	1.31856	0.367656	1.84378		1500	2921	1796	2057	2339	1188	1968	1568	1566	1605	1060	1436	1368	1714	478	2397
356.1	Uncharacterized protein OS=Bacteroidales bacterium 52_46 GN=BHV69_03860 PE=4 SV=1	A0A1Q6EH49_9BACT		116	Bacteroidales bacterium 52_46	0.268586	0	0.218336	0	0	0	0	0	0	0	0	0	0	0.158974	0	0		349	0	284	0	0	0	0	0	0	0	0	0	0	207	0	0
234.2	Formyl-CoA transferase OS=Bacteroidales bacterium 52_46 GN=BHV69_02160 PE=4 SV=1	A0A1Q6EIZ9_9BACT		48	Bacteroidales bacterium 52_46	0	0	0.135006	0.139183	0.20639	0	0.102015	0.0742479	0	0	0	0	0	0	0	0		0	0	176	181	268	0	133	97	0	0	0	0	0	0	0	0
356.2	Uncharacterized protein OS=Bacteroidales bacterium 52_46 GN=BHV69_00620 PE=4 SV=1	A0A1Q6EK58_9BACT		121	Bacteroidales bacterium 52_46	0.144281	0	0.0610099	0	0	0	0	0	0	0	0	0	0	0	0	0		188	0	79	0	0	0	0	0	0	0	0	0	0	0	0	0
767	Deoxyribose-phosphate aldolase OS=Bacteroidales bacterium 52_46 GN=BHV69_07100 PE=4 SV=1	A0A1Q6EEK1_9BACT		32	Bacteroidales bacterium 52_46	0	0	0.168691	0.156428	0.0631344	0	0.0917375	0.125025	0	0.0454656	0	0.0365	0	0.0951219	0	0		0	0	219	203	82	0	119	163	0	59	0	47	0	124	0	0
296.2	Alpha-glucan phosphorylase OS=Bacteroidales bacterium 52_46 GN=BHV69_00315 PE=4 SV=1	A0A1Q6EJY3_9BACT		98	Bacteroidales bacterium 52_46	0.0986531	0.0719235	0.0614204	0	0.0862878	0	0	0	0.0453816	0.0781153	0.0236735	0	0.0379388	0	0	0		128	94	80	0	112	0	0	0	59	102	31	0	49	0	0	0
855	Glutaminase OS=Bacteroidales bacterium 52_46 GN=glsA PE=3 SV=1	A0A1Q6EFJ2_9BACT		35	Bacteroidales bacterium 52_46	0.0515686	0	0.0220329	0.105163	0.0962057	0	0.0838743	0	0.0300514	0.0415686	0	0	0	0.0511571	0	0		67	0	29	137	125	0	109	0	39	54	0	0	0	67	0	0
788.1	Type I pullulanase OS=Bacteroidales bacterium 52_46 GN=BHV69_00330 PE=3 SV=1	A0A1Q6EKE9_9BACT		73	Bacteroidales bacterium 52_46	0.108984	0	0.0878205	0.0950082	0.047426	0	0	0	0	0.0489603	0.057611	0.0577767	0.0139767	0.0479932	0.0623575	0		142	0	114	124	62	0	0	0	0	64	75	75	18	62	81	0
232.2	Elongation factor G OS=Bacteroidales bacterium 52_46 GN=BHV69_07760 PE=4 SV=1	A0A1Q6EDQ1_9BACT		80	Bacteroidales bacterium 52_46	0.0530713	0	0.082685	0.0747975	0.0443475	0	0.111919	0.114395	0.07385	0.107872	0.1575	0	0	0	0	0		69	0	107	97	58	0	145	149	96	140	205	0	0	0	0	0
259.2	Succinate dehydrogenase OS=Bacteroidales bacterium 52_46 GN=BHV69_06395 PE=4 SV=1	A0A1Q6EEZ9_9BACT		27	Bacteroidales bacterium 52_46	0.420704	0.25963	0.334519	0.582333	0	0	0	0	0.449481	0.367407	0.166278	0.345904	0.196426	0.191863	0	0		547	338	435	757	0	0	0	0	584	478	216	450	255	249	0	0
962	Uncharacterized protein OS=Bacteroidales bacterium 52_46 GN=BHV69_00160 PE=3 SV=1	A0A1Q6EJY6_9BACT		100	Bacteroidales bacterium 52_46	0.036099	0	0.038558	0	0.050508	0	0	0	0	0	0	0	0	0	0.011068	0		47	0	50	0	66	0	0	0	0	0	0	0	0	0	14	0
497.1	Alanine--tRNA ligase OS=Bacteroidales bacterium 52_46 GN=alaS PE=3 SV=1	A0A1Q6EDR1_9BACT		97	Bacteroidales bacterium 52_46	0.159186	0	0.0821454	0.0511062	0.0404948	0	0.0353052	0	0	0	0	0	0	0	0	0		207	0	107	66	53	0	46	0	0	0	0	0	0	0	0	0
1114	Glutamine--tRNA ligase OS=Bacteroidales bacterium 52_46 GN=glnS PE=3 SV=1	A0A1Q6EKC5_9BACT		66	Bacteroidales bacterium 52_46	0	0.0303652	0.0467364	0	0	0	0	0	0.0318727	0.0661303	0	0	0	0	0	0		0	39	61	0	0	0	0	0	41	86	0	0	0	0	0	0
396.1	DNA-directed RNA polymerase subunit beta' OS=Bacteroidales bacterium 52_46 GN=rpoC PE=3 SV=1	A0A1Q6EJJ9_9BACT		159	Bacteroidales bacterium 52_46	0	0	0.0446384	0.050039	0	0	0	0	0	0.0464818	0	0	0	0	0	0		0	0	58	65	0	0	0	0	0	60	0	0	0	0	0	0
1178	UDP-glucose 4-epimerase GalE OS=Bacteroidales bacterium 52_46 GN=BHV69_04150 PE=4 SV=1	A0A1Q6EGX4_9BACT		38	Bacteroidales bacterium 52_46	0.0474974	0.0527395	0.0405868	0.0968605	0	0	0	0	0	0	0	0	0	0	0	0		62	69	53	126	0	0	0	0	0	0	0	0	0	0	0	0
946.1	Transketolase OS=Bacteroidales bacterium 52_46 GN=BHV69_03100 PE=3 SV=1	A0A1Q6EHZ5_9BACT		74	Bacteroidales bacterium 52_46	0	0	0.0260527	0.0696351	0	0	0	0.0991203	0	0	0.0348838	0	0	0	0	0		0	0	34	91	0	0	0	129	0	0	45	0	0	0	0	0
26.2	Glyceraldehyde-3-phosphate dehydrogenase OS=Bacteroidales bacterium 52_46 GN=BHV69_06870 PE=3 SV=1	A0A1Q6EEF3_9BACT		36	Bacteroidales bacterium 52_46	0.451694	0	1.54622	1.73347	0	0	0	0	0.990861	0	0	1.31025	0.863194	0.813361	0	0		587	0	2010	2254	0	0	0	0	1288	0	0	1703	1122	1057	0	0
243.5	Fructose-1,6-bisphosphate aldolase, class II OS=Bacteroidales bacterium 52_46 GN=BHV69_05725 PE=3 SV=1	A0A1Q6EFF1_9BACT		36	Bacteroidales bacterium 52_46	0.29825	0	0.142622	0	0	0	0	0	0	0	0.247678	0	0	0	0	0		388	0	185	0	0	0	0	0	0	0	322	0	0	0	0	0
15.18	Enolase OS=Bacteroidales bacterium Barb6XT GN=eno PE=3 SV=1	A0A180EXC3_9BACT		46	Bacteroidales bacterium Barb6XT	0	0	0	0	0	0	0.0159546	0.0432	0	0	0	0	0	0	0.0240609	0		0	0	0	0	0	0	21	56	0	0	0	0	0	0	31	0
351.1	TonB-linked outer membrane protein, SusC/RagA family OS=Bacteroidales bacterium KHT7 GN=SAMN05216518_12915 PE=3 SV=1	A0A1G7TXN4_9BACT		118	Bacteroidales bacterium KHT7	0.112178	0	0.130712	0	0	0	0.0767136	0	0	0	0.0729246	0	0	0	0	0		146	0	170	0	0	0	100	0	0	0	95	0	0	0	0	0
2092	SusC/RagA family protein OS=Bacteroides caecimuris GN=A4V03_16900 PE=3 SV=1	A0A1C7H545_9BACE		121	Bacteroides caecimuris	0	0	0	0	0	0	0	0	0	0	0	0	0	0.019962	0.0224711	0		0	0	0	0	0	0	0	0	0	0	0	0	0	26	29	0
59.1	TonB-linked outer membrane protein, SusC/RagA family OS=Bacteroides faecis MAJ27 GN=SAMN05444400_11828 PE=3 SV=1	A0A1H3CI52_9BACE		114	Bacteroides faecis MAJ27	0	0.595649	1.29772	0.0258298	0.345974	0.679816	0.629579	0.572009	0.645307	0.765061	0.0194088	0.573439	1.26518	1.43553	0.814404	0.471711		0	774	1687	34	450	884	818	744	839	995	25	745	1645	1866	1059	613
60.5	Iron complex outermembrane recepter protein OS=Bacteroides faecis MAJ27 GN=SAMN05444400_10937 PE=3 SV=1	A0A1H2Y203_9BACE		111	Bacteroides faecis MAJ27	0	0	0	0	0	0	0	0	0.0588099	0.0827568	0	0	0	0	0	0		0	0	0	0	0	0	0	0	76	108	0	0	0	0	0	0
619	OmpA family protein OS=Bacteroides finegoldii DSM 17565 GN=BACFIN_05259 PE=4 SV=1	C9KSH7_9BACE		41	Bacteroides finegoldii DSM 17565	0.10272	0	0.451415	0.0538634	0	0	0	0	0	0.141937	0	0	0	0	0	0		134	0	587	70	0	0	0	0	0	185	0	0	0	0	0	0
226.1	Carboxyl transferase domain protein OS=Bacteroides fragilis str. 3976T8 GN=M123_3295 PE=4 SV=1	A0A016CLK0_BACFG (+2)		56	Bacteroides fragilis str. 3976T8	0.0537179	0	0.344875	0.463929	0.348589	0	0.399589	0.313696	0	0.0779393	0.252089	0	0	0	0	0		70	0	448	603	453	0	519	408	0	101	328	0	0	0	0	0
765	30S ribosomal protein S3 OS=Bacteroides fragilis str. 3986 N(B)19 GN=rpsC PE=3 SV=1	A0A015SZ64_BACFG (+29)		27	Bacteroides fragilis str. 3986 N(B)19	0.467963	0	0.19993	0	0	0	0	0	0	0	0	0	0	0	0	0		608	0	260	0	0	0	0	0	0	0	0	0	0	0	0	0
8.51	Elongation factor Tu OS=Bacteroides fragilis str. 3986 N(B)19 GN=tuf PE=3 SV=1	A0A015SZ83_BACFG (+4)		44	Bacteroides fragilis str. 3986 N(B)19	0.584341	0	0	0.268818	0	0	0	0	0	0	0	0	0	0	0	0		760	0	0	349	0	0	0	0	0	0	0	0	0	0	0	0
1282.1	3-oxoacyl-[acyl-carrier-protein] reductase OS=Bacteroides fragilis str. 3986 N(B)19 GN=fabG PE=4 SV=1	A0A015TQ46_BACFG (+8)		26	Bacteroides fragilis str. 3986 N(B)19	0.17355	0	0	0.0920192	0	0	0	0	0	0	0	0	0	0	0	0		226	0	0	120	0	0	0	0	0	0	0	0	0	0	0	0
1562	TonB-linked outer membrane, SusC/RagA family protein OS=Bacteroides fragilis str. 3986 N(B)19 GN=M085_0376 PE=3 SV=1	A0A015TZJ8_BACFG (+3)		123	Bacteroides fragilis str. 3986 N(B)19	0	0	0	0	0	0	0	0	0	0	0	0	0	0.0220634	0.0407789	0		0	0	0	0	0	0	0	0	0	0	0	0	0	29	53	0
411.5	50S ribosomal protein L1 OS=Bacteroides fragilis str. 3986 N(B)19 GN=rplA PE=3 SV=1	A0A015TPT7_BACFG (+8)		25	Bacteroides fragilis str. 3986 N(B)19	0.0240656	0	0.189224	0.15256	0.067524	0	0	0	0	0	0	0	0	0.101904	0.096184	0		31	0	246	198	88	0	0	0	0	0	0	0	0	132	125	0
2283	50S ribosomal protein L14 OS=Bacteroides fragilis str. 3986 N(B)19 GN=rplN PE=3 SV=1	A0A015S0T1_BACFG (+5)		13	Bacteroides fragilis str. 3986 N(B)19	0	0	0	0.113254	0	0	0	0	0	0.391692	0.312031	0	0	0	0	0		0	0	0	147	0	0	0	0	0	509	406	0	0	0	0	0
226.2	Acetyl-CoA carboxylase, carboxyltransferase component OS=Bacteroides luti GN=SAMN05444405_11067 PE=4 SV=1	A0A1M5CJQ0_9BACE		57	Bacteroides luti	0.0949965	0	0.121761	0	0	0	0	0	0	0	0.0595772	0	0	0	0.0825491	0		123	0	158	0	0	0	0	0	0	0	77	0	0	0	107	0
553.3	Branched chain amino acid aminotransferase apoenzyme OS=Bacteroides luti GN=SAMN05444405_11729 PE=4 SV=1	A0A1M5FMT3_9BACE		38	Bacteroides luti	0.0158326	0.0646237	0	0.0387447	0.0221524	0	0.0193134	0	0.0553579	0.0240039	0	0	0.0535237	0.0421132	0	0		21	84	0	50	29	0	25	0	72	31	0	0	70	55	0	0
579	Acyl carrier protein OS=Bacteroides ovatus str. 3725 D1 iv GN=acpP PE=3 SV=1	A0A078Q4P3_BACOV (+27)		8	Bacteroides ovatus str. 3725 D1 iv	0.67685	0	0.578363	0.368075	0.21045	0	0.0917387	0	0.26295	0.363712	0.55315	0.146	0	0.67145	0.553412	0.305737		880	0	752	479	274	0	119	0	342	473	719	190	0	873	719	397
37.6	Glutamate dehydrogenase OS=Bacteroides ovatus str. 3725 D1 iv GN=M088_3418 PE=3 SV=1	A0A078PPB8_BACOV (+16)		49	Bacteroides ovatus str. 3725 D1 iv	0.366082	0	0.296306	0	0	0	0	0	0	0.18281	0.264408	0	0	0.157412	0	0		476	0	385	0	0	0	0	0	0	238	344	0	0	205	0	0
816.1	30S ribosomal protein S1 OS=Bacteroides ovatus str. 3725 D1 iv GN=M088_3143 PE=3 SV=1	A0A078PRW6_BACOV (+12)		67	Bacteroides ovatus str. 3725 D1 iv	0	0	0	0	0.0388881	0.0526657	0	0	0	0.320239	0	0	0	0	0	0		0	0	0	0	51	68	0	0	0	416	0	0	0	0	0	0
1037	Histone H1-like Hc1 family protein OS=Bacteroides ovatus str. 3725 D1 iv GN=M088_3271 PE=4 SV=1	A0A078PNF4_BACOV (+29)		6	Bacteroides ovatus str. 3725 D1 iv	0.902467	0	0	0	0	0	0	0	0	0	0	0	1.695	0	0	0.815317		1173	0	0	0	0	0	0	0	0	0	0	0	2204	0	0	1060
1019.1	Transcriptional regulatory family protein OS=Bacteroides ovatus str. 3725 D1 iv GN=M088_3609 PE=4 SV=1	A0A078PMR2_BACOV (+3)		27	Bacteroides ovatus str. 3725 D1 iv	0.177959	0.177533	0	0	0	0	0	0.0393778	0	0.0644407	0.132537	0.0344885	0	0.0528704	0	0		231	231	0	0	0	0	0	51	0	84	172	45	0	69	0	0
1624	DNA-directed RNA polymerase subunit alpha OS=Bacteroides ovatus str. 3725 D1 iv GN=rpoA PE=3 SV=1	A0A078PLI2_BACOV (+18)		37	Bacteroides ovatus str. 3725 D1 iv	0.0325216	0	0.0833676	0	0	0	0	0	0	0	0	0	0	0	0	0		42	0	108	0	0	0	0	0	0	0	0	0	0	0	0	0
2277	Uncharacterized protein OS=Bacteroides ovatus str. 3725 D1 iv GN=M088_1588 PE=4 SV=1	A0A078PYW7_BACOV (+5)		25	Bacteroides ovatus str. 3725 D1 iv	0	0	0	0	0	0	0	0	0	0	0	0	0.189832	0.159436	0	0		0	0	0	0	0	0	0	0	0	0	0	0	247	207	0	0
26.6	Glyceraldehyde-3-phosphate dehydrogenase OS=Bacteroides reticulotermitis JCM 10512 GN=JCM10512_603 PE=3 SV=1	W4UN85_9BACE		37	Bacteroides reticulotermitis JCM 10512	0.134151	0.368135	1.47162	0.965243	0.172565	0.797946	0	0	0.502649	0.33973	0	0.496838	1.49727	0.266162	0	0		174	479	1913	1255	224	1037	0	0	653	442	0	646	1947	346	0	0
60.8	Outer membrane protein OS=Bacteroides reticulotermitis JCM 10512 GN=JCM10512_1858 PE=3 SV=1	W4URZ9_9BACE		110	Bacteroides reticulotermitis JCM 10512	0.0153182	0	0.0199427	0	0	0	0	0	0	0	0	0	0	0	0	0		20	0	26	0	0	0	0	0	0	0	0	0	0	0	0	0
689.1	Hydroxylamine reductase OS=Bacteroides sartorii GN=hcp PE=3 SV=1	R9IDX0_9BACE		62	Bacteroides sartorii	0	0	0	0	0.366581	0	0	0.205532	0	0	0	0	0	0	0	0		0	0	0	0	477	0	0	267	0	0	0	0	0	0	0	0
327.1	MotA/TolQ/ExbB proton channel family protein OS=Bacteroides sp. 1_1_14 GN=HMPREF9007_01728 PE=3 SV=1	D7IBT1_9BACE		27	Bacteroides sp. 1_1_14	0.971259	0	0.282244	0.0272644	0	0	0.215852	0	0	0.372407	1.13115	0	0.0708926	0.323767	0	0		1263	0	367	35	0	0	281	0	0	484	1471	0	92	421	0	0
32.28	Pyruvate-flavodoxin oxidoreductase OS=Bacteroides sp. 1_1_14 GN=HMPREF9007_04301 PE=3 SV=1	D7IIR7_9BACE		130	Bacteroides sp. 1_1_14	0	0	0	0	0	0	0	0	0	0.0106115	0.169846	0	0	0	0	0		0	0	0	0	0	0	0	0	0	14	221	0	0	0	0	0
1017.1	Malate dehydrogenase OS=Bacteroides sp. 1_1_14 GN=mdh PE=3 SV=1	D7IB55_9BACE (+8)		33	Bacteroides sp. 1_1_14	0	0	0	0	0	0	0	0	0	0	0	0	0.220615	0.393	0	0		0	0	0	0	0	0	0	0	0	0	0	0	287	511	0	0
226.5	Methylmalonyl-CoA decarboxylase, alpha subunit OS=Bacteroides sp. 1_1_14 GN=HMPREF9007_04369 PE=4 SV=1	D7IIY3_9BACE (+1)		56	Bacteroides sp. 1_1_14	0	0.132925	0	0	0	0	0.0294875	0	0	0	0	0	0.164802	0.0877804	0	0.225036		0	173	0	0	0	0	38	0	0	0	0	0	214	114	0	293
553.2	Branched-chain-amino-acid transaminase OS=Bacteroides sp. 2_1_22 GN=ilvE PE=4 SV=1	D0TUA8_9BACE (+2)		38	Bacteroides sp. 2_1_22	0	0.136016	0	0	0	0	0	0	0.0954632	0	0	0	0.184603	0.181829	0	0		0	177	0	0	0	0	0	0	124	0	0	0	240	236	0	0
175.3	Uncharacterized protein OS=Bacteroides sp. 2_2_4 GN=BSCG_03672 PE=4 SV=1	C3QY55_9BACE		84	Bacteroides sp. 2_2_4	0	0	0.086669	0.00876357	0	0	0	0	0	0	0	0	0	0	0	0		0	0	113	11	0	0	0	0	0	0	0	0	0	0	0	0
26.4	Glyceraldehyde-3-phosphate dehydrogenase OS=Bacteroides sp. 3_1_13 GN=HMPREF9009_01879 PE=3 SV=1	A0A0J9IAF3_9BACE (+7)		36	Bacteroides sp. 3_1_13	0	0.907806	2.41564	2.55919	0.44175	2.08908	0	1.14642	1.64664	0.455833	0	1.70039	2.08281	0.0746056	0.650417	0		0	1180	3140	3327	574	2716	0	1490	2141	593	0	2211	2708	97	846	0
1523	50S ribosomal protein L25 OS=Bacteroides sp. 3_1_13 GN=rplY PE=3 SV=1	A0A0J9FBV4_9BACE (+18)		21	Bacteroides sp. 3_1_13	0.1146	0	0	0.0701095	0	0	0	0	0	0	0	0	0	0	0	0.116471		149	0	0	91	0	0	0	0	0	0	0	0	0	0	0	151
32.34	Pyruvate-flavodoxin oxidoreductase OS=Bacteroides sp. 43_108 GN=BHV77_03415 PE=3 SV=1	A0A1Q6HEZ6_9BACE		130	Bacteroides sp. 43_108	0	0.0284231	0.0502346	0	0.0392538	0	0.0639462	0	0.0491631	0	0	0	0	0.0137377	0	0		0	37	65	0	51	0	83	0	64	0	0	0	0	18	0	0
378.3	Neopullulanase OS=Bacteroides sp. AR20 GN=SAMN02910431_02621 PE=3 SV=1	A0A1H8HZQ8_9BACE (+1)		71	Bacteroides sp. AR20	0	0	0	0.0317394	0	0	0	0	0.0302338	0.0271817	0.077507	0.0369296	0	0	0	0		0	0	0	41	0	0	0	0	39	35	101	48	0	0	0	0
834.1	30S ribosomal protein S3 OS=Bacteroides sp. CAG:144 GN=BN496_00894 PE=3 SV=1	R5Y203_9BACE		21	Bacteroides sp. CAG:144	0	0.334014	0	0.245381	0.1403	0	0	0.285771	0	0	0	0.27809	0	0	0.0527048	0		0	434	0	319	182	0	0	372	0	0	0	362	0	0	69	0
1068	Alpha-glucan phosphorylase OS=Bacteroides sp. CAG:144 GN=BN496_00453 PE=4 SV=1	R5Y6P9_9BACE		98	Bacteroides sp. CAG:144	0.0677173	0	0.0645551	0	0	0	0	0	0.0723469	0.138745	0	0	0	0	0.019198	0		88	0	84	0	0	0	0	0	94	180	0	0	0	0	25	0
119.7	Elongation factor G OS=Bacteroides sp. CAG:144 GN=fusA PE=3 SV=1	R5Y0F7_9BACE		78	Bacteroides sp. CAG:144	0	0	0	0	0	0	0	0	0	0.104924	0.0845769	0	0	0	0	0		0	0	0	0	0	0	0	0	0	136	110	0	0	0	0	0
8.48	Elongation factor Tu OS=Bacteroides sp. CAG:20 GN=tuf PE=3 SV=1	R5F469_9BACE		44	Bacteroides sp. CAG:20	0	0.309023	0	0	0	0	0	0	0	0.657227	0.785614	0	0	0	0	0		0	402	0	0	0	0	0	0	0	854	1021	0	0	0	0	0
37.52	Glutamate dehydrogenase OS=Bacteroides sp. CAG:20 GN=BN530_01944 PE=3 SV=1	R5EQ89_9BACE		49	Bacteroides sp. CAG:20	0.0220327	0	0.0382367	0.0714429	0.0980653	0	0	0	0	0	0	0	0	0	0	0		29	0	50	93	127	0	0	0	0	0	0	0	0	0	0	0
226.4	Carboxyl transferase domain protein OS=Bacteroides sp. CAG:462 GN=BN666_00753 PE=4 SV=1	R7D4N5_9BACE		56	Bacteroides sp. CAG:462	0	0	0.329875	0	0	0.126091	0	0	0.403	0	0	0.263946	0	0	0	0		0	0	429	0	0	164	0	0	524	0	0	343	0	0	0	0
939.1	Putative K(+)-stimulated pyrophosphate-energized sodium pump OS=Bacteroides sp. CAG:714 GN=hppA PE=3 SV=1	R6Y790_9BACE		77	Bacteroides sp. CAG:714	0.113665	0	0.139558	0	0	0	0.0095313	0	0	0.0745961	0.15613	0	0	0	0	0		148	0	181	0	0	0	12	0	0	97	203	0	0	0	0	0
175.4	Alpha-glucosidase OS=Bacteroides sp. CAG:754 GN=BN772_00921 PE=4 SV=1	R6DBV5_9BACE		84	Bacteroides sp. CAG:754	0.00716238	0	0.151155	0	0	0	0	0	0	0	0	0	0	0	0	0		9	0	197	0	0	0	0	0	0	0	0	0	0	0	0	0
229	Formyl-coenzyme A transferase OS=Bacteroides sp. CAG:927 GN=BN813_01039 PE=4 SV=1	R5AXI8_9BACE		47	Bacteroides sp. CAG:927	0	0	0.391128	0.625106	1.16974	0	0.602915	0.619553	0	0	0.0784596	0.0745511	0	0	0	0.0520404		0	0	508	813	1521	0	784	805	0	0	102	97	0	0	0	68
174.1	60 kDa chaperonin OS=Bacteroides sp. CAG:927 GN=groL PE=3 SV=1	R5B858_9BACE		58	Bacteroides sp. CAG:927	0.509534	0	0.662466	0.569914	0.333483	0	0.362552	0	0.474414	0.604793	0	0	0	0	0	0		662	0	861	741	434	0	471	0	617	786	0	0	0	0	0	0
26.5	Glyceraldehyde-3-phosphate dehydrogenase OS=Bacteroides sp. CAG:927 GN=BN813_00849 PE=3 SV=1	R5AZT0_9BACE		36	Bacteroides sp. CAG:927	0.479667	0	1.37003	1.64614	0.456472	0.497444	0.366944	0	0.866056	0.0860944	0.115231	1.02039	0.579056	0.679667	0	0		624	0	1781	2140	593	647	477	0	1126	112	150	1327	753	884	0	0
78.3	Phosphoenolpyruvate carboxykinase (ATP) OS=Bacteroides sp. CAG:927 GN=pckA PE=3 SV=1	R5AZT6_9BACE		59	Bacteroides sp. CAG:927	0.177119	0	0	0.237322	0	0.0398932	0.416576	0	0	0.147953	0.237814	0.122678	0.139278	0	0	0		230	0	0	309	0	52	542	0	0	192	309	159	181	0	0	0
418	Aminoacyl-histidine dipeptidase OS=Bacteroides sp. CAG:927 GN=BN813_00253 PE=4 SV=1	R5BBW7_9BACE		53	Bacteroides sp. CAG:927	0.0908151	0.189057	0.1164	0.138894	0.238245	0.133228	0	0.125811	0.0595358	0	0	0.0661113	0.0767528	0.168919	0.083534	0		118	246	151	181	310	173	0	164	77	0	0	86	100	220	109	0
108.2	Malate dehydrogenase OS=Bacteroides sp. CAG:927 GN=mdh PE=3 SV=1	R5B302_9BACE		33	Bacteroides sp. CAG:927	0.549485	0.840424	0.635758	0.640303	0.753788	0.289394	0.644485	0.451667	0.61503	0.552091	0.420364	0.690848	0.515273	0.554394	0.161364	0		714	1093	827	832	980	376	838	587	800	718	546	898	670	721	210	0
45.6	Triosephosphate isomerase OS=Bacteroides sp. CAG:927 GN=tpiA PE=3 SV=1	R5BCL7_9BACE		27	Bacteroides sp. CAG:927	0.187811	0.150567	0.306119	0.355948	0.298674	0.0891111	0.201163	0.133974	0	0.140733	0.0831593	0.0514593	0	0.150315	0.241178	0		244	196	398	463	388	116	262	174	0	183	108	67	0	195	314	0
554.1	50S ribosomal protein L2 OS=Bacteroides sp. CAG:927 GN=rplB PE=3 SV=1	R5AXJ9_9BACE		29	Bacteroides sp. CAG:927	0.514138	0	0.1263	0.177655	0	0	0	0	0	0.420069	0.155286	0	0	0	0	0		668	0	164	231	0	0	0	0	0	546	202	0	0	0	0	0
8.25	Elongation factor Tu OS=Bacteroides sp. CAG:927 GN=tuf PE=3 SV=1	R5B442_9BACE		44	Bacteroides sp. CAG:927	0	0.701045	0	0	0.3725	0	0.677818	0	0	0	0	0.240795	0.165641	0.149211	0.139582	0		0	911	0	0	484	0	881	0	0	0	0	313	215	194	181	0
296.3	Alpha-glucan phosphorylase OS=Bacteroides sp. CAG:927 GN=BN813_01389 PE=4 SV=1	R5B5J3_9BACE		97	Bacteroides sp. CAG:927	0.107258	0	0	0.0556237	0.0280732	0	0	0	0	0.0909474	0	0	0	0	0	0		139	0	0	72	36	0	0	0	0	118	0	0	0	0	0	0
933	30S ribosomal protein S15 OS=Bacteroides sp. CAG:927 GN=rpsO PE=3 SV=1	R5B9Q0_9BACE		11	Bacteroides sp. CAG:927	0.0546945	0	0	0	0.306109	0	0.400309	0	0.286855	0.06613	0.335236	0	0	0	0	0		71	0	0	0	398	0	520	0	373	86	436	0	0	0	0	0
1122	Uncharacterized protein OS=Bacteroides sp. CAG:927 GN=BN813_01655 PE=4 SV=1	R5B6H2_9BACE		56	Bacteroides sp. CAG:927	0.0646054	0	0	0	0	0	0	0	0	0.0953161	0.0790214	0	0	0	0	0		84	0	0	0	0	0	0	0	0	124	103	0	0	0	0	0
243.3	Fructose-1 6-bisphosphate aldolase class II OS=Bacteroides sp. CAG:927 GN=BN813_02018 PE=3 SV=1	R5B066_9BACE		36	Bacteroides sp. CAG:927	0	0.385083	0	0.194614	0	0	0	0	0.145269	0.292861	0	0	0	0.137236	0	0		0	501	0	253	0	0	0	0	189	381	0	0	0	178	0	0
32.33	Pyruvate-flavodoxin oxidoreductase OS=Bacteroides sp. CAG:927 GN=BN813_01548 PE=3 SV=1	R5BAA8_9BACE		131	Bacteroides sp. CAG:927	0	0.146221	0.0551466	0.0737656	0.0870611	0	0.0614779	0	0	0.0589985	0.0518206	0	0	0	0	0		0	190	72	96	113	0	80	0	0	77	67	0	0	0	0	0
232.5	Translation elongation factor G OS=Bacteroides sp. CAG:927 GN=BN813_00667 PE=4 SV=1	R5AVZ4_9BACE		80	Bacteroides sp. CAG:927	0	0	0	0.02891	0.0365425	0	0.0294938	0	0.038955	0	0	0	0	0	0	0		0	0	0	38	48	0	38	0	51	0	0	0	0	0	0	0
425.2	SusD OS=Bacteroides sp. CAG:98 GN=BN821_01681 PE=4 SV=1	R7NNH0_9BACE (+1)		63	Bacteroides sp. CAG:98	0.0954984	0.035181	0.0856841	0	0	0	0	0	0.0333905	0.0577333	0.0234143	0.0370794	0	0	0	0		124	46	111	0	0	0	0	0	43	75	30	48	0	0	0	0
411.9	50S ribosomal protein L1 OS=Bacteroides sp. D1 GN=rplA PE=3 SV=1	C3QB29_9BACE (+3)		25	Bacteroides sp. D1	0	0	0.125012	0.061268	0.0336016	0	0	0	0	0	0	0	0	0	0	0		0	0	163	80	44	0	0	0	0	0	0	0	0	0	0	0
88	Putative outer membrane protein OS=Bacteroides thetaiotaomicron GN=Btheta7330_00773 PE=4 SV=1	A0A0P0EMU9_BACT4 (+4)		52	Bacteroides thetaiotaomicron	0.786769	1.23329	1.02325	1.03342	0.550404	1.17685	0.578654	0.564212	0.566365	0.6435	0.439673	0	1.83837	0.860846	0.830115	0.799635		1023	1603	1330	1343	716	1530	752	733	736	837	572	0	2390	1119	1079	1040
153	Carbohydrate binding domain protein OS=Bacteroides thetaiotaomicron GN=HMPREF2534_02478 PE=4 SV=1	A0A139KE64_BACT4		75	Bacteroides thetaiotaomicron	0.401093	0.267213	0.565507	0.382787	0.05612	0	0.127211	0	0.196333	0.135787	0.226173	0.124584	0.650853	0.656533	0.398453	0.0652253		521	347	735	498	73	0	165	0	255	177	294	162	846	854	518	85
160	Ferric enterobactin receptor OS=Bacteroides thetaiotaomicron GN=pfeA PE=3 SV=1	A0A0P0EWF1_BACT4		126	Bacteroides thetaiotaomicron	0.00277452	0.238579	0.306016	0.292119	0	0.205484	0	0.105841	0	0.202063	0.199016	0.157587	0.451984	0.227373	0.281095	0.0970635		4	310	398	380	0	267	0	138	0	263	259	205	588	296	365	126
60.1	SusC, outer membrane protein involved in starch binding OS=Bacteroides thetaiotaomicron GN=susC PE=3 SV=1	A0A173VUS5_BACT4 (+2)		111	Bacteroides thetaiotaomicron	2.14153	0.832234	1.68216	1.30712	0	0	0	0	1.00261	1.28144	0.00664441	1.02495	0	0	0	0		2784	1082	2187	1699	0	0	0	0	1303	1666	9	1332	0	0	0	0
60.2	Outer membrane cobalamin receptor protein OS=Bacteroides thetaiotaomicron GN=ERS852430_02528 PE=3 SV=1	A0A173U8E8_BACT4		125	Bacteroides thetaiotaomicron	0.0516784	0.241336	0.476264	0.471792	0.0678168	0.1698	0.24412	0.11792	0	0.0628792	0.230104	0.136056	0.569784	0	0.133288	0		67	314	619	613	88	221	317	153	0	82	299	177	741	0	173	0
166.1	Outer membrane cobalamin receptor protein OS=Bacteroides thetaiotaomicron GN=ERS852430_00332 PE=4 SV=1	A0A173R986_BACT4		122	Bacteroides thetaiotaomicron	0.0873607	0.114992	0.371295	0.18118	0.0823033	0.115754	0.153828	0.181918	0.133631	0.0979508	0.230746	0.0834262	0.2465	0.428434	0.35341	0.489754		114	149	483	236	107	150	200	237	174	127	300	108	320	557	459	637
176	Endo-beta-N-acetylglucosaminidase OS=Bacteroides thetaiotaomicron GN=ERS852430_03398 PE=3 SV=1	A0A173V7U4_BACT4 (+1)		33	Bacteroides thetaiotaomicron	0.419333	0	1.00482	0.758455	0.484667	0	0.556	0	0.286858	0	0.245842	0.141573	1.35594	1.13942	1.00618	0		545	0	1306	986	630	0	723	0	373	0	320	184	1763	1481	1308	0
177	SusD family OS=Bacteroides thetaiotaomicron GN=ERS852430_00331 PE=4 SV=1	A0A173R9H7_BACT4		82	Bacteroides thetaiotaomicron	0.22011	0.29328	0.225707	0.15261	0	0.17222	0.125305	0.17889	0.141098	0.106454	0.251841	0.128195	0.223232	0.393049	0.323951	0.536915		286	381	293	198	0	224	163	233	183	138	327	167	290	511	421	698
184	RagB/SusD family nutrient uptake outer membrane protein OS=Bacteroides thetaiotaomicron GN=BJP75_05310 PE=4 SV=1	A0A173V9C5_BACT4 (+1)		71	Bacteroides thetaiotaomicron	0.372845	0	0	0.321408	0.154127	0.265211	0.630535	0	0	0	0	0	0.802113	0.50438	0.311775	0		485	0	0	418	200	345	820	0	0	0	0	0	1043	656	405	0
198.1	TonB-dependent Receptor Plug Domain./TonB dependent receptor OS=Bacteroides thetaiotaomicron GN=ERS852511_01489 PE=3 SV=1	A0A139K6N1_BACT4 (+2)		124	Bacteroides thetaiotaomicron	0.00485194	0.0646484	0.00621895	0.136282	0	0	0.0355113	0.0752831	0	0.298798	0.0237911	0	0.311653	0.504758	0.267581	0.0780306		6	84	8	177	0	0	46	98	0	388	31	0	405	656	348	101
211	Outer membrane receptor proteins, mostly Fe transport OS=Bacteroides thetaiotaomicron GN=Btheta7330_04989 PE=3 SV=1	A0A0P0FBB1_BACT4 (+7)		111	Bacteroides thetaiotaomicron	0.322829	0.321378	0.275108	0	0	0	0.152072	0	0	0	0	0	0	0.365207	0.374126	0		420	418	358	0	0	0	198	0	0	0	0	0	0	475	486	0
186.1	L-arabinose isomerase OS=Bacteroides thetaiotaomicron GN=araA PE=3 SV=1	A0A0N7IAD2_BACT4 (+4)		57	Bacteroides thetaiotaomicron	0.48214	0.514509	0.969842	0.456474	0.218596	0.619404	0.240579	0	0.362053	0.433737	0.406386	0	1.34668	1.88632	1.11444	0		627	669	1261	593	284	805	313	0	471	564	528	0	1751	2452	1449	0
215	Outer membrane receptor proteins, mostly Fe transport OS=Bacteroides thetaiotaomicron GN=Btheta7330_00550 PE=3 SV=1	A0A0P0FIV6_BACT4 (+6)		118	Bacteroides thetaiotaomicron	0.198847	0.0849153	0.156847	0.0935763	0	0.319144	0	0	0.0802229	0	0.0937542	0	0	0.0151737	0.356432	0.601127		259	110	204	122	0	415	0	0	104	0	122	0	0	20	463	781
223	DUF5115 domain-containing protein OS=Bacteroides thetaiotaomicron GN=BJP75_03200 PE=4 SV=1	A0A0P0FFL5_BACT4 (+6)		52	Bacteroides thetaiotaomicron	0.833038	0	0	0.467173	0	0	0	0	0	0.531577	0.4255	0.202154	0	0	0	0		1083	0	0	607	0	0	0	0	0	691	553	263	0	0	0	0
128.1	Outer membrane receptor proteins, mostly Fe transport OS=Bacteroides thetaiotaomicron GN=ERS852557_00802 PE=3 SV=1	A0A174NUR5_BACT4		110	Bacteroides thetaiotaomicron	0	0	0	0.377591	0.191191	0.449109	0.203327	0.302591	0	0	0.279191	0.286755	0	0	0	0.103536		0	0	0	491	249	584	264	393	0	0	363	373	0	0	0	135
128.2	Outer membrane receptor proteins, mostly Fe transport OS=Bacteroides thetaiotaomicron GN=BJP75_05315 PE=3 SV=1	A0A173VBB0_BACT4		119	Bacteroides thetaiotaomicron	0.225202	0	0.0677193	0.286437	0.0703487	0.335345	0.0308361	0	0	0	0	0	0.739538	0.0300933	0.174748	0		293	0	88	372	91	436	40	0	0	0	0	0	961	39	227	0
248	RagB/SusD domain protein OS=Bacteroides thetaiotaomicron GN=ERS852430_02529 PE=4 SV=1	A0A173U870_BACT4 (+1)		73	Bacteroides thetaiotaomicron	0.651096	0.109814	0	0.332781	0	0	0	0	0	0.199301	0	0	0.362205	0.208493	0	0		846	143	0	433	0	0	0	0	0	259	0	0	471	271	0	0
254	Fibronectin type III domain OS=Bacteroides thetaiotaomicron GN=BJP75_05305 PE=4 SV=1	A0A173V9S2_BACT4 (+1)		58	Bacteroides thetaiotaomicron	0.207466	0	0.611603	0.215759	0.101597	0.243483	0.227759	0	0	0	0	0	0.666293	0.339586	0.0763328	0		270	0	795	280	132	317	296	0	0	0	0	0	866	441	99	0
256	Uncharacterized protein OS=Bacteroides thetaiotaomicron GN=BJP75_03195 PE=4 SV=1	A0A0P0F019_BACT4 (+4)		43	Bacteroides thetaiotaomicron	0.601651	0	0.77114	0.547814	0	0	0	0	0	0	0.583163	0	0	0	0	0		782	0	1003	712	0	0	0	0	0	0	758	0	0	0	0	0
269	RagB/SusD family nutrient uptake outer membrane protein OS=Bacteroides thetaiotaomicron GN=BJP75_03155 PE=4 SV=1	A0A0N7IB34_BACT4 (+4)		58	Bacteroides thetaiotaomicron	0.34231	0.138214	0.332397	0	0	0	0	0	0.0906741	0.175586	0.292466	0.0604121	0	0.355017	0	0.126514		445	180	432	0	0	0	0	0	118	228	380	79	0	462	0	164
293	SusD family OS=Bacteroides thetaiotaomicron GN=ERS852511_04703 PE=4 SV=1	A0A174UGC7_BACT4 (+4)		73	Bacteroides thetaiotaomicron	0	0.21963	0.211274	0.110925	0	0.193452	0	0.182685	0.172904	0.0797178	0.0909274	0	0	0.196219	0.181945	0.368562		0	286	275	144	0	251	0	237	225	104	118	0	0	255	237	479
292	SusD family OS=Bacteroides thetaiotaomicron GN=ERS852430_03632 PE=4 SV=1	A0A173VCU8_BACT4		77	Bacteroides thetaiotaomicron	0	0.208221	0	0.219883	0	0.0611351	0.0095313	0.15587	0	0	0.162831	0.0151688	0.316974	0.255792	0.316234	0.25413		0	271	0	286	0	79	12	203	0	0	212	20	412	333	411	330
298	Triosephosphate isomerase OS=Bacteroides thetaiotaomicron GN=tpiA PE=3 SV=1	A0A0P0FGJ1_BACT4 (+3)		27	Bacteroides thetaiotaomicron	0.796333	0.478667	0.659741	0.601074	0	0.546963	0.202781	0.323456	0	0.0164615	0.332152	0.469815	0.87663	0	0.661519	0		1035	622	858	781	0	711	264	421	0	21	432	611	1140	0	860	0
314	TonB dependent receptor OS=Bacteroides thetaiotaomicron GN=Btheta7330_04726 PE=4 SV=1	A0A0P0FKY8_BACT4 (+6)		95	Bacteroides thetaiotaomicron	0.151989	0	0.154232	0	0	0	0	0	0	0.0842284	0.139737	0	0	0.273295	0.116505	0		198	0	201	0	0	0	0	0	0	110	182	0	0	355	151	0
119.1	Elongation factor G OS=Bacteroides thetaiotaomicron GN=fusA_1 PE=3 SV=1	A0A0P0F9H5_BACT4 (+2)		78	Bacteroides thetaiotaomicron	0.385269	0	0.194808	0.225051	0	0	0	0.0901821	0	0.297256	0.240013	0.0149744	0	0.14691	0	0		501	0	253	293	0	0	0	117	0	386	312	19	0	191	0	0
322	Vitamin B12 transporter BtuB OS=Bacteroides thetaiotaomicron GN=btuB_16 PE=4 SV=1	A0A0P0EW17_BACT4 (+10)		127	Bacteroides thetaiotaomicron	0	0	0.170016	0	0	0	0.0809055	0.136512	0	0	0.150992	0	0	0.190331	0	0		0	0	221	0	0	0	105	177	0	0	196	0	0	247	0	0
325	Lipoprotein OS=Bacteroides thetaiotaomicron GN=ERS852430_03394 PE=4 SV=1	A0A173V5C3_BACT4 (+4)		60	Bacteroides thetaiotaomicron	0.130357	0.100205	0.28275	0.12269	0	0	0	0	0	0	0.0983367	0	0.474583	0.432717	0.129128	0.122297		169	130	368	160	0	0	0	0	0	0	128	0	617	563	168	159
328	Putative exported aminopeptidase OS=Bacteroides thetaiotaomicron GN=ptpA_3 PE=4 SV=1	A0A174QJZ1_BACT4 (+3)		79	Bacteroides thetaiotaomicron	0.335089	0.279051	0	0.205	0	0	0	0	0.106513	0	0	0	0.540658	0	0	0		436	363	0	267	0	0	0	0	138	0	0	0	703	0	0	0
340	Uncharacterized protein OS=Bacteroides thetaiotaomicron GN=BJP75_24620 PE=4 SV=1	A0A0N7IAT7_BACT4 (+6)		26	Bacteroides thetaiotaomicron	0.509077	0.0770808	0.444885	0.254819	0.0647538	0.271581	0.141135	0.153877	0.161819	0.391692	0.482231	0.0449231	0.0782269	0.137735	0.0425692	0.18815		662	100	578	331	84	353	183	200	210	509	627	58	102	179	55	245
291.1	Uronate isomerase OS=Bacteroides thetaiotaomicron GN=uxaC PE=3 SV=1	A0A139KT52_BACT4 (+4)		56	Bacteroides thetaiotaomicron	0.246036	0	0.407875	0.206607	0	0	0.246839	0.28825	0.257036	0.156732	0.24725	0.160429	0.540018	0	0.348911	0.0436768		320	0	530	269	0	0	321	375	334	204	321	209	702	0	454	57
346	L-rhamnose isomerase OS=Bacteroides thetaiotaomicron GN=rhaA PE=3 SV=1	A0A139KF30_BACT4 (+1)		47	Bacteroides thetaiotaomicron	0	0	0.164074	0.0939745	0.143285	0	0.296681	0.170245	0.179032	0.170249	0	0.0497021	0	0.266681	0.282596	0.208166		0	0	213	122	186	0	386	221	233	221	0	65	0	347	367	271
354	Lipoprotein OS=Bacteroides thetaiotaomicron GN=ERS852430_00343 PE=4 SV=1	A0A139KY36_BACT4 (+4)		58	Bacteroides thetaiotaomicron	0.259328	0	0.385569	0	0	0	0.0632672	0.183948	0.126943	0.0627103	0.0762966	0	0	0.200672	0	0		337	0	501	0	0	0	82	239	165	82	99	0	0	261	0	0
333.1	Oxidoreductase OS=Bacteroides thetaiotaomicron GN=ERS852430_02532 PE=4 SV=1	A0A173U960_BACT4 (+1)		53	Bacteroides thetaiotaomicron	0.533698	0	0.213774	0.163251	0.139032	0	0.161902	0	0.137696	0	0	0	0.568547	0.350566	0	0		694	0	278	212	181	0	210	0	179	0	0	0	739	456	0	0
359	Outer membrane insertion C-terminal signal OS=Bacteroides thetaiotaomicron GN=ERS852430_02146 PE=4 SV=1	A0A173TQS5_BACT4 (+4)		20	Bacteroides thetaiotaomicron	0	0	0.9331	0.7803	0.40406	0	0.46236	0	0	0.276425	0.243385	0.210235	0.467805	0	0.64195	0		0	0	1213	1014	525	0	601	0	0	359	316	273	608	0	835	0
369	Uncharacterized protein OS=Bacteroides thetaiotaomicron GN=HMPREF2534_04784 PE=4 SV=1	A0A139JTE8_BACT4 (+5)		62	Bacteroides thetaiotaomicron	0	0	0.211452	0.166226	0	0	0.106535	0.107548	0	0	0.142747	0.113031	0.164032	0.332113	0	0		0	0	275	216	0	0	139	140	0	0	186	147	213	432	0	0
368	Ferrienterobactin receptor OS=Bacteroides thetaiotaomicron GN=fepA_3 PE=3 SV=1	A0A0N7IA86_BACT4 (+10)		123	Bacteroides thetaiotaomicron	0.10474	0	0.165602	0.0598488	0	0	0.0358	0	0	0.0295707	0	0	0.181894	0.094626	0	0		136	0	215	78	0	0	47	0	0	38	0	0	236	123	0	0
370	SusC/RagA family protein OS=Bacteroides thetaiotaomicron GN=BJP75_00145 PE=4 SV=1	A0A0P0ETN0_BACT4 (+2)		124	Bacteroides thetaiotaomicron	0.133847	0	0.190218	0.0415565	0	0	0	0	0	0	0	0	0	0.0144395	0.135435	0.098629		174	0	247	54	0	0	0	0	0	0	0	0	0	19	176	128
400	Uncharacterized protein OS=Bacteroides thetaiotaomicron GN=BJP75_06135 PE=4 SV=1	A0A0P0ESJ5_BACT4 (+10)		44	Bacteroides thetaiotaomicron	0.3145	0.182191	0.140209	0.351341	0	0	0	0	0.167334	0	0	0	0.785841	0	0	0		409	237	182	457	0	0	0	0	218	0	0	0	1022	0	0	0
408	50S ribosomal protein L7/L12 OS=Bacteroides thetaiotaomicron GN=rplL PE=3 SV=1	A0A0P0F576_BACT4 (+10)		13	Bacteroides thetaiotaomicron	1.68677	0.414577	0	0	0	0	0	0.307754	0.158469	0.335738	1.31254	0.535354	0	0.439269	0.601746	0		2193	539	0	0	0	0	0	400	206	436	1706	696	0	571	782	0
412	SusD family OS=Bacteroides thetaiotaomicron GN=ERS852511_00002 PE=4 SV=1	A0A174HPW7_BACT4 (+5)		68	Bacteroides thetaiotaomicron	0.176956	0	0.170103	0	0	0	0	0	0	0	0	0	0.41875	0	0.423191	0		230	0	221	0	0	0	0	0	0	0	0	0	544	0	550	0
397.1	Elongation factor Ts OS=Bacteroides thetaiotaomicron GN=tsf PE=3 SV=1	A0A0P0ELX7_BACT4 (+5)		36	Bacteroides thetaiotaomicron	0.515861	0	0.401278	0	0	0	0	0	0	0	0.286806	0	0	0.288472	0	0		671	0	522	0	0	0	0	0	0	0	373	0	0	375	0	0
463	SusD family protein OS=Bacteroides thetaiotaomicron GN=HMPREF2534_03556 PE=4 SV=1	A0A139K3M2_BACT4 (+9)		58	Bacteroides thetaiotaomicron	0	0	0	0.126921	0	0	0.0506138	0	0	0	0.114443	0	0.280534	0.355017	0.209914	0		0	0	0	165	0	0	66	0	0	0	149	0	365	462	273	0
470	Putative lipoprotein OS=Bacteroides thetaiotaomicron GN=BJP75_07610 PE=4 SV=1	A0A0P0EQ99_BACT4 (+6)		75	Bacteroides thetaiotaomicron	0.16044	0.0267213	0	0	0	0.21968	0	0	0	0	0	0	0.325427	0.179053	0	0.228293		209	35	0	0	0	286	0	0	0	0	0	0	423	233	0	297
471	Extracellular endo-alpha-(1->5)-L-arabinanase OS=Bacteroides thetaiotaomicron GN=Btheta7330_03020 PE=4 SV=1	A0A0P0ETK5_BACT4 (+10)		72	Bacteroides thetaiotaomicron	0	0.111339	0.117815	0	0	0	0	0.0185222	0	0	0	0	0.197736	0.422764	0.107607	0		0	145	153	0	0	0	0	24	0	0	0	0	257	550	140	0
511	Lipoprotein OS=Bacteroides thetaiotaomicron GN=ERS852430_00348 PE=4 SV=1	A0A139KXL7_BACT4 (+5)		61	Bacteroides thetaiotaomicron	0.216984	0.197131	0	0	0.0552	0	0	0.0655869	0	0	0	0	0.333426	0.161443	0	0		282	256	0	0	72	0	0	85	0	0	0	0	433	210	0	0
515	Uncharacterized protein OS=Bacteroides thetaiotaomicron GN=HMPREF2534_03674 PE=4 SV=1	A0A139K284_BACT4 (+2)		60	Bacteroides thetaiotaomicron	0.210583	0	0.15423	0	0	0	0	0	0	0.0242483	0.135213	0	0	0.11937	0	0		274	0	201	0	0	0	0	0	0	32	176	0	0	155	0	0
522	TonB-dependent Receptor Plug Domain protein OS=Bacteroides thetaiotaomicron GN=Btheta7330_02657 PE=3 SV=1	A0A0P0FM63_BACT4 (+6)		102	Bacteroides thetaiotaomicron	0.185324	0	0	0	0	0	0	0	0	0	0	0	0.219343	0.0877716	0	0		241	0	0	0	0	0	0	0	0	0	0	0	285	114	0	0
558	Elongation factor G OS=Bacteroides thetaiotaomicron GN=fusA_2 PE=4 SV=1	A0A0P0FAW9_BACT4 (+5)		80	Bacteroides thetaiotaomicron	0.211575	0	0.30605	0	0	0	0	0	0	0	0	0	0	0.0881288	0	0		275	0	398	0	0	0	0	0	0	0	0	0	0	115	0	0
571	Bacterial nucleoid protein Hbs OS=Bacteroides thetaiotaomicron GN=hupB PE=3 SV=1	A0A0P0EZV0_BACT4 (+7)		9	Bacteroides thetaiotaomicron	1.06959	0	0.771156	0	0	0.261522	0	0	0	0	1.72089	0	0	0	0	0		1391	0	1003	0	0	340	0	0	0	0	2237	0	0	0	0	0
590	Ferritin OS=Bacteroides thetaiotaomicron GN=ftnA_3 PE=3 SV=1	A0A0N7I9Y8_BACT4 (+27)		18	Bacteroides thetaiotaomicron	0	0	0.471261	0.163589	0.1403	0	0.203861	0.0740889	0.292172	0	0	0	0.338989	0.3979	0.30745	0		0	0	613	213	182	0	265	96	380	0	0	0	441	517	400	0
593	Outer membrane protein beta-barrel domain-containing protein OS=Bacteroides thetaiotaomicron GN=BJP75_01725 PE=4 SV=1	A0A139KJU6_BACT4 (+5)		20	Bacteroides thetaiotaomicron	0	0.300615	0	0.43432	0.269375	0	0.124765	0	0	0.123665	0.162255	0	0.85425	0.22382	0	0		0	391	0	565	350	0	162	0	0	161	211	0	1111	291	0	0
591	Flp pilus assembly protein TadD, contains TPR repeats OS=Bacteroides thetaiotaomicron GN=BJP75_11770 PE=4 SV=1	A0A0P0EPF9_BACT4 (+9)		62	Bacteroides thetaiotaomicron	0.184371	0.0969726	0	0	0	0	0	0	0	0.105595	0	0	0.131221	0.0866387	0	0		240	126	0	0	0	0	0	0	0	137	0	0	171	113	0	0
592	TonB-dependent receptor OS=Bacteroides thetaiotaomicron GN=HMPREF2534_03849 PE=3 SV=1	A0A139K197_BACT4 (+7)		118	Bacteroides thetaiotaomicron	0	0	0	0	0	0	0	0.226034	0	0	0	0	0	0.00758703	0.196975	0		0	0	0	0	0	0	0	294	0	0	0	0	0	10	256	0
128.3	Outer membrane receptor proteins, mostly Fe transport OS=Bacteroides thetaiotaomicron GN=ERS852461_04351 PE=3 SV=1	A0A174U3L2_BACT4 (+3)		109	Bacteroides thetaiotaomicron	0.0703495	0.0274927	0.152064	0.056667	0	0.0611128	0.0129055	0	0	0.061155	0	0	0	0.0705	0	0		91	36	198	74	0	79	17	0	0	80	0	0	0	92	0	0
613	Uncharacterized protein OS=Bacteroides thetaiotaomicron GN=BJP75_03145 PE=4 SV=1	A0A0P0F185_BACT4 (+5)		47	Bacteroides thetaiotaomicron	0	0	0	0	0	0	0	0	0	0	0.376617	0.0497021	0.0865511	0.266681	0	0		0	0	0	0	0	0	0	0	0	0	490	65	113	347	0	0
632	4-deoxy-L-threo-5-hexosulose-uronate ketol-isomerase OS=Bacteroides thetaiotaomicron GN=kduI_1 PE=3 SV=1	A0A173SZB9_BACT4		32	Bacteroides thetaiotaomicron	0.131609	0	0.144591	0	0.0789187	0	0.0458687	0.1667	0	0	0	0	0.254241	0.363719	0	0.0764344		171	0	188	0	103	0	60	217	0	0	0	0	331	473	0	99
649.1	Xylose isomerase OS=Bacteroides thetaiotaomicron GN=xylA PE=3 SV=1	A0A174IQB3_BACT4		49	Bacteroides thetaiotaomicron	0.275408	0	0.221143	0	0.197657	0.132055	0.0137253	0.229653	0	0	0	0	0	0.514408	0.495653	0.182976		358	0	287	0	257	172	18	299	0	0	0	0	0	669	644	238
642	50S ribosomal protein L21 OS=Bacteroides thetaiotaomicron GN=rplU PE=3 SV=1	A0A0N7IAM6_BACT4 (+3)		12	Bacteroides thetaiotaomicron	0.451233	0	0.321317	0.368067	0	0	0	0	0	0.363717	0.368767	0	0.677975	0	0.2767	0		587	0	418	479	0	0	0	0	0	473	479	0	881	0	360	0
644	OmpA-like protein OS=Bacteroides thetaiotaomicron GN=oar_1 PE=4 SV=1	A0A173RDS2_BACT4 (+1)		123	Bacteroides thetaiotaomicron	0.0782626	0	0.0501561	0.0119699	0	0	0	0	0	0.0236561	0	0	0.0330724	0.0509504	0	0		102	0	65	16	0	0	0	0	0	31	0	0	43	66	0	0
643	Starch-binding associating with outer membrane OS=Bacteroides thetaiotaomicron GN=Btheta7330_03805 PE=4 SV=1	A0A0P0EXZ8_BACT4 (+9)		78	Bacteroides thetaiotaomicron	0	0	0	0	0	0	0	0	0	0	0	0	0.338987	0.298423	0	0		0	0	0	0	0	0	0	0	0	0	0	0	441	388	0	0
651	Fibronectin type III domain OS=Bacteroides thetaiotaomicron GN=ERS852430_03630 PE=4 SV=1	A0A173V9K2_BACT4 (+3)		61	Bacteroides thetaiotaomicron	0	0	0	0.0603393	0	0	0.0721869	0.0437246	0	0	0.108815	0	0.166721	0.088059	0.090723	0		0	0	0	78	0	0	94	57	0	0	141	0	217	114	118	0
175.1	Alpha-glucosidase OS=Bacteroides thetaiotaomicron GN=susB PE=4 SV=1	A0A139KER5_BACT4		84	Bacteroides thetaiotaomicron	0.02865	0.416393	0.936095	0.00876357	0	0	0	0	0.738786	0	0.00878012	0.443333	0	0	0	0		37	541	1217	11	0	0	0	0	960	0	11	576	0	0	0	0
175.2	Alpha-glucosidase OS=Bacteroides thetaiotaomicron GN=susB PE=4 SV=1	A0A174ID68_BACT4 (+2)		84	Bacteroides thetaiotaomicron	0.100274	0.228786	0.331655	0	0	0	0	0	0.273202	0	0.0175607	0.215774	0	0	0	0		130	297	431	0	0	0	0	0	355	0	23	281	0	0	0	0
671	Arabinogalactan endo-beta-1,4-galactanase OS=Bacteroides thetaiotaomicron GN=ganB PE=3 SV=1	A0A173S1T6_BACT4 (+4)		40	Bacteroides thetaiotaomicron	0.195535	0.20041	0.192788	0	0	0	0	0	0	0.145485	0	0	0	0	0	0		254	261	251	0	0	0	0	0	0	189	0	0	0	0	0	0
681	Uncharacterized protein OS=Bacteroides thetaiotaomicron GN=Btheta7330_04725 PE=4 SV=1	A0A0P0FAP9_BACT4 (+7)		30	Bacteroides thetaiotaomicron	0.140383	0	0.282757	0.171767	0	0	0	0	0	0.0484967	0.147507	0	0	0	0	0		183	0	368	223	0	0	0	0	0	63	192	0	0	0	0	0
680	Multifunctional fusion protein OS=Bacteroides thetaiotaomicron GN=secD PE=3 SV=1	A0A0N7I9E1_BACT4 (+13)		111	Bacteroides thetaiotaomicron	0.130081	0	0.0764207	0	0	0	0	0	0	0	0	0	0	0	0	0		169	0	99	0	0	0	0	0	0	0	0	0	0	0	0	0
703	Glycosyl hydrolase family 92 OS=Bacteroides thetaiotaomicron GN=Btheta7330_04502 PE=4 SV=1	A0A0P0EZT7_BACT4 (+1)		87	Bacteroides thetaiotaomicron	0.13831	0	0	0	0	0	0	0	0	0	0	0	0.116897	0.0720333	0	0		180	0	0	0	0	0	0	0	0	0	0	0	152	94	0	0
704	Uncharacterized conserved protein OS=Bacteroides thetaiotaomicron GN=ERS852430_02931 PE=4 SV=1	A0A173UT72_BACT4		84	Bacteroides thetaiotaomicron	0	0	0	0	0	0	0	0	0	0	0	0	0	0.255798	0.0922345	0		0	0	0	0	0	0	0	0	0	0	0	0	0	333	120	0
728	Coagulation factor 5/8 type domain protein OS=Bacteroides thetaiotaomicron GN=ERS852430_02530 PE=4 SV=1	A0A173U6G0_BACT4 (+1)		47	Bacteroides thetaiotaomicron	0.243213	0	0	0.140964	0	0	0	0	0	0	0.0470766	0	0	0	0	0		316	0	0	183	0	0	0	0	0	0	61	0	0	0	0	0
738	50S ribosomal protein L18 OS=Bacteroides thetaiotaomicron GN=rplR PE=3 SV=1	A0A0P0F082_BACT4 (+6)		13	Bacteroides thetaiotaomicron	0.442977	0	0.2966	0.226508	0	0	0	0	0.404546	0	0	0	0	0.4132	0	0		576	0	386	294	0	0	0	0	526	0	0	0	0	537	0	0
477.1	SusC/RagA family TonB-linked outer membrane protein OS=Bacteroides thetaiotaomicron GN=BJP75_09760 PE=3 SV=1	A0A0P0FGR4_BACT4 (+7)		116	Bacteroides thetaiotaomicron	0.183379	0	0	0	0	0	0	0	0	0	0	0	0.140267	0.124586	0	0		238	0	0	0	0	0	0	0	0	0	0	0	182	162	0	0
508.1	50S ribosomal protein L11 OS=Bacteroides thetaiotaomicron GN=rplK PE=3 SV=1	A0A0N7I9F4_BACT4 (+7)		16	Bacteroides thetaiotaomicron	0.524431	0	0.240987	0	0	0	0	0	0	0.431769	0.184381	0	0	0.167862	0	0		682	0	313	0	0	0	0	0	0	561	240	0	0	218	0	0
776	Uncharacterized protein OS=Bacteroides thetaiotaomicron GN=HMPREF2534_01824 PE=4 SV=1	A0A139KJQ7_BACT4 (+7)		20	Bacteroides thetaiotaomicron	0	0	0	0	0.378805	0	0	0	0	0	0	0	0.406785	0	0.442725	0.48919		0	0	0	0	492	0	0	0	0	0	0	0	529	0	576	636
794	Susd and RagB outer membrane lipoprotein OS=Bacteroides thetaiotaomicron GN=Btheta7330_04273 PE=4 SV=1	A0A0P0FUA7_BACT4 (+8)		59	Bacteroides thetaiotaomicron	0.0611847	0	0	0.087339	0	0	0	0	0	0	0	0	0.241305	0.0758712	0	0		80	0	0	114	0	0	0	0	0	0	0	0	314	99	0	0
807	Aminoglycoside phosphotransferase OS=Bacteroides thetaiotaomicron GN=nahK PE=4 SV=1	A0A0P0F8M4_BACT4 (+6)		41	Bacteroides thetaiotaomicron	0.146741	0	0	0.107727	0	0	0.0358	0	0	0	0.0899415	0	0.0992171	0	0	0		191	0	0	140	0	0	47	0	0	0	117	0	129	0	0	0
808	60 kDa chaperonin OS=Bacteroides thetaiotaomicron GN=groL PE=3 SV=1	A0A0P0FKL7_BACT4 (+1)		58	Bacteroides thetaiotaomicron	0	0	0	0	0	0	0	0	0	0.146334	0.178017	0	0	0	0	0		0	0	0	0	0	0	0	0	0	190	231	0	0	0	0	0
844	Pyruvate, phosphate dikinase OS=Bacteroides thetaiotaomicron GN=SAMN05216253_103243 PE=3 SV=1	A0A1H5V7G7_BACT4 (+1)		100	Bacteroides thetaiotaomicron	0.0038492	0	0.086304	0.025774	0	0	0	0	0.010518	0	0	0.01168	0.061018	0.044764	0	0		5	0	112	34	0	0	0	0	14	0	0	15	79	58	0	0
842	Lipoprotein OS=Bacteroides thetaiotaomicron GN=ERS852430_02231 PE=4 SV=1	A0A173TUM3_BACT4 (+5)		41	Bacteroides thetaiotaomicron	0.132068	0	0	0	0	0	0	0	0	0	0	0	0.198432	0.218359	0	0		172	0	0	0	0	0	0	0	0	0	0	0	258	284	0	0
864	Deoxyribose-phosphate aldolase OS=Bacteroides thetaiotaomicron GN=deoC_2 PE=4 SV=1	A0A0P0FKV1_BACT4 (+10)		33	Bacteroides thetaiotaomicron	0	0	0	0.0936909	0.117342	0	0	0	0	0.110218	0	0	0.12327	0.206185	0	0.0741182		0	0	0	122	153	0	0	0	0	143	0	0	160	268	0	96
931	30S ribosomal protein S9 OS=Bacteroides thetaiotaomicron GN=rpsI PE=3 SV=1	A0A0N7I9G8_BACT4 (+7)		14	Bacteroides thetaiotaomicron	0	0.14315	0	0.210329	0.180386	0	0.104843	0	0	0	0.105364	0	0.581121	0.127893	0.158114	0		0	186	0	273	235	0	136	0	0	0	137	0	755	166	206	0
949	Peptidyl-prolyl cis-trans isomerase OS=Bacteroides thetaiotaomicron GN=BJP75_13790 PE=4 SV=1	A0A0N7IAL9_BACT4 (+4)		79	Bacteroides thetaiotaomicron	0.0456949	0.0253684	0.0488076	0	0	0	0.0278696	0	0	0	0	0	0.0257456	0.0339975	0	0		59	33	63	0	0	0	36	0	0	0	0	0	33	44	0	0
963	Glycine cleavage system H protein OS=Bacteroides thetaiotaomicron GN=gcvH PE=3 SV=1	A0A0P0EWL4_BACT4 (+5)		14	Bacteroides thetaiotaomicron	0.214871	0	0.16525	0.157743	0	0	0	0	0	0	0.2634	0	0	0.191843	0	0		279	0	215	205	0	0	0	0	0	0	342	0	0	249	0	0
974	Starch-binding associating with outer membrane OS=Bacteroides thetaiotaomicron GN=Btheta7330_03943 PE=4 SV=1	A0A0P0FRX2_BACT4 (+4)		59	Bacteroides thetaiotaomicron	0	0	0	0	0	0	0	0	0	0	0	0	0	0.24278	0.0375186	0		0	0	0	0	0	0	0	0	0	0	0	0	0	316	49	0
1001	Uncharacterized protein (Fragment) OS=Bacteroides thetaiotaomicron GN=HMPREF2534_01720 PE=4 SV=1	A0A139KKP2_BACT4 (+5)		32	Bacteroides thetaiotaomicron	0	0	0.0481969	0.115022	0	0	0	0	0.0328688	0	0	0	0.127122	0.167862	0	0		0	0	63	150	0	0	0	0	43	0	0	0	165	218	0	0
1025	Substrate import-associated zinc metallohydrolase lipoprotein OS=Bacteroides thetaiotaomicron GN=BJP75_03150 PE=4 SV=1	A0A0P0FUN1_BACT4 (+4)		34	Bacteroides thetaiotaomicron	0	0	0	0	0	0	0.0431706	0	0.0928059	0	0	0.137409	0	0.157988	0	0		0	0	0	0	0	0	56	0	121	0	0	179	0	205	0	0
1119	Uncharacterized protein OS=Bacteroides thetaiotaomicron GN=HMPREF2534_00993 PE=4 SV=1	A0A139KRW6_BACT4 (+4)		70	Bacteroides thetaiotaomicron	0.01719	0	0.03305	0.0315486	0	0	0	0	0.0150257	0.0207843	0	0	0	0.0383686	0	0		22	0	43	41	0	0	0	0	20	27	0	0	0	50	0	0
15.1	Enolase OS=Bacteroides thetaiotaomicron GN=eno PE=3 SV=1	A0A0N7IAH9_BACT4 (+1)		46	Bacteroides thetaiotaomicron	0.111252	0	0.0887913	0.0776087	0.023113	0	0	0	0	0	0	0	0	0.055787	0	0		145	0	115	101	30	0	0	0	0	0	0	0	0	73	0	0
1097	Alanyl dipeptidyl peptidase OS=Bacteroides thetaiotaomicron GN=ptpA_5 PE=4 SV=1	A0A173V5I3_BACT4 (+4)		95	Bacteroides thetaiotaomicron	0	0	0	0	0	0	0	0	0	0	0	0	0.0856389	0.0753916	0	0		0	0	0	0	0	0	0	0	0	0	0	0	111	98	0	0
667.1	Aldose 1-epimerase OS=Bacteroides thetaiotaomicron GN=mro_3 PE=3 SV=1	A0A0P0ETJ4_BACT4 (+5)		40	Bacteroides thetaiotaomicron	0.256125	0	0	0.16598	0	0	0	0	0	0	0.147767	0.0975625	0.33955	0.3214	0	0		333	0	0	216	0	0	0	0	0	0	192	127	441	418	0	0
726.1	30S ribosomal protein S2 OS=Bacteroides thetaiotaomicron GN=rpsB PE=3 SV=1	A0A0P0FK68_BACT4 (+2)		31	Bacteroides thetaiotaomicron	0	0	0.223884	0.273084	0	0	0	0	0	0	0	0	0	0	0	0		0	0	291	355	0	0	0	0	0	0	0	0	0	0	0	0
1176	Uncharacterized protein OS=Bacteroides thetaiotaomicron GN=HMPREF2534_04271 PE=4 SV=1	A0A139JVN7_BACT4 (+7)		60	Bacteroides thetaiotaomicron	0.0300817	0	0	0	0	0	0	0	0	0	0.024585	0.0389333	0	0.0746067	0	0		39	0	0	0	0	0	0	0	0	0	32	51	0	97	0	0
1171	Nucleotidyltransferase OS=Bacteroides thetaiotaomicron GN=BJP75_22255 PE=4 SV=1	A0A0P0EZS1_BACT4 (+5)		34	Bacteroides thetaiotaomicron	0.0884765	0	0.0453618	0	0	0	0	0	0	0.021395	0.0867676	0	0	0	0	0		115	0	59	0	0	0	0	0	0	28	113	0	0	0	0	0
1172	Domain of uncharacterised function (DUF1735) OS=Bacteroides thetaiotaomicron GN=Btheta7330_03806 PE=4 SV=1	A0A0P0FDH4_BACT4 (+13)		39	Bacteroides thetaiotaomicron	0	0	0	0	0	0	0	0	0	0	0	0	0.312923	0.114779	0	0		0	0	0	0	0	0	0	0	0	0	0	0	407	149	0	0
1260	Uncharacterized protein OS=Bacteroides thetaiotaomicron GN=Btheta7330_04986 PE=4 SV=1	A0A0P0FUG0_BACT4 (+8)		75	Bacteroides thetaiotaomicron	0	0	0	0	0	0.125531	0	0.053344	0	0	0	0	0.108476	0	0	0		0	0	0	0	0	163	0	69	0	0	0	0	141	0	0	0
1225	Phosphoglycerate kinase OS=Bacteroides thetaiotaomicron GN=pgk PE=3 SV=1	A0A0N7I9S6_BACT4 (+8)		45	Bacteroides thetaiotaomicron	0.0133698	0	0	0.218102	0	0	0	0	0	0	0	0	0	0	0	0		17	0	0	284	0	0	0	0	0	0	0	0	0	0	0	0
1378	Outer membrane protein transport protein (OMPP1/FadL/TodX) OS=Bacteroides thetaiotaomicron GN=BJP75_13810 PE=4 SV=1	A0A0P0FSW5_BACT4 (+6)		48	Bacteroides thetaiotaomicron	0	0	0.0321313	0.0306729	0.0175373	0	0.0152898	0	0	0	0	0	0.0847479	0	0.0230583	0		0	0	42	40	23	0	20	0	0	0	0	0	110	0	30	0
1278.1	Phosphoserine aminotransferase OS=Bacteroides thetaiotaomicron GN=serC PE=3 SV=1	A0A0P0F5U9_BACT4 (+2)		39	Bacteroides thetaiotaomicron	0	0	0	0	0	0	0	0	0	0	0	0	0.225992	0.225692	0	0		0	0	0	0	0	0	0	0	0	0	0	0	294	293	0	0
1408	4-deoxy-L-threo-5-hexosulose-uronate ketol-isomerase OS=Bacteroides thetaiotaomicron GN=kduI_1 PE=3 SV=1	A0A0P0FEA1_BACT4 (+7)		35	Bacteroides thetaiotaomicron	0	0	0	0	0	0.0672486	0.104843	0	0.0300514	0	0	0	0	0	0	0		0	0	0	0	0	87	136	0	39	0	0	0	0	0	0	0
1416	Phosphomannomutase OS=Bacteroides thetaiotaomicron GN=SAMN05216253_110122 PE=3 SV=1	A0A1H5ZYW8_BACT4		50	Bacteroides thetaiotaomicron	0.060164	0	0.04627	0	0	0	0	0	0	0	0	0	0	0	0	0		78	0	60	0	0	0	0	0	0	0	0	0	0	0	0	0
1525	Endo-beta-N-acetylglucosaminidase F1 OS=Bacteroides thetaiotaomicron GN=endOF1_1 PE=4 SV=1	A0A0P0FDD5_BACT4 (+7)		57	Bacteroides thetaiotaomicron	0	0	0.0541158	0.0387439	0	0	0	0	0	0	0	0	0	0	0	0		0	0	70	50	0	0	0	0	0	0	0	0	0	0	0	0
1279.1	Alpha-L-arabinofuranosidase OS=Bacteroides thetaiotaomicron GN=BJP75_14220 PE=4 SV=1	A0A0P0FBK7_BACT4 (+12)		75	Bacteroides thetaiotaomicron	0	0	0	0	0	0	0	0	0	0	0	0	0.0464547	0.132967	0	0		0	0	0	0	0	0	0	0	0	0	0	0	60	173	0	0
105.1	L-fucose isomerase OS=Bacteroides thetaiotaomicron GN=fucI PE=3 SV=1	A0A139KZX8_BACT4 (+2)		66	Bacteroides thetaiotaomicron	0	0	0	0	0.14618	0	0	0	0	0	0.02445	0	0.254682	0.241273	0	0		0	0	0	0	190	0	0	0	0	0	32	0	331	314	0	0
1627	Outer membrane protein and related peptidoglycan-associated (Lipo)proteins OS=Bacteroides thetaiotaomicron GN=ERS852430_02707 PE=4 SV=1	A0A173UG00_BACT4 (+7)		42	Bacteroides thetaiotaomicron	0	0	0	0	0.0801714	0	0.0349476	0	0	0	0	0	0	0	0	0		0	0	0	0	104	0	45	0	0	0	0	0	0	0	0	0
378.1	Alpha-amylase OS=Bacteroides thetaiotaomicron GN=BJP75_03175 PE=3 SV=1	A0A0P0FJR7_BACT4 (+5)		71	Bacteroides thetaiotaomicron	0.262479	0	0.175113	0.123783	0	0	0	0	0.11791	0.10601	0.272155	0.144028	0	0	0	0		341	0	228	161	0	0	0	0	153	138	354	187	0	0	0	0
1751	Glutamyl-tRNA amidotransferase OS=Bacteroides thetaiotaomicron GN=yqeY PE=4 SV=1	A0A0P0F5J4_BACT4 (+10)		16	Bacteroides thetaiotaomicron	0.0752063	0	0.0481969	0	0	0	0	0	0	0	0.0921938	0	0	0	0	0		98	0	63	0	0	0	0	0	0	0	120	0	0	0	0	0
1692	Calpain family cysteine protease OS=Bacteroides thetaiotaomicron GN=Btheta7330_00552 PE=4 SV=1	A0A0P0F5U6_BACT4 (+13)		54	Bacteroides thetaiotaomicron	0	0	0	0	0	0	0	0	0	0	0	0	0	0.049737	0	0.0905907		0	0	0	0	0	0	0	0	0	0	0	0	0	65	0	118
716.1	Glycosyl hydrolase OS=Bacteroides thetaiotaomicron GN=BJP75_04220 PE=3 SV=1	A0A1G1TWJ9_BACT4 (+1)		84	Bacteroides thetaiotaomicron	0.0823762	0	0	0	0	0	0	0	0	0	0	0	0	0	0.0593012	0.0436798		107	0	0	0	0	0	0	0	0	0	0	0	0	0	77	57
589.2	Peroxiredoxin OS=Bacteroides vulgatus str. 3975 RP4 GN=ahpC PE=4 SV=1	A0A069SBE3_BACVU (+6)		21	Bacteroides vulgatus str. 3975 RP4	0.354543	0.393662	0	0	0	0	0	0	0	0	0	0	0	0	0	0		461	512	0	0	0	0	0	0	0	0	0	0	0	0	0	0
1653	50S ribosomal protein L20 OS=Bacteroides vulgatus str. 3975 RP4 GN=rplT PE=3 SV=1	A0A069SNG3_BACVU (+5)		13	Bacteroides vulgatus str. 3975 RP4	0.185123	0	0	0.113254	0	0	0	0	0	0	0	0	0	0	0	0		241	0	0	147	0	0	0	0	0	0	0	0	0	0	0	0
833.1	50S ribosomal protein L16 OS=Bacteroidetes bacterium ADurb.Bin090 GN=rplP PE=3 SV=1	A0A1V6EKK5_9BACT		16	Bacteroidetes bacterium ADurb.Bin090	0	0	0	0.199369	0	0.245175	0.168187	0.1667	0	0	0	0.146	0	0	0	0		0	0	0	259	0	319	219	217	0	0	0	190	0	0	0	0
37.42	Glutamate dehydrogenase OS=Bacteroidetes bacterium ADurb.Bin145 GN=gdhB PE=3 SV=1	A0A1V6BDT2_9BACT		49	Bacteroidetes bacterium ADurb.Bin145	0.0427592	0.0872449	0	0	0.0344163	0	0	0	0	0	0.0680714	0	0	0	0	0		56	113	0	0	45	0	0	0	0	0	88	0	0	0	0	0
628	2-oxoglutarate oxidoreductase subunit KorA OS=Bacteroidetes bacterium ADurb.Bin174 GN=korA_3 PE=4 SV=1	A0A1V5YMD0_9BACT (+5)		40	Bacteroidetes bacterium ADurb.Bin174	0.060165	0.0501025	0	0.0920175	0.063135	0.176528	0.14678	0.13336	0	0.0363725	0.20282	0	0	0	0	0		78	65	0	120	82	229	191	173	0	47	264	0	0	0	0	0
32.85	Pyruvate-flavodoxin oxidoreductase OS=Bacteroidetes bacterium ADurb.Bin174 GN=nifJ PE=3 SV=1	A0A1V5YU79_9BACT		131	Bacteroidetes bacterium ADurb.Bin174	0	0	0	0	0	0	0	0	0.00921603	0	0	0.00993588	0	0	0	0		0	0	0	0	0	0	0	0	12	0	0	13	0	0	0	0
627	50S ribosomal protein L2 OS=Bacteroidetes bacterium ADurb.Bin302 GN=rplB PE=3 SV=1	A0A1V5RV02_9BACT		30	Bacteroidetes bacterium ADurb.Bin302	0.0601633	0	0.0925367	0.171767	0	0.470733	0	0	0.10518	0.12124	0.319593	0	0	0.0298423	0	0		78	0	120	223	0	612	0	0	137	158	415	0	0	39	0	0
411.2	50S ribosomal protein L1 OS=Bacteroidetes bacterium ADurb.BinA261 GN=rplA PE=3 SV=1	A0A1V5G7F4_9BACT		25	Bacteroidetes bacterium ADurb.BinA261	0	0	0.144164	0.17698	0	0	0	0	0	0	0	0	0	0	0	0		0	0	187	230	0	0	0	0	0	0	0	0	0	0	0	0
508.2	50S ribosomal protein L11 OS=Bacteroidetes bacterium ADurb.BinA395 GN=rplK PE=3 SV=1	A0A1V5F123_9BACT		16	Bacteroidetes bacterium ADurb.BinA395	0.321344	0	0.211181	0	0.105225	0	0	0	0	0.392363	0.35785	0	0	0	0	0		418	0	275	0	137	0	0	0	0	510	465	0	0	0	0	0
508.4	50S ribosomal protein L11 OS=Bacteroidetes bacterium GWD2_45_23 GN=rplK PE=3 SV=1	A0A1F3GZU4_9BACT		16	Bacteroidetes bacterium GWD2_45_23	0.0841	0	0.0481969	0	0	0	0	0	0	0	0	0	0	0	0	0		109	0	63	0	0	0	0	0	0	0	0	0	0	0	0	0
119.4	Elongation factor G OS=Bacteroidia bacterium 44-10 GN=fusA PE=3 SV=1	A0A1M3FP33_9BACT		79	Bacteroidia bacterium 44-10	0	0.0253684	0.0407747	0.0392696	0.0336506	0	0.00929	0	0.0133139	0.0898519	0	0	0	0.024943	0.0644646	0		0	33	53	51	44	0	12	0	17	117	0	0	0	32	84	0
8.3	Elongation factor Tu OS=Barnesiella sp. An55 GN=tuf PE=3 SV=1	A0A1Y3WC43_9BACT (+1)		44	Barnesiella sp. An55	1.23643	0.941341	0.962023	0.900409	0.0392	1.57223	0.749795	0.997932	0.731886	1.5862	1.98995	0.225136	0.184902	0	0.363932	0.492091		1607	1224	1251	1171	51	2044	975	1297	951	2062	2587	293	240	0	473	640
232.1	Elongation factor G OS=Barnesiella viscericola DSM 18177 GN=BARVI_00865 PE=4 SV=1	W0ELB2_9BACT		80	Barnesiella viscericola DSM 18177	0.0537075	0.0451775	0.130238	0.180387	0.114888	0.155738	0.18705	0.262562	0.182375	0.134175	0.203238	0.100664	0.0503413	0.0437188	0	0.00958188		70	59	169	235	149	202	243	341	237	174	264	131	65	57	0	12
746.1	Peptidase S9 OS=Barnesiella viscericola DSM 18177 GN=BARVI_13030 PE=4 SV=1	W0EVB3_9BACT		80	Barnesiella viscericola DSM 18177	0.0865788	0.115207	0.0289188	0.105934	0.0316188	0	0.062865	0	0.06834	0.06231	0	0	0	0.0626575	0.114035	0.133		113	150	38	138	41	0	82	0	89	81	0	0	0	81	148	173
1212.1	Transcriptional regulator OS=Barnesiella viscericola DSM 18177 GN=BARVI_00855 PE=4 SV=1	W0EQ13_9BACT		27	Barnesiella viscericola DSM 18177	0	0	0	0	0	0	0	0	0	0	0.21863	0.0288389	0	0	0	0		0	0	0	0	0	0	0	0	0	0	284	37	0	0	0	0
1090.1	DNA-directed RNA polymerase subunit beta OS=Barnesiella viscericola DSM 18177 GN=rpoB PE=3 SV=1	W0ER26_9BACT		142	Barnesiella viscericola DSM 18177	0	0.0112606	0	0	0.0294549	0.0191232	0	0	0.0402042	0	0	0	0	0	0	0.0113894		0	15	0	0	38	25	0	0	52	0	0	0	0	0	0	15
2244	50S ribosomal protein L14 OS=Barnesiella viscericola DSM 18177 GN=rplN PE=3 SV=1	W0EUK0_9BACT		13	Barnesiella viscericola DSM 18177	0	0	0	0.0283131	0	0	0	0	0	0.447654	0.312031	0	0	0	0	0		0	0	0	37	0	0	0	0	0	582	406	0	0	0	0	0
1638	Sugar ABC transporter substrate-binding protein OS=Bifidobacterium choerinum GN=BcFMB_03110 PE=4 SV=1	A0A2D3D587_9BIFI		51	Bifidobacterium choerinum	0	0	0.0756039	0.0144341	0	0	0	0	0	0	0	0	0	0	0	0		0	0	98	19	0	0	0	0	0	0	0	0	0	0	0	0
1258	Maltose ABC transporter, substrate-binding protein OS=Bifidobacterium ruminantium GN=BRUM_1597 PE=4 SV=1	A0A087CY34_9BIFI		49	Bifidobacterium ruminantium	0	0	0.0314755	0.0450694	0.0171794	0	0	0	0	0.0167851	0	0.0476735	0.0415082	0.0182708	0	0		0	0	41	59	22	0	0	0	0	22	0	62	54	24	0	0
761.3	S-adenosylmethionine synthetase OS=Blastochloris viridis GN=BV133_712 PE=3 SV=1	A0A182CYK4_BLAVI (+14)		43	Blastochloris viridis	0	0	0	0	0	0	0	0	0	0	0	0	0.0709512	0	0	0.113765		0	0	0	0	0	0	0	0	0	0	0	0	92	0	0	148
78.1	Phosphoenolpyruvate carboxykinase (ATP) OS=Blautia hansenii DSM 20583 GN=pckA PE=3 SV=1	C9L6C9_BLAHA (+1)		59	Blautia hansenii DSM 20583	0	0	0	0	0.0150098	0	0	0	0.0553271	0.0246593	0.132166	0	0	0	0.0375186	0		0	0	0	0	20	0	0	0	72	32	172	0	0	0	49	0
66.1	Fructose-bisphosphate aldolase OS=Blautia hydrogenotrophica GN=fba_2 PE=3 SV=1	A0A173U019_9FIRM (+2)		31	Blautia hydrogenotrophica	0.656903	1.11994	1.22129	0.592323	0	0.0836935	0.268948	0	0	0	0.551032	0.460129	1.68181	0.0771258	0.0317835	0		854	1456	1588	770	0	109	350	0	0	0	716	598	2186	100	41	0
650.2	Electron transport complex subunit C OS=Blautia hydrogenotrophica GN=rnfC_2 PE=3 SV=1	A0A173S0E9_9FIRM (+3)		71	Blautia hydrogenotrophica	0	0	0	0	0	0	0	0.0688704	0.0592577	0.0648887	0	0	0	0	0	0		0	0	0	0	0	0	0	90	77	84	0	0	0	0	0	0
612.3	D-ribose-binding periplasmic protein OS=Blautia hydrogenotrophica GN=rbsB_6 PE=4 SV=1	A0A173TS97_9FIRM (+3)		37	Blautia hydrogenotrophica	0	0	0	0	0	0	0	0	0.0940811	0.0851946	0	0	0	0	0	0.198319		0	0	0	0	0	0	0	0	122	111	0	0	0	0	0	258
70.9	Carbon monoxide dehydrogenase OS=Blautia hydrogenotrophica GN=cooS1_2 PE=4 SV=1	A0A173THZ7_9FIRM (+1)		69	Blautia hydrogenotrophica	0.0491812	0	0.0350739	0	0	0	0	0	0.0946043	0	0	0	0.300797	0	0	0		64	0	46	0	0	0	0	0	123	0	0	0	391	0	0	0
94.18	Chaperone protein DnaK OS=Blautia hydrogenotrophica GN=dnaK PE=2 SV=1	A0A173URB7_9FIRM (+3)		67	Blautia hydrogenotrophica	0.0273836	0	0	0	0	0	0	0	0	0.0260836	0.020791	0	0	0.0376448	0.0568433	0		36	0	0	0	0	0	0	0	0	34	27	0	0	49	74	0
165.3	Uncharacterized protein OS=Blautia obeum GN=ERS852569_00842 PE=4 SV=1	A0A174RBW4_9FIRM		51	Blautia obeum	0	0	0	0.0139347	0.468745	0.280098	0	0	0	0	0	0.149698	0	0	0	0		0	0	0	18	609	364	0	0	0	0	0	195	0	0	0	0
854	D-ribose-binding periplasmic protein OS=Blautia obeum GN=rbsB_1 PE=4 SV=1	A0A173WHZ3_9FIRM (+2)		37	Blautia obeum	0	0	0.187578	0.0994784	0	0	0	0	0	0	0	0	0.0549703	0.145178	0.059827	0		0	0	244	129	0	0	0	0	0	0	0	0	71	189	78	0
45.13	Triosephosphate isomerase OS=Blautia obeum GN=tpiA PE=3 SV=1	A0A173WLI0_9FIRM (+4)		27	Blautia obeum	0	0	0	0	0	0	0	0	0.376778	0.371556	0	0	0	0.0458296	0	0		0	0	0	0	0	0	0	0	490	483	0	0	0	60	0	0
32.96	Pyruvate-flavodoxin oxidoreductase OS=Blautia obeum GN=porA PE=3 SV=1	A0A173Y1K5_9FIRM (+1)		127	Blautia obeum	0	0.0167244	0.0137252	0	0	0	0	0	0.0134425	0	0	0	0	0	0	0		0	22	18	0	0	0	0	0	17	0	0	0	0	0	0	0
105.11	L-fucose isomerase OS=Blautia obeum A2-162 GN=fucI PE=3 SV=1	D4LR21_9FIRM		66	Blautia obeum A2-162	0.0343212	0.0708333	0	0	0	0	0	0	0	0.0517788	0	0	0	0	0	0		45	92	0	0	0	0	0	0	0	67	0	0	0	0	0	0
86.9	Pyrophosphate--fructose 6-phosphate 1-phosphotransferase OS=Blautia obeum ATCC 29174 GN=pfp PE=3 SV=1	A5ZQ56_9FIRM		47	Blautia obeum ATCC 29174	0	0	0	0	0.0371149	0	0	0	0.0768894	0	0	0.0741404	0	0	0	0.0583745		0	0	0	0	48	0	0	0	100	0	0	96	0	0	0	76
527.1	Probable transaldolase OS=Blautia sp. An249 GN=tal PE=3 SV=1	A0A1Y4EZZ4_9FIRM		24	Blautia sp. An249	0	0	0.299896	0	0.315671	0.261538	0	0.444542	0	0	0	0.243329	0	0	0	0.672625		0	0	390	0	410	340	0	578	0	0	0	316	0	0	0	874
1364	Carbon monoxide dehydrogenase OS=Blautia sp. An249 GN=B5F53_18005 PE=4 SV=1	A0A1Y4EVU7_9FIRM (+2)		29	Blautia sp. An249	0	0	0.0160207	0	0	0	0	0	0	0	0.101728	0.0242648	0.170403	0	0.114497	0		0	0	21	0	0	0	0	0	0	0	132	32	222	0	149	0
32.41	Pyruvate-flavodoxin oxidoreductase OS=Blautia sp. An249 GN=B5F53_06940 PE=3 SV=1	A0A1Y4FIF4_9FIRM		128	Blautia sp. An249	0.00928672	0	0.018025	0	0	0.0460844	0.0399188	0	0.0537406	0	0	0	0	0	0	0		12	0	23	0	0	60	52	0	70	0	0	0	0	0	0	0
476.7	Branched chain amino acid aminotransferase OS=Blautia sp. An249 GN=B5F53_09585 PE=4 SV=1	A0A1Y4F594_9FIRM		38	Blautia sp. An249	0	0	0	0	0	0	0	0	0	0	0	0	0.0897316	0.0282447	0	0		0	0	0	0	0	0	0	0	0	0	0	0	117	37	0	0
165.2	ABC transporter substrate-binding protein OS=Blautia sp. An81 GN=B5G33_14085 PE=4 SV=1	A0A1Y3SS16_9FIRM (+1)		51	Blautia sp. An81	0	0.0785922	0	0.0667451	0.0844118	0.352667	0	0.195853	0	0	0	0	0	0	0.390667	0.558314		0	102	0	87	110	458	0	255	0	0	0	0	0	0	508	726
69.6	Sugar ABC transporter substrate-binding protein OS=Blautia sp. An81 GN=B5G33_14600 PE=4 SV=1	A0A1Y3SS89_9FIRM (+1)		63	Blautia sp. An81	0.0764444	0.333905	0.154981	0.11393	0	0.581413	0	0.171492	0.0533286	0	0	0	0	0	0.286238	0		99	434	201	148	0	756	0	223	69	0	0	0	0	0	372	0
8.33	Elongation factor Tu OS=Blautia sp. An81 GN=tuf PE=3 SV=1	A0A1Y3T1R1_9FIRM (+1)		44	Blautia sp. An81	0	0	0	0.0387932	0.0191316	0.12547	0	0	0.0706295	0.0477068	0.132409	0	0	0.122577	0.0673523	0		0	0	0	50	25	163	0	0	92	62	172	0	0	159	88	0
86.11	Pyrophosphate--fructose 6-phosphate 1-phosphotransferase OS=Blautia sp. An81 GN=pfp PE=3 SV=1	A0A1Y3TDL3_9FIRM		46	Blautia sp. An81	0	0	0	0	0.0539413	0.104265	0	0	0.100439	0	0.0881065	0.0658	0	0	0	0.120978		0	0	0	0	70	136	0	0	131	0	115	86	0	0	0	157
650.3	Electron transport complex subunit C OS=Blautia sp. An81 GN=B5G33_10410 PE=3 SV=1	A0A1Y3TAE2_9FIRM (+1)		71	Blautia sp. An81	0	0	0	0	0	0	0	0.0313056	0.0296282	0.0443972	0	0	0	0	0	0		0	0	0	0	0	0	0	41	39	58	0	0	0	0	0	0
172.3	Formate--tetrahydrofolate ligase OS=Blautia sp. CAG:257 GN=fhs PE=3 SV=1	R5WZT6_9FIRM		60	Blautia sp. CAG:257	0	0	0	0	0.117742	0.426717	0	0.75895	0.557467	0.635867	0.59405	0	0	0	0	0		0	0	0	0	153	555	0	987	725	827	772	0	0	0	0	0
70.8	Carbon monoxide dehydrogenase OS=Blautia sp. CAG:257 GN=BN568_00743 PE=4 SV=1	R5XDV6_9FIRM		68	Blautia sp. CAG:257	0	0.174132	0	0	0	0	0	0	0.303956	0	0.183162	0.170294	0.147676	0.0506294	0	0.205059		0	226	0	0	0	0	0	0	395	0	238	221	192	66	0	267
183.9	Aldehyde-alcohol dehydrogenase OS=Blautia sp. CAG:257 GN=BN568_00506 PE=3 SV=1	R5XPB1_9FIRM		95	Blautia sp. CAG:257	0	0	0	0	0	0	0	0	0	0.0164337	0.0625263	0	0	0	0	0		0	0	0	0	0	0	0	0	0	21	81	0	0	0	0	0
1509	50S ribosomal protein L18 OS=Blautia sp. CAG:37 GN=rplR PE=3 SV=1	R7JK87_9FIRM		14	Blautia sp. CAG:37	0.214821	0	0	0	0	0	0	0	0	0.3359	0.424757	0	0	0	0	0		279	0	0	0	0	0	0	0	0	437	552	0	0	0	0	0
159.3	CO dehydrogenase/CO-methylating acetyl-CoA synthase complex subunit beta OS=Blautia sp. CAG:37_48_57 GN=BHV85_02045 PE=4 SV=1	A0A1Q6JEQ3_9FIRM		77	Blautia sp. CAG:37_48_57	0	0	0.0846922	0.0208584	0	0	0.00931649	0	0.141156	0.137117	0.179	0	0.132078	0.0370182	0.0281675	0		0	0	110	27	0	0	12	0	184	178	233	0	172	48	37	0
44.31	60 kDa chaperonin OS=Blautia sp. CAG:52 GN=groL PE=3 SV=1	R6G506_9FIRM (+1)		57	Blautia sp. CAG:52	0.0133835	0	0.0176632	0	0	0	0.0188123	0	0.0633947	0	0	0	0.0411368	0	0	0		17	0	23	0	0	0	24	0	82	0	0	0	53	0	0	0
119.23	Elongation factor G OS=Blautia sp. KLE 1732 GN=fusA PE=3 SV=1	U2EM97_9FIRM		78	Blautia sp. KLE 1732	0	0	0	0	0	0	0	0	0	0	0	0	0	0.0314641	0.0256679	0		0	0	0	0	0	0	0	0	0	0	0	0	0	41	33	0
183.1	Aldehyde-alcohol dehydrogenase OS=Blautia sp. YL58 GN=A4V09_22695 PE=3 SV=1	A0A1C7IF83_9FIRM		95	Blautia sp. YL58	0	0.0475221	0	0	0	0.242621	0	0.281884	0.369989	0.273158	0	0	0	0	0.0349516	0.208958		0	62	0	0	0	315	0	366	481	355	0	0	0	0	45	272
159.2	CO dehydrogenase/CO-methylating acetyl-CoA synthase complex subunit beta OS=Blautia sp. YL58 GN=A4V09_05460 PE=4 SV=1	A0A1C7I6K8_9FIRM		77	Blautia sp. YL58	0	0.229909	0	0.136143	0	0	0	0.108894	0.264169	0	0.246351	0.0682584	0	0	0	0		0	299	0	177	0	0	0	142	343	0	320	89	0	0	0	0
24.11	Glyceraldehyde-3-phosphate dehydrogenase OS=Blautia sp. YL58 GN=A4V09_03930 PE=3 SV=1	A0A1C7I818_9FIRM		36	Blautia sp. YL58	0.170111	0	0.0751667	0	0	0	0.138553	0.0162189	0.234028	0.0631778	0.266508	0	0	0	0	0		221	0	98	0	0	0	180	21	304	82	346	0	0	0	0	0
672	Sugar ABC transporter substrate-binding protein OS=Blautia sp. YL58 GN=A4V09_07575 PE=4 SV=1	A0A1C7I7I5_9FIRM		50	Blautia sp. YL58	0	0.025314	0.388	0.044168	0.076204	0.05946	0.099656	0	0	0	0	0	0	0	0.178252	0.048918		0	33	504	57	99	77	130	0	0	0	0	0	0	0	232	64
372.4	30S ribosomal protein S3 OS=Blautia sp. YL58 GN=rpsC PE=3 SV=1	A0A1C7IFV5_9FIRM		24	Blautia sp. YL58	0.158321	0.0835042	0.0898958	0.0858125	0	0	0	0	0.0787875	0	0.462083	0.145996	0	0	0	0		206	109	117	112	0	0	0	0	102	0	601	190	0	0	0	0
1632	Nitroreductase OS=Blautia sp. YL58 GN=A4V09_18420 PE=4 SV=1	A0A1C7ID09_9FIRM		19	Blautia sp. YL58	0	0.105479	0.103842	0	0	0	0	0	0	0	0	0.218411	0	0	0	0.3862		0	137	135	0	0	0	0	0	0	0	0	284	0	0	0	502
250.6	30S ribosomal protein S1 OS=Blautia sp. YL58 GN=A4V09_05915 PE=4 SV=1	A0A1C7I6V8_9FIRM		40	Blautia sp. YL58	0.012266	0	0	0	0	0	0	0	0.102868	0.0353725	0	0.043795	0.109967	0	0	0		16	0	0	0	0	0	0	0	134	46	0	57	143	0	0	0
105.17	L-fucose isomerase OS=Blautia sp. YL58 GN=fucI PE=3 SV=1	A0A1C7IEX4_9FIRM		66	Blautia sp. YL58	0	0	0	0	0	0	0.0133273	0.0217652	0	0	0	0	0	0	0	0.0772121		0	0	0	0	0	0	17	28	0	0	0	0	0	0	0	100
2002	50S ribosomal protein L18 OS=Blautia sp. YL58 GN=rplR PE=3 SV=1	A0A1C7IFU7_9FIRM		13	Blautia sp. YL58	0	0	0	0	0	0	0	0	0	0.167938	0.0567331	0	0	0	0	0		0	0	0	0	0	0	0	0	0	218	74	0	0	0	0	0
586.7	Sugar-binding protein OS=Blautia sp. YL58 GN=A4V09_01345 PE=4 SV=1	A0A1C7I6Q7_9FIRM		46	Blautia sp. YL58	0.0567696	0	0.0066763	0	0	0.119913	0	0	0.0601239	0	0	0.0441804	0	0	0	0		74	0	9	0	0	156	0	0	78	0	0	57	0	0	0	0
943.2	30S ribosomal protein S17 OS=Blautia wexlerae GN=rpsQ PE=3 SV=1	A0A174MAJ0_9FIRM (+6)		10	Blautia wexlerae	0.13363	0	0	0	0	0	0	0	0	0	0.26964	0	0.16034	0.1706	0	0		174	0	0	0	0	0	0	0	0	0	351	0	208	222	0	0
373.12	Alpha-1,4 glucan phosphorylase OS=Blautia wexlerae GN=malP_2 PE=3 SV=1	A0A174EMD3_9FIRM (+2)		94	Blautia wexlerae	0	0	0	0.00716766	0	0	0	0	0.00594383	0.00346404	0.0216181	0	0	0	0	0		0	0	0	9	0	0	0	0	8	5	28	0	0	0	0	0
780	Enolase OS=Brachyspira pilosicoli WesB GN=eno PE=3 SV=1	K0JI69_BRAPL		47	Brachyspira pilosicoli WesB	0	0	0	0	0.0358213	0.0500787	0.0312298	0	0.0671362	0.158868	0	0	0	0.0761936	0.117747	0		0	0	0	0	47	65	41	0	87	207	0	0	0	99	153	0
1102	Cytochrome c-552 OS=Burkholderiales bacterium 1_1_47 GN=HMPREF0189_00559 PE=3 SV=1	D9Y3D5_9BURK (+2)		61	Burkholderiales bacterium 1_1_47	0	0	0	0	0.0828	0	0.084218	0	0	0.0119251	0	0	0	0	0	0		0	0	0	0	108	0	109	0	0	16	0	0	0	0	0	0
1737	Elongation factor Tu (Fragment) OS=Burkholderiales bacterium 1_1_47 GN=tuf PE=3 SV=1	D9Y925_9BURK (+1)		43	Burkholderiales bacterium 1_1_47	0	0	0	0	0.0391535	0	0.0625814	0	0	0	0	0	0	0	0	0		0	0	0	0	51	0	81	0	0	0	0	0	0	0	0	0
111.2	Flagellin OS=butyrate-producing bacterium SS3/4 GN=CK3_11350 PE=3 SV=1	D7GSU1_9FIRM		30	butyrate-producing bacterium SS3/4	0	0	0	0	0	0	0.7869	1.26023	0	0	0	0	0.20357	0	0	0		0	0	0	0	0	0	1023	1638	0	0	0	0	265	0	0	0
462.1	Inositol 2-dehydrogenase/D-chiro-inositol 3-dehydrogenase OS=Butyricicoccus pullicaecorum GN=iolG PE=3 SV=1	A0A1Y4LG89_9CLOT		37	Butyricicoccus pullicaecorum	0	0	0	0	0	0	0	0.349162	0	0	0.244497	0.0664811	1.15432	0.105989	0	0.696432		0	0	0	0	0	0	0	454	0	0	318	86	1501	138	0	905
778	Transketolase OS=Butyricicoccus pullicaecorum GN=B5F15_10055 PE=4 SV=1	A0A1Y4LR55_9CLOT (+1)		35	Butyricicoccus pullicaecorum	0	0	0	0	0.0481029	0	0	0.266717	0	0	0	0.266966	0.406771	0	0	0.139769		0	0	0	0	63	0	0	347	0	0	0	347	529	0	0	182
37.23	Glutamate dehydrogenase OS=Butyricicoccus pullicaecorum GN=B5F15_02905 PE=3 SV=1	A0A1Y4LCD8_9CLOT (+1)		49	Butyricicoccus pullicaecorum	0	0	0	0	0	0	0	0	0	0	0.263449	0.122296	0.328367	0	0	0.0998347		0	0	0	0	0	0	0	0	0	0	342	159	427	0	0	130
201.1	Uncharacterized protein OS=Butyricicoccus pullicaecorum 1.2 GN=HMPREF1526_01195 PE=4 SV=1	R8W4T4_9CLOT		37	Butyricicoccus pullicaecorum 1.2	0	0.0879189	0.866919	0.0899892	0.207808	0	0.0466324	0.36973	0.470432	0	0	0.0925649	1.05662	0.453622	0	0.761514		0	114	1127	117	270	0	61	481	612	0	0	120	1374	590	0	990
414.1	4-hydroxybutyryl-CoA dehydratase OS=Butyricicoccus sp. BB10 GN=CBW42_02440 PE=4 SV=1	A0A252F6V8_9CLOT		54	Butyricicoccus sp. BB10	0	0	0	0	0	0.106291	0	0	0.104996	0	0.0606222	0.0870926	0.320648	0	0	0.866963		0	0	0	0	0	138	0	0	136	0	79	113	417	0	0	1127
542.1	Protein iolH OS=Butyricicoccus sp. BB10 GN=CBW42_07610 PE=4 SV=1	A0A252F4N4_9CLOT		35	Butyricicoccus sp. BB10	0	0	0	0.262803	0	0	0	0.441857	0.401629	0	0	0.620657	0.546086	0.337714	0	0		0	0	0	342	0	0	0	574	522	0	0	807	710	439	0	0
62.15	Electron transfer flavoprotein subunit beta OS=Butyricicoccus sp. BB10 GN=CBW42_07860 PE=4 SV=1	A0A252F4S4_9CLOT		28	Butyricicoccus sp. BB10	0	0	0	0	0	0	0	0.1933	0.122489	0	0.216304	0.0815821	0.587071	0	0	0.0818321		0	0	0	0	0	0	0	251	159	0	281	106	763	0	0	106
462.2	Inositol 2-dehydrogenase/D-chiro-inositol 3-dehydrogenase OS=Butyricicoccus sp. BB10 GN=iolG PE=3 SV=1	A0A252F5M9_9CLOT		37	Butyricicoccus sp. BB10	0	0	0	0	0.0265476	0	0	0.212784	0	0	0.0787027	0	0.245741	0	0	0.357054		0	0	0	0	35	0	0	277	0	0	102	0	319	0	0	464
2257	Reverse rubrerythrin OS=Butyricimonas sp. An62 GN=B5G13_06735 PE=4 SV=1	A0A1Y3W4G0_9BACT (+3)		21	Butyricimonas sp. An62	0	0.0954333	0	0	0	0	0	0	0	0	0	0	0	0.0511714	0.0843286	0		0	124	0	0	0	0	0	0	0	0	0	0	0	67	110	0
486	Flagellin (Fragment) OS=Butyrivibrio crossotus DSM 2876 GN=BUTYVIB_02573 PE=3 SV=1	D4S379_9FIRM		33	Butyrivibrio crossotus DSM 2876	1.12127	0	0	0.0540061	0	0	0	0	0	0.221252	0	0.127906	0	0	0	0		1458	0	0	70	0	0	0	0	0	288	0	166	0	0	0	0
24.23	Glyceraldehyde-3-phosphate dehydrogenase OS=Butyrivibrio crossotus DSM 2876 GN=gap PE=3 SV=1	D4S0A4_9FIRM		36	Butyrivibrio crossotus DSM 2876	0	0	0	0	0.114228	0	0.273097	0.565472	0	0	0	0	0	0	0	0		0	0	0	0	149	0	355	735	0	0	0	0	0	0	0	0
97.12	Uncharacterized protein OS=Butyrivibrio crossotus DSM 2876 GN=BUTYVIB_00397 PE=4 SV=1	D4RX46_9FIRM		36	Butyrivibrio crossotus DSM 2876	0	0	0	0	0	0.0653806	0.222283	0	0.0292167	0	0.0204869	0	0	0.131783	0	0		0	0	0	0	0	85	289	0	38	0	27	0	0	171	0	0
37.17	Glutamate dehydrogenase OS=Butyrivibrio fibrisolvens GN=SAMN04487884_103176 PE=3 SV=1	A0A1H9MNC9_BUTFI		49	Butyrivibrio fibrisolvens	0.180353	0	0.901347	0.142849	0	0	0	0	0	0	0	0	0	0	0	0		234	0	1172	186	0	0	0	0	0	0	0	0	0	0	0	0
699.1	Nickel/peptide ABC transporter substrate-binding protein OS=Butyrivibrio hungatei GN=bhn_I0099 PE=4 SV=1	A0A1D9NYY8_9FIRM (+1)		77	Butyrivibrio hungatei	0	0.104109	0	0.0310584	0	0.0611351	0	0	0.175779	0	0	0	0	0	0.0377234	0		0	135	0	40	0	79	0	0	229	0	0	0	0	0	49	0
332.9	30S ribosomal protein S7 OS=Butyrivibrio hungatei GN=rpsG PE=3 SV=1	A0A1D9NZJ6_9FIRM (+5)		19	Butyrivibrio hungatei	0	0	0	0.141921	0	0	0	0	0.143979	0.199879	0	0	0	0	0	0		0	0	0	185	0	0	0	0	187	260	0	0	0	0	0	0
616	ABC-type glycerol-3-phosphate transport system, substrate-binding protein OS=Butyrivibrio hungatei DSM 14810 GN=SAMN02745247_00281 PE=4 SV=1	A0A1M7RTG8_9FIRM		52	Butyrivibrio hungatei DSM 14810	0.0743212	0	0	0	0.275212	0.0452635	0.239923	0	0	0	0.0485558	0	0	0	0	0		97	0	0	0	358	59	312	0	0	0	63	0	0	0	0	0
712.1	ABC-type glycerol-3-phosphate transport system, substrate-binding protein OS=Butyrivibrio proteoclasticus GN=SAMN04487928_10926 PE=4 SV=1	A0A1I5TGN0_9FIRM (+1)		62	Butyrivibrio proteoclasticus	0.0486242	0	0	0.0415565	0	0.165468	0	0	0	0	0	0	0	0.028879	0.166871	0.125639		63	0	0	54	0	215	0	0	0	0	0	0	0	38	217	163
4.9	Flagellin OS=Butyrivibrio proteoclasticus GN=SAMN04487928_14111 PE=3 SV=1	A0A1I5Y6B3_9FIRM		29	Butyrivibrio proteoclasticus	0	0	0	0	0	0	0	0	0.104279	0.116193	0	0	0	0	0	0		0	0	0	0	0	0	0	0	136	151	0	0	0	0	0	0
51.23	Monosaccharide ABC transporter substrate-binding protein, CUT2 family OS=Butyrivibrio proteoclasticus GN=SAMN04487928_10571 PE=4 SV=1	A0A1I5S167_9FIRM		35	Butyrivibrio proteoclasticus	0	0	0	0	0.0360086	0	0	0	0	0	0	0	0.0988086	0	0.0316229	0		0	0	0	0	47	0	0	0	0	0	0	0	128	0	41	0
264.2	Sugar ABC transporter substrate-binding protein OS=Butyrivibrio proteoclasticus (strain ATCC 51982 / DSM 14932 / B316) GN=bpr_I0937 PE=4 SV=1	E0S1K4_BUTPB		61	Butyrivibrio proteoclasticus (strain ATCC 51982 / DSM 14932 / B316)	0.0329836	0.126472	0	0	0	0	0	0	0	0	0	0.054423	0	0.146766	0.218	0.161113		43	164	0	0	0	0	0	0	0	0	0	71	0	191	283	209
1266	50S ribosomal protein L23 OS=Butyrivibrio proteoclasticus (strain ATCC 51982 / DSM 14932 / B316) GN=rplW PE=3 SV=1	E0S0L6_BUTPB		11	Butyrivibrio proteoclasticus (strain ATCC 51982 / DSM 14932 / B316)	0.218782	0	0	0	0	0	0	0	0.191236	0.264518	0	0	0	0	0	0		284	0	0	0	0	0	0	0	249	344	0	0	0	0	0	0
62.6	Electron transfer flavoprotein domain-containing protein OS=Butyrivibrio sp. CAG:318 GN=BN606_01687 PE=4 SV=1	R6RYY5_9FIRM		28	Butyrivibrio sp. CAG:318	0.208825	0.138818	0.314475	0.184036	0.165636	0	0.201111	0.309854	0.281975	0.05435	0.200507	0.0550679	0.0726393	0.170768	0.0395286	0		271	180	409	239	215	0	261	403	367	71	261	72	94	222	51	0
770	50S ribosomal protein L10 OS=Butyrivibrio sp. CAG:318 GN=rplJ PE=3 SV=1	R6QPF0_9FIRM		18	Butyrivibrio sp. CAG:318	0.167122	0	0	0.163589	0	0.261522	0	0.148178	0.292172	0.404128	0	0	0	0	0	0		217	0	0	213	0	340	0	193	380	525	0	0	0	0	0	0
63.16	3-hydroxyacyl-CoA dehydrogenase OS=Butyrivibrio sp. CAG:318 GN=BN606_01689 PE=4 SV=1	R6R9H4_9FIRM		30	Butyrivibrio sp. CAG:318	0	0	0	0	0	0	0	0	0	0	0	0	0	0	0.12577	0.327363		0	0	0	0	0	0	0	0	0	0	0	0	0	0	164	426
89.37	Acyl-CoA dehydrogenase C-terminal domain protein OS=Butyrivibrio sp. CAG:318 GN=BN606_01688 PE=3 SV=1	R6R367_9FIRM		42	Butyrivibrio sp. CAG:318	0	0	0	0	0	0	0	0	0.0336952	0.00598452	0	0	0	0	0	0		0	0	0	0	0	0	0	0	44	8	0	0	0	0	0	0
763.1	Beta-glucosidase OS=Butyrivibrio sp. INlla14 GN=SAMN02910371_02426 PE=3 SV=1	A0A1G5G8N0_9FIRM		107	Butyrivibrio sp. INlla14	0	0	0.0317112	0.0371514	0	0	0	0	0	0	0	0	0	0.0651991	0	0		0	0	41	48	0	0	0	0	0	0	0	0	0	85	0	0
51.1	Simple sugar transport system substrate-binding protein OS=Butyrivibrio sp. INlla14 GN=SAMN02910371_00633 PE=4 SV=1	A0A1G5C6J9_9FIRM		35	Butyrivibrio sp. INlla14	0.0611314	0	0.11362	0.195103	0	0	0	0	0	0	0	0	0	0	0	0.209651		79	0	148	254	0	0	0	0	0	0	0	0	0	0	0	273
63.14	3-hydroxybutyryl-CoA dehydrogenase OS=Butyrivibrio sp. INlla14 GN=SAMN02910371_00875 PE=4 SV=1	A0A1G5CQX0_9FIRM		31	Butyrivibrio sp. INlla14	0.0285713	0	0.0433194	0	0.0279787	0	0	0	0.033929	0	0	0.0376774	0	0.0325484	0	0		37	0	56	0	36	0	0	0	44	0	0	49	0	42	0	0
1565.1	Protein RecA OS=Butyrivibrio sp. INlla14 GN=recA PE=3 SV=1	A0A1G5AYH4_9FIRM		38	Butyrivibrio sp. INlla14	0	0.0791079	0	0.0807158	0	0	0	0	0.0922658	0	0	0	0	0	0	0		0	103	0	105	0	0	0	0	120	0	0	0	0	0	0	0
75.6	Phosphoglycerate kinase OS=Butyrivibrio sp. INlla16 GN=pgk PE=3 SV=1	A0A1G6C8H2_9FIRM (+1)		43	Butyrivibrio sp. INlla16	0.430907	0	0.273349	0.19986	0	0	0.109263	0	0.392047	0	0.404814	0	0	0.123602	0	0.143181		560	0	355	260	0	0	142	0	510	0	526	0	0	161	0	186
247.3	Dihydroxyacetone kinase, N-terminal domain OS=Butyrivibrio sp. INlla16 GN=SAMN02910263_01107 PE=4 SV=1	A0A1G6BQ70_9FIRM (+1)		35	Butyrivibrio sp. INlla16	0	0	0	0	0	0	0	0	0	0.0324086	0.0281431	0	0	0.511029	0	0		0	0	0	0	0	0	0	0	0	42	37	0	0	664	0	0
267.17	50S ribosomal protein L7/L12 OS=Butyrivibrio sp. INlla16 GN=rplL PE=3 SV=1	A0A1G6AR37_9FIRM		13	Butyrivibrio sp. INlla16	0	0	0	0	0	0	0	0	0	0	0	0	0	0.137677	0.0273208	0		0	0	0	0	0	0	0	0	0	0	0	0	0	179	36	0
69.3	Putative aldouronate transport system substrate-binding protein OS=Butyrivibrio sp. INlla21 GN=SAMN02910342_01008 PE=4 SV=1	A0A1I7HCP1_9FIRM		64	Butyrivibrio sp. INlla21	0	0.0969047	0	0	0.0157828	0.0383438	0.0879047	0.194984	0.0512625	0	0	0.0520703	0	0	0.11612	0.608891		0	126	0	0	21	50	114	253	67	0	0	68	0	0	151	792
1655	Ribose transport system substrate-binding protein OS=Butyrivibrio sp. INlla21 GN=SAMN02910342_02104 PE=4 SV=1	A0A1I7JMA7_9FIRM (+1)		39	Butyrivibrio sp. INlla21	0	0	0	0	0	0	0	0	0.0539385	0.0373051	0	0	0	0	0	0.0766872		0	0	0	0	0	0	0	0	70	48	0	0	0	0	0	100
763.2	Beta-glucosidase OS=Butyrivibrio sp. INlla21 GN=SAMN02910342_01394 PE=4 SV=1	A0A1I7I9X6_9FIRM		107	Butyrivibrio sp. INlla21	0.0112458	0	0.0172972	0	0	0	0	0	0	0	0	0.00436626	0	0	0	0		15	0	22	0	0	0	0	0	0	0	0	6	0	0	0	0
69.2	Putative aldouronate transport system substrate-binding protein OS=Butyrivibrio sp. M55 GN=SAMN05216540_1306 PE=4 SV=1	A0A1I7KFS4_9FIRM		63	Butyrivibrio sp. M55	0.0304317	0.116711	0.10269	0.0267095	0.137303	0.0241905	0.145359	0.137059	0.119733	0	0.0122063	0.194079	0	0.0498048	0.0607254	0.17473		40	152	134	35	178	31	189	178	156	0	16	252	0	65	79	227
260.3	Enoyl-CoA hydratase OS=Butyrivibrio sp. Su6 GN=SAMN02910276_01094 PE=3 SV=1	A0A1H5UUJ5_9FIRM (+1)		28	Butyrivibrio sp. Su6	0.107436	0	0.165654	0	0	0	0	0.0657536	0	0	0	0	0	0	0	0.361107		140	0	215	0	0	0	0	85	0	0	0	0	0	0	0	469
51.19	Simple sugar transport system substrate-binding protein OS=Butyrivibrio sp. Su6 GN=SAMN02910276_01293 PE=4 SV=1	A0A1H5VJ88_9FIRM		35	Butyrivibrio sp. Su6	0	0	0	0	0.0361429	0	0	0	0	0	0	0	0.0991743	0.193263	0	0		0	0	0	0	47	0	0	0	0	0	0	0	129	251	0	0
264.1	ABC-type glycerol-3-phosphate transport system, substrate-binding protein OS=Butyrivibrio sp. TB GN=SAMN02910382_02713 PE=4 SV=1	A0A1H9F987_9FIRM		59	Butyrivibrio sp. TB	0	0.362322	0.130703	0.087339	0.0760949	0.452119	0	0.293847	0.136676	0.0493169	0.0625475	0.197966	0.206847	0.409695	0.287644	0.359288		0	471	170	114	99	588	0	382	178	64	81	257	269	533	374	467
63.6	3-hydroxybutyryl-CoA dehydrogenase OS=Butyrivibrio sp. TB GN=SAMN02910382_02111 PE=4 SV=1	A0A1H9DLV6_9FIRM		31	Butyrivibrio sp. TB	0	0	0	0	0.159297	0	0.284094	0	0	0	0	0	0	0	0.468	2.26052		0	0	0	0	207	0	369	0	0	0	0	0	0	0	608	2939
597.2	Simple sugar transport system ATP-binding protein OS=Butyrivibrio sp. YAB3001 GN=SAMN02910398_03475 PE=4 SV=1	A0A1I1MXY5_9FIRM		56	Butyrivibrio sp. YAB3001	0	0	0	0	0	0	0.0131055	0	0.0802464	0	0.0790214	0	0	0	0	0		0	0	0	0	0	0	17	0	104	0	103	0	0	0	0	0
105.22	L-fucose isomerase OS=Caldanaerobius fijiensis DSM 17918 GN=fucI PE=3 SV=1	A0A1M5DB87_9THEO		67	Caldanaerobius fijiensis DSM 17918	0	0	0	0	0.0021497	0	0.0242627	0	0	0	0	0	0	0	0	0		0	0	0	0	3	0	32	0	0	0	0	0	0	0	0	0
1327.2	Enolase OS=Caldicellulosiruptor bescii GN=CLV05_2339 PE=4 SV=1	A0A2G6VCB5_CALBS (+3)		47	Caldicellulosiruptor bescii	0	0	0	0	0	0	0	0	0	0	0	0	0	0.0195709	0	0.22766		0	0	0	0	0	0	0	0	0	0	0	0	0	25	0	296
438.4	ATP-dependent 6-phosphofructokinase OS=Caldicellulosiruptor kronotskyensis (strain DSM 18902 / VKM B-2412 / 2002) GN=pfkA PE=3 SV=1	E4SC57_CALK2		35	Caldicellulosiruptor kronotskyensis (strain DSM 18902 / VKM B-2412 / 2002)	0	0	0.0258646	0	0	0	0	0	0.0651143	0	0	0	0.207543	0.165291	0.197009	0		0	0	34	0	0	0	0	0	85	0	0	0	270	215	256	0
8.27	Elongation factor Tu (Fragment) OS=Caloranaerobacter azorensis DSM 13643 GN=SAMN02745135_01175 PE=3 SV=1	A0A1M5TXH9_9CLOT (+1)		44	Caloranaerobacter azorensis DSM 13643	0.173268	0	0	0	0.0521977	0.21557	0	0	0	0.0190018	0.402795	0	0	0	0	0		225	0	0	0	68	280	0	0	0	25	524	0	0	0	0	0
8.21	Elongation factor Tu OS=Candidatus Atribacteria bacterium ADurb.Bin276 GN=tufA PE=3 SV=1	A0A1V5SJG1_9BACT		44	Candidatus Atribacteria bacterium ADurb.Bin276	0	0	0.0525795	0.0777091	0	0	0	0	0	0	0.284955	0	0	0	0.0503091	0		0	0	68	101	0	0	0	0	0	0	370	0	0	0	65	0
2235	Elongation factor Tu OS=Candidatus Cloacimonetes bacterium ADurb.Bin117 GN=tufA PE=3 SV=1	A0A1V6DP89_9BACT		43	Candidatus Cloacimonetes bacterium ADurb.Bin117	0.146888	0	0.0191742	0	0	0	0	0	0	0	0	0	0	0	0	0		191	0	25	0	0	0	0	0	0	0	0	0	0	0	0	0
226.8	Methylmalonyl-CoA carboxyltransferase OS=Candidatus Delongbacteria bacterium GWF2_40_14 GN=A2Y39_05305 PE=4 SV=1	A0A1F5NZE2_9BACT		56	Candidatus Delongbacteria bacterium GWF2_40_14	0	0	0	0	0.015032	0	0	0.0238143	0	0	0	0.117257	0	0	0	0		0	0	0	0	20	0	0	31	0	0	0	152	0	0	0	0
908	Elongation factor G OS=Candidatus Giovannonibacteria bacterium RIFCSPHIGHO2_02_FULL_46_20 GN=fusA PE=3 SV=1	A0A1F5WFR5_9BACT		79	Candidatus Giovannonibacteria bacterium RIFCSPHIGHO2_02_FULL_46_20	0.0533101	0.0507367	0.00976139	0	0	0	0.0222962	0	0	0.0368316	0.0466785	0	0	0	0	0		69	66	13	0	0	0	29	0	0	48	61	0	0	0	0	0
853	30S ribosomal protein S15 OS=Candidatus Tenderia electrophaga GN=rpsO PE=3 SV=1	A0A0S2TD05_9GAMM		10	Candidatus Tenderia electrophaga	0.24066	0	0	0	0	0.94148	0	0	0.10518	0.072743	0.51627	0	0	0	0.33204	0.73378		313	0	0	0	0	1224	0	0	137	95	671	0	0	0	432	954
1039	Acetyl-CoA acetyltransferase OS=Candidatus Thiodiazotropha endoloripes GN=A3196_15155 PE=3 SV=1	A0A1E2UTB1_9GAMM (+2)		46	Candidatus Thiodiazotropha endoloripes	0	0	0.0167641	0	0	0	0	0	0	0.0516652	0.132548	0.0507826	0	0.0194624	0	0.0602739		0	0	22	0	0	0	0	0	0	67	172	66	0	25	0	78
1331.1	ATP-dependent Clp protease proteolytic subunit OS=Capnocytophaga gingivalis GN=clpP PE=3 SV=1	C2M3A3_CAPGI (+4)		24	Capnocytophaga gingivalis	0	0.0835042	0	0	0.07015	0	0.101933	0	0	0	0	0	0	0	0	0		0	109	0	0	91	0	133	0	0	0	0	0	0	0	0	0
1748	Glycosyl hydrolase family 2, sugar binding domain protein OS=Capnocytophaga sp. oral taxon 329 str. F0087 GN=HMPREF9074_08505 PE=3 SV=1	A0A0A6Y1Q9_9FLAO		93	Capnocytophaga sp. oral taxon 329 str. F0087	0	0	0	0	0	0	0	0.0143398	0	0.0156441	0	0	0	0.00962656	0	0.0263		0	0	0	0	0	0	0	19	0	20	0	0	0	13	0	34
128.4	SusC/RagA family TonB-linked outer membrane protein OS=Capnocytophaga stomatis GN=CGC58_06340 PE=3 SV=1	A0A250FZI0_9FLAO		107	Capnocytophaga stomatis	0.0173776	0	0.00731187	0	0	0	0	0	0	0	0.0556598	0.011571	0	0.0167336	0	0		23	0	10	0	0	0	0	0	0	0	72	15	0	22	0	0
561	Flagellin OS=Catonella morbi ATCC 51271 GN=GCWU0000282_003161 PE=3 SV=1	V2Z3W3_9FIRM		29	Catonella morbi ATCC 51271	0	0	0	0	0	0	0	0.25871	0.0401276	0.232276	0	0.0552724	0	0.833517	0	0.128214		0	0	0	0	0	0	0	336	52	302	0	72	0	1084	0	167
45.24	Triosephosphate isomerase OS=Catonella morbi ATCC 51271 GN=tpiA PE=3 SV=1	V2Y4H8_9FIRM		27	Catonella morbi ATCC 51271	0.0866148	0	0.0340237	0	0	0	0	0	0.3287	0	0.134878	0.0675259	0	0	0.0710963	0		113	0	44	0	0	0	0	0	427	0	175	88	0	0	92	0
1023.3	Pyruvate, phosphate dikinase OS=Catonella morbi ATCC 51271 GN=GCWU0000282_001930 PE=3 SV=1	V2Y4N5_9FIRM		97	Catonella morbi ATCC 51271	0	0	0	0	0	0	0	0	0	0.0179835	0.0183371	0	0	0.0105876	0	0		0	0	0	0	0	0	0	0	0	23	24	0	0	14	0	0
1313	Acetyl-CoA acetyltransferase OS=Chlamydia trachomatis GN=thlA_2 PE=3 SV=1	A0A0E9FPK0_CHLTH (+1)		41	Chlamydia trachomatis	0	0	0	0	0	0	0	0	0.0388024	0.0426293	0.0449659	0.0284878	0	0	0	0.311683		0	0	0	0	0	0	0	0	50	55	58	37	0	0	0	405
929	Aldehyde oxidoreductase OS=Chloroflexi bacterium ADurb.Bin222 GN=mop PE=4 SV=1	A0A1V5WBX6_9CHLR		98	Chloroflexi bacterium ADurb.Bin222	0	0	0	0	0	0	0	0	0.101413	0.080249	0	0	0	0	0	0.0279724		0	0	0	0	0	0	0	0	132	104	0	0	0	0	0	36
717	Phosphoserine aminotransferase OS=Chryseobacterium koreense CCUG 49689 GN=serC PE=3 SV=1	A0A0J7IXW4_9FLAO		39	Chryseobacterium koreense CCUG 49689	0	0.102774	0	0.113251	0.151092	0	0.0940897	0	0.188787	0	0	0.119792	0	0	0	0.0627154		0	134	0	147	196	0	122	0	245	0	0	156	0	0	0	82
26.1	Glyceraldehyde-3-phosphate dehydrogenase OS=Chryseobacterium taklimakanense GN=gapA PE=3 SV=1	A0A239X9Y9_9FLAO		36	Chryseobacterium taklimakanense	0.100275	0.0556694	0.0399028	0	0.0257878	0.0992306	0.0203864	0.0575	0.130172	0.102717	0	0.132014	0.0759972	0.0746056	0	0		130	72	52	0	34	129	27	75	169	134	0	172	99	97	0	0
1389	Spermidine/putrescine import ATP-binding protein PotA OS=Clavibacter michiganensis GN=potA_2 PE=3 SV=1	A0A251Y5Q8_9MICO		41	Clavibacter michiganensis	0	0	0	0	0	0.172222	0.0179002	0	0.105612	0	0	0.0284878	0	0	0	0		0	0	0	0	0	224	23	0	137	0	0	37	0	0	0	0
271	Iron(III) transport system substrate-binding protein OS=Clostridiales bacterium GN=SAMN06297397_0747 PE=4 SV=1	A0A1W1YYT8_9FIRM		37	Clostridiales bacterium	0	0	0.396	0.338216	0.0682541	0	0.0991757	0.504595	0.312703	0.216262	0.299	0.410378	0.439757	0.338757	0.299135	0.462757		0	0	515	440	89	0	129	656	407	281	389	534	572	440	389	602
1722	Oligopeptide transport system substrate-binding protein OS=Clostridiales bacterium GN=SAMN06297421_101330 PE=4 SV=1	A0A239QH13_9FIRM		60	Clostridiales bacterium	0	0	0	0	0	0	0	0	0	0	0.0491683	0.0194667	0	0	0	0		0	0	0	0	0	0	0	0	0	0	64	25	0	0	0	0
105.18	L-fucose isomerase OS=Clostridiales bacterium GN=fucI PE=3 SV=1	A0A239QJG4_9FIRM		67	Clostridiales bacterium	0.00550358	0.075209	0	0	0	0	0	0	0	0	0	0.0219597	0	0	0	0		7	98	0	0	0	0	0	0	0	0	0	29	0	0	0	0
291.3	Uronate isomerase OS=Clostridiales bacterium GN=uxaC PE=3 SV=1	A0A1W2BLL2_9FIRM		53	Clostridiales bacterium	0	0	0	0	0	0	0	0	0.0417075	0.0284151	0	0	0	0	0	0		0	0	0	0	0	0	0	0	54	37	0	0	0	0	0	0
133.9	Putative translation elongation factor G OS=Clostridiales bacterium 1_7_47FAA GN=CBFG_00411 PE=4 SV=1	C5EJD0_9FIRM		78	Clostridiales bacterium 1_7_47FAA	0	0	0	0	0	0	0	0	0	0.14791	0.0301949	0	0	0	0.0929974	0		0	0	0	0	0	0	0	0	0	192	39	0	0	0	121	0
203.7	Sugar-binding domain protein OS=Clostridiales bacterium 1_7_47FAA GN=CBFG_03527 PE=4 SV=1	C5ENT7_9FIRM		63	Clostridiales bacterium 1_7_47FAA	0.0786476	0	0.0659587	0	0	0	0	0.0180492	0	0	0.0881381	0.0122076	0.0109538	0	0.0642508	0		102	0	86	0	0	0	0	23	0	0	115	16	14	0	84	0
290.2	ABC transporter substrate-binding protein OS=Clostridiales bacterium 38-18 GN=BGO41_05155 PE=4 SV=1	A0A1Q3RRW1_9FIRM		50	Clostridiales bacterium 38-18	0	0.20924	0	0	0	0	0	0	0	0	0	0	0.25402	0.13143	0	0		0	272	0	0	0	0	0	0	0	0	0	0	330	171	0	0
4.39	Flagellin OS=Clostridiales bacterium 41_12_two_minus GN=BHV88_03720 PE=3 SV=1	A0A1Q6KYB8_9FIRM		43	Clostridiales bacterium 41_12_two_minus	0	0	0	0	0.382907	0.115149	0	0.200872	0	0.486884	0.184137	0	0.112523	0	0	0		0	0	0	0	498	150	0	261	0	633	239	0	146	0	0	0
32.58	Pyruvate:ferredoxin (Flavodoxin) oxidoreductase (Fragment) OS=Clostridiales bacterium 41_12_two_minus GN=BHV88_22915 PE=4 SV=1	A0A1Q6K7Y7_9FIRM		105	Clostridiales bacterium 41_12_two_minus	0	0	0	0	0	0	0	0	0.0147762	0.0506733	0.06768	0	0	0	0	0.0257343		0	0	0	0	0	0	0	0	19	66	88	0	0	0	0	33
113.18	Electron transfer flavoprotein subunit alpha OS=Clostridiales bacterium 41_12_two_minus GN=BHV88_03500 PE=4 SV=1	A0A1Q6KYU9_9FIRM		36	Clostridiales bacterium 41_12_two_minus	0.0277406	0	0	0	0	0	0.0455556	0	0.0983139	0	0.115039	0	0	0	0	0		36	0	0	0	0	0	59	0	128	0	150	0	0	0	0	0
1817.1	Inosine monophosphate cyclohydrolase OS=Clostridiales bacterium 41_12_two_minus GN=BHV88_19940 PE=4 SV=1	A0A1Q6KCF9_9FIRM		27	Clostridiales bacterium 41_12_two_minus	0	0	0	0	0	0	0	0	0	0	0	0	0	0.110504	0	0.0905889		0	0	0	0	0	0	0	0	0	0	0	0	0	144	0	118
4.43	Flagellin OS=Clostridiales bacterium 41_21_two_genomes GN=BHV89_08180 PE=3 SV=1	A0A1Q6JDC1_9FIRM		43	Clostridiales bacterium 41_21_two_genomes	0	0	0	0	0.423209	0.0547372	0.369628	0.250465	0.237884	0.169744	0.0514558	0.198312	0	0.223458	0.27407	0.531372		0	0	0	0	550	71	481	326	309	221	67	258	0	291	356	691
524	50S ribosomal protein L6 OS=Clostridiales bacterium 42_27 GN=rplF PE=3 SV=1	A0A1Q6MQP4_9FIRM (+1)		20	Clostridiales bacterium 42_27	0	0	0	0.25765	0	0	0	0.6001	0	0	0	0	1.11865	0.6267	0.442725	0		0	0	0	335	0	0	0	780	0	0	0	0	1454	815	576	0
594	Amino acid ABC transporter substrate-binding protein OS=Clostridiales bacterium 42_27 GN=BHV90_23815 PE=4 SV=1	A0A1Q6MP72_9FIRM		41	Clostridiales bacterium 42_27	0.0733707	0.097761	0.0376171	0.0538634	0	0.114815	0	0.0650537	0.0513073	0.0354854	0.197873	0.19941	0	0.10918	0	0.0596561		95	127	49	70	0	149	0	85	67	46	257	259	0	142	0	78
77.5	LacI family transcriptional regulator OS=Clostridiales bacterium 42_27 GN=BHV90_14725 PE=4 SV=1	A0A1Q6N378_9FIRM		39	Clostridiales bacterium 42_27	0.032859	0.107262	0.0818282	0.0579333	0	0	0	0.213715	0	0	0.0595667	0.209636	0	0	0	0		43	139	106	75	0	0	0	278	0	0	77	273	0	0	0	0
51.8	Sugar ABC transporter substrate-binding protein OS=Clostridiales bacterium 42_27 GN=BHV90_11205 PE=4 SV=1	A0A1Q6NB70_9FIRM		36	Clostridiales bacterium 42_27	0	0	0	0	0	0	0	0	0	0	0.788972	0.201153	0.3065	0.440056	0.395444	0.0679417		0	0	0	0	0	0	0	0	0	0	1026	262	398	572	514	88
63.5	3-hydroxybutyryl-CoA dehydrogenase (Fragment) OS=Clostridiales bacterium 44_9 GN=BHV91_00700 PE=4 SV=1	A0A1Q6K409_9FIRM		27	Clostridiales bacterium 44_9	0.0707741	1.26811	0.41363	0.338196	0.0642481	0	0	0	0	0	0	0	1.8207	0.1079	0	0		92	1649	538	440	84	0	0	0	0	0	0	0	2367	140	0	0
1812	50S ribosomal protein L16 OS=Clostridiales bacterium 45_37 GN=BHV92_00335 PE=3 SV=1	A0A1Q6K458_9FIRM (+2)		13	Clostridiales bacterium 45_37	0	0	0	0	0	0	0.125469	0	0	0	0	0	0	0.137731	0	0.188146		0	0	0	0	0	0	163	0	0	0	0	0	0	179	0	245
8.8	Elongation factor Tu OS=Clostridiales bacterium 59_14 GN=tuf PE=3 SV=1	A0A1Q6JQD9_9FIRM		44	Clostridiales bacterium 59_14	0.0623955	0.252659	0	0.171857	0	0.162689	0.100077	0.192927	0.201102	0.231795	0.438136	0.275318	0.354591	0.117039	0.196909	0.166768		81	328	0	223	0	212	130	251	261	301	570	358	461	152	256	217
311.2	ABC transporter substrate-binding protein OS=Clostridiales bacterium 59_14 GN=BHV94_07780 PE=4 SV=1	A0A1Q6JJ13_9FIRM (+1)		48	Clostridiales bacterium 59_14	0.0669229	0.167008	0	0.0182219	0	0	0	0	0	0	0	0	0	0	0	0		87	217	0	24	0	0	0	0	0	0	0	0	0	0	0	0
1411	Lipoprotein LipO OS=Clostridiales bacterium CHKCI001 GN=lipO_4 PE=4 SV=1	A0A143Y4M5_9FIRM		58	Clostridiales bacterium CHKCI001	0	0.0691069	0.0132957	0	0	0	0	0	0.0181345	0	0	0.0604121	0	0	0	0		0	90	17	0	0	0	0	0	24	0	0	79	0	0	0	0
8.95	Elongation factor Tu (Fragment) OS=Clostridiales bacterium KA00134 GN=HMPREF3189_01383 PE=3 SV=1	A0A137SSI8_9FIRM		44	Clostridiales bacterium KA00134	0.0143859	0	0	0.236932	0	0	0	0	0	0	0	0	0	0	0	0		19	0	0	308	0	0	0	0	0	0	0	0	0	0	0	0
4.81	Flagellin OS=Clostridiales bacterium Nov_37_41 GN=BHV95_00270 PE=3 SV=1	A0A1Q6NDW3_9FIRM		70	Clostridiales bacterium Nov_37_41	0.0463471	0	0	0	0	0	0	0	0	0.02228	0	0	0.0673043	0.0441429	0	0		60	0	0	0	0	0	0	0	0	29	0	0	87	57	0	0
72.4	Multiple sugar-binding ABC-transporter, MSMX ATP-binding protein OS=Clostridium acetobutylicum (strain ATCC 824 / DSM 792 / JCM 1419 / LMG 5710 / VKM B-1787) GN=msmX PE=3 SV=1	Q97E78_CLOAB		41	Clostridium acetobutylicum (strain ATCC 824 / DSM 792 / JCM 1419 / LMG 5710 / VKM B-1787)	0.0758146	0.793537	0.0977073	0.0785463	0	0	0	0.26022	0	0	0.143907	0.142437	0	0	0	0		99	1032	127	102	0	0	0	338	0	0	187	185	0	0	0	0
838.1	Oxidoreductase OS=Clostridium beijerinckii GN=LF65_05392 PE=4 SV=1	A0A0B5QVA9_CLOBE (+9)		41	Clostridium beijerinckii	0.044022	0.479024	0	0	0	0	0	0	0	0	0	0.25639	0	0	0	0		57	623	0	0	0	0	0	0	0	0	0	333	0	0	0	0
4.46	Flagellin OS=Clostridium beijerinckii (strain ATCC 51743 / NCIMB 8052) GN=Cbei_4289 PE=3 SV=1	A6M1B9_CLOB8		29	Clostridium beijerinckii (strain ATCC 51743 / NCIMB 8052)	0	0	0	0	0	0.0811621	0	0.0652586	0	0.350138	0.225455	0	0.185169	0	0.0553241	0		0	0	0	0	0	106	0	85	0	455	293	0	241	0	72	0
805.1	Uncharacterized protein OS=Clostridium bolteae (strain ATCC BAA-613 / WAL 16351) GN=CLOBOL_05795 PE=4 SV=1	A8S0X1_CLOBW (+5)		43	Clostridium bolteae (strain ATCC BAA-613 / WAL 16351)	0.128258	0	0.0747233	0.0513581	0.0424163	0	0	0	0	0	0	0	0	0	0	0		167	0	97	67	55	0	0	0	0	0	0	0	0	0	0	0
45.22	Triosephosphate isomerase OS=Clostridium bolteae (strain ATCC BAA-613 / WAL 16351) GN=tpiA PE=3 SV=1	A8RYS8_CLOBW (+7)		27	Clostridium bolteae (strain ATCC BAA-613 / WAL 16351)	0	0	0	0	0	0	0	0	0	0	0	0.0577	0.416852	0.175741	0	0		0	0	0	0	0	0	0	0	0	0	0	75	542	228	0	0
78.35	Phosphoenolpyruvate carboxykinase (ATP) OS=Clostridium bolteae (strain ATCC BAA-613 / WAL 16351) GN=pckA PE=3 SV=1	A8RHT7_CLOBW (+4)		60	Clostridium bolteae (strain ATCC BAA-613 / WAL 16351)	0.125277	0	0.0879517	0.0242117	0	0	0	0	0	0	0	0	0	0	0	0		163	0	114	31	0	0	0	0	0	0	0	0	0	0	0	0
24.7	Glyceraldehyde-3-phosphate dehydrogenase OS=Clostridium bornimense GN=gap PE=3 SV=1	W6S1I2_9CLOT		36	Clostridium bornimense	0	0	0	0	0.0937444	0	0	0	0	0.316667	0.338722	0	0	0	0	0.147186		0	0	0	0	122	0	0	0	0	412	440	0	0	0	0	191
152.2	2-hydroxy-acid oxidase OS=Clostridium butyricum GN=AK964_04670 PE=4 SV=1	A0A0A6Q0K0_CLOBU		51	Clostridium butyricum	0.0825784	0	0.136086	0.111651	0.060549	0	0.053751	0	0.119659	0.128371	0.0867686	0.178678	0	0.228216	0.125918	0		107	0	177	145	79	0	70	0	156	167	113	232	0	297	164	0
136.2	Reverse rubrerythrin-1 OS=Clostridium butyricum GN=AK964_16410 PE=4 SV=1	A0A0Q0TUG2_CLOBU		20	Clostridium butyricum	0	0	0	0	0	0.20923	0	0.0741	0	0	0	0	0	0	0	0		0	0	0	0	0	272	0	96	0	0	0	0	0	0	0	0
1949	Enolase OS=Clostridium coskatii GN=eno PE=3 SV=1	A0A166RKJ3_9CLOT (+3)		47	Clostridium coskatii	0	0.0432255	0	0	0.0186474	0	0	0.0299319	0	0	0.0239681	0	0	0	0	0		0	56	0	0	24	0	0	39	0	0	31	0	0	0	0	0
4.79	Flagellin OS=Clostridium diolis GN=CCS79_01845 PE=3 SV=1	A0A202D3Z2_9CLOT		55	Clostridium diolis	0	0	0	0	0.0173091	0	0.0180605	0.04432	0.0260473	0	0	0	0	0	0	0		0	0	0	0	23	0	23	58	34	0	0	0	0	0	0	0
476.3	Branched-chain-amino-acid transaminase OS=Clostridium hathewayi CAG:224 GN=BN544_01818 PE=4 SV=1	R5T4E0_9CLOT		33	Clostridium hathewayi CAG:224	0	0.0948879	0	0	0.111448	0	0.0830182	0	0	0.0796	0	0	0.126215	0	0	0		0	123	0	0	145	0	108	0	0	103	0	0	164	0	0	0
15.17	Enolase OS=Clostridium homopropionicum DSM 5847 GN=eno PE=3 SV=1	A0A0L6ZCP8_9CLOT		47	Clostridium homopropionicum DSM 5847	0	0	0.0166326	0.0156626	0	0	0	0	0	0.0159017	0	0	0	0	0	0		0	0	22	20	0	0	0	0	0	21	0	0	0	0	0	0
152.7	Putative FAD-linked oxidoreductase OS=Clostridium homopropionicum DSM 5847 GN=CLHOM_08730 PE=4 SV=1	A0A0L6ZCN7_9CLOT		51	Clostridium homopropionicum DSM 5847	0.0405157	0.0603686	0.0893059	0	0.0289471	0	0	0	0.0880882	0.0559824	0	0.118816	0	0.034451	0	0		53	78	116	0	38	0	0	0	115	73	0	154	0	45	0	0
267.13	50S ribosomal protein L7/L12 OS=Clostridium hungatei GN=rplL PE=3 SV=1	A0A1V4SMU6_CLOHU		13	Clostridium hungatei	0	0	0	0	0.0824308	0.107177	0	0	0	0	0	0	0	0	0	0		0	0	0	0	107	139	0	0	0	0	0	0	0	0	0	0
930	Enolase OS=Clostridium innocuum GN=eno PE=3 SV=1	A0A099I9T6_CLOIN (+6)		47	Clostridium innocuum	0.0128009	0.0852809	0	0.0313255	0	0.0500787	0	0	0.0447574	0	0.0941532	0.0506191	0.0432745	0	0.0235489	0.0520404		17	111	0	41	0	65	0	0	58	0	122	66	56	0	31	68
985	Aldolase OS=Clostridium neonatale GN=CQ394_06710 PE=4 SV=1	A0A2A7MI92_9CLOT		28	Clostridium neonatale	0	0	0	0	0	0.252182	0	0	0.112693	0	0.289743	0	0	0	0	0		0	0	0	0	0	328	0	0	147	0	377	0	0	0	0	0
136.6	NADH peroxidase OS=Clostridium neonatale GN=CQ394_02375 PE=4 SV=1	A0A2A7MG57_9CLOT		20	Clostridium neonatale	0.09627	0	0	0.11661	0.068615	0	0	0	0	0.072745	0.19503	0.14624	0	0	0.05534	0		125	0	0	152	89	0	0	0	0	95	254	190	0	0	72	0
105.6	L-fucose isomerase OS=Clostridium neonatale GN=fucI PE=3 SV=1	A0A2A7MFA9_9CLOT		66	Clostridium neonatale	0.0260379	0.0538152	0.0448076	0.01965	0	0	0	0	0.10042	0.0240061	0	0.0380818	0	0	0	0		34	70	58	26	0	0	0	0	131	31	0	50	0	0	0	0
89.6	Acyl-CoA dehydrogenase, short-chain specific OS=Clostridium orbiscindens 1_3_50AFAA GN=HMPREF9460_00687 PE=3 SV=1	A0A096DH78_9FIRM (+1)		43	Clostridium orbiscindens 1_3_50AFAA	0	0.0989372	0	0.072407	0.0421581	0.189284	0.0761302	0.0930419	0.133533	0	0	0	0	0.0416395	0.0514791	0.0568814		0	129	0	94	55	246	99	121	174	0	0	0	0	54	67	74
4.45	Flagellin OS=Clostridium orbiscindens 1_3_50AFAA GN=HMPREF9460_02233 PE=3 SV=1	A0A096B7T0_9FIRM		58	Clostridium orbiscindens 1_3_50AFAA	0	0	0	0	0.156372	0.0727948	0	0.299293	0	0	0	0.104491	0.353086	0	0.243724	0.896776		0	0	0	0	203	95	0	389	0	0	0	136	459	0	317	1166
993.1	50S ribosomal protein L5 OS=Clostridium orbiscindens 1_3_50AFAA GN=rplE PE=3 SV=1	A0A096B8Q1_9FIRM		20	Clostridium orbiscindens 1_3_50AFAA	0	0	0	0	0.13839	0	0.042816	0.06668	0	0.109115	0	0	0	0	0	0		0	0	0	0	180	0	56	87	0	142	0	0	0	0	0	0
423.1	Uncharacterized protein OS=Clostridium orbiscindens 1_3_50AFAA GN=HMPREF9460_03479 PE=4 SV=1	A0A096D7Y3_9FIRM (+2)		43	Clostridium orbiscindens 1_3_50AFAA	0	0.11206	0	0.161107	0.0528651	0	0.0264488	0.244326	0.132237	0.080793	0.0308721	0	0.354884	0	0	0		0	146	0	209	69	0	34	318	172	105	40	0	461	0	0	0
136.17	Uncharacterized protein OS=Clostridium orbiscindens 1_3_50AFAA GN=HMPREF9460_03440 PE=4 SV=1	A0A096B3Z1_9FIRM (+1)		20	Clostridium orbiscindens 1_3_50AFAA	0	0	0	0	0	0	0	0.21909	0.164595	0.085735	0	0.071	0	0	0.05534	0.06115		0	0	0	0	0	0	0	285	214	111	0	92	0	0	72	79
1208.1	30S ribosomal protein S7 OS=Clostridium orbiscindens 1_3_50AFAA GN=rpsG PE=3 SV=1	A0A096B684_9FIRM (+11)		18	Clostridium orbiscindens 1_3_50AFAA	0	0.193839	0	0	0	0	0	0	0	0	0.112178	0.129778	0.112994	0	0	0		0	252	0	0	0	0	0	0	0	0	146	169	147	0	0	0
1218.1	30S ribosomal protein S3 OS=Clostridium orbiscindens 1_3_50AFAA GN=rpsC PE=3 SV=1	A0A096B8M6_9FIRM (+1)		32	Clostridium orbiscindens 1_3_50AFAA	0	0	0	0	0.0498313	0.185772	0	0	0	0	0.124919	0	0	0	0	0		0	0	0	0	65	242	0	0	0	0	162	0	0	0	0	0
105.5	L-fucose isomerase OS=Clostridium oryzae GN=fucI PE=3 SV=1	A0A1V4IMY2_9CLOT		66	Clostridium oryzae	0.0339788	0	0.0491167	0.0459758	0	0	0	0	0.0890788	0	0	0.0950697	0	0	0	0		44	0	64	60	0	0	0	0	116	0	0	124	0	0	0	0
238.2	Hydrogenase, Fe-only OS=Clostridium saccharolyticum (strain ATCC 35040 / DSM 2544 / NRCC 2533 / WM1) GN=Closa_3394 PE=4 SV=1	D9R9H0_CLOSW		63	Clostridium saccharolyticum (strain ATCC 35040 / DSM 2544 / NRCC 2533 / WM1)	0.121427	0	0	0	0.0133617	0.323778	0.107338	0	0.0215587	0.194048	0.179746	0	0	0	0	0		158	0	0	0	17	421	140	0	28	252	234	0	0	0	0	0
37.22	Glutamate dehydrogenase OS=Clostridium saccharolyticum (strain ATCC 35040 / DSM 2544 / NRCC 2533 / WM1) GN=Closa_4283 PE=3 SV=1	D9R3Q8_CLOSW		48	Clostridium saccharolyticum (strain ATCC 35040 / DSM 2544 / NRCC 2533 / WM1)	0	0	0	0	0	0	0.0266396	0	0	0.174671	0.250812	0	0	0.15689	0.260167	0		0	0	0	0	0	0	35	0	0	227	326	0	0	204	338	0
4.72	Flagellin OS=Clostridium saccharolyticum (strain ATCC 35040 / DSM 2544 / NRCC 2533 / WM1) GN=Closa_3482 PE=3 SV=1	D9RA36_CLOSW		45	Clostridium saccharolyticum (strain ATCC 35040 / DSM 2544 / NRCC 2533 / WM1)	0.05878	0	0	0	0	0	0	0	0	0.0684667	0.149284	0	0	0	0	0		76	0	0	0	0	0	0	0	0	89	194	0	0	0	0	0
30.48	Pyruvate, phosphate dikinase OS=Clostridium saccharolyticum (strain ATCC 35040 / DSM 2544 / NRCC 2533 / WM1) GN=Closa_0915 PE=3 SV=1	D9R6M8_CLOSW		97	Clostridium saccharolyticum (strain ATCC 35040 / DSM 2544 / NRCC 2533 / WM1)	0.0194186	0	0	0	0	0	0	0	0.0174536	0.0257299	0.0837732	0	0	0	0	0		25	0	0	0	0	0	0	0	23	33	109	0	0	0	0	0
50.8	Periplasmic binding protein/LacI transcriptional regulator OS=Clostridium saccharolyticum (strain ATCC 35040 / DSM 2544 / NRCC 2533 / WM1) GN=Closa_2374 PE=4 SV=1	D9R476_CLOSW		41	Clostridium saccharolyticum (strain ATCC 35040 / DSM 2544 / NRCC 2533 / WM1)	0	0	0	0.0592268	0	0	0	0	0.111137	0.0525268	0	0	0	0	0	0		0	0	0	77	0	0	0	0	144	68	0	0	0	0	0	0
433.2	Extracellular solute-binding protein family 1 OS=Clostridium saccharolyticum (strain ATCC 35040 / DSM 2544 / NRCC 2533 / WM1) GN=Closa_0643 PE=4 SV=1	D9R4T7_CLOSW		43	Clostridium saccharolyticum (strain ATCC 35040 / DSM 2544 / NRCC 2533 / WM1)	0	0	0	0	0	0	0	0	0	0.064286	0.0686116	0	0	0	0.0772256	0		0	0	0	0	0	0	0	0	0	84	89	0	0	0	100	0
32.76	Pyruvate-flavodoxin oxidoreductase OS=Clostridium saccharolyticum (strain ATCC 35040 / DSM 2544 / NRCC 2533 / WM1) GN=Closa_1699 PE=3 SV=1	D9QZ44_CLOSW		128	Clostridium saccharolyticum (strain ATCC 35040 / DSM 2544 / NRCC 2533 / WM1)	0.0031332	0	0	0	0	0	0.00975391	0	0	0.00654734	0.0200656	0.0547422	0	0	0	0.161508		4	0	0	0	0	0	13	0	0	9	26	71	0	0	0	210
21.3	Phosphoenolpyruvate carboxykinase (ATP) OS=Clostridium saccharolyticum (strain ATCC 35040 / DSM 2544 / NRCC 2533 / WM1) GN=Closa_2199 PE=3 SV=1	D9R2C7_CLOSW		62	Clostridium saccharolyticum (strain ATCC 35040 / DSM 2544 / NRCC 2533 / WM1)	0	0	0	0	0.0118656	0	0	0	0.0389758	0.0245661	0	0	0	0	0	0		0	0	0	0	15	0	0	0	51	32	0	0	0	0	0	0
44.13	60 kDa chaperonin OS=Clostridium sp. (strain SY8519) GN=groL PE=3 SV=1	F7V7X6_CLOSS		57	Clostridium sp. (strain SY8519)	0.044814	0	0	0.0479684	0.0835579	0	0	0	0	0.0970404	0	0.144237	0	0	0.173668	0		58	0	0	62	109	0	0	0	0	126	0	188	0	0	226	0
540.2	Anaerobic dehydrogenase OS=Clostridium sp. (strain SY8519) GN=BisC PE=3 SV=1	F7V8S9_CLOSS		98	Clostridium sp. (strain SY8519)	0.030851	0	0.0167082	0.0189684	0	0	0.00694347	0	0	0.035399	0	0	0	0	0	0.0328571		40	0	22	25	0	0	9	0	0	46	0	0	0	0	0	43
141.3	Acetyl-CoA acetyltransferase OS=Clostridium sp. 42_12 GN=BHW05_03435 PE=3 SV=1	A0A1Q6KFE9_9CLOT		41	Clostridium sp. 42_12	0	0.24439	0	0.141124	0.0473634	0.0738073	0	0	0	0	0	0.45622	0	0	0	0		0	318	0	183	62	96	0	0	0	0	0	593	0	0	0	0
89.7	Acyl-CoA dehydrogenase OS=Clostridium sp. 42_12 GN=BHW05_03420 PE=3 SV=1	A0A1Q6KES1_9CLOT (+1)		43	Clostridium sp. 42_12	0	0	0	0	0.105195	1.29447	0	0	0	0	0	0	0	0	0	0		0	0	0	0	137	1683	0	0	0	0	0	0	0	0	0	0
1040	30S ribosomal protein S15 OS=Clostridium sp. 42_12 GN=rpsO PE=3 SV=1	A0A1Q6KG38_9CLOT (+1)		10	Clostridium sp. 42_12	0	0	0.077115	0	0	1.1769	0	0.26672	0.10518	0	0.073753	0.35039	0	0	0.33204	0		0	0	100	0	0	1530	0	347	137	0	96	456	0	0	432	0
1146	30S ribosomal protein S2 OS=Clostridium sp. 42_12 GN=rpsB PE=3 SV=1	A0A1Q6KB55_9CLOT (+1)		27	Clostridium sp. 42_12	0.0783815	0	0.173907	0	0.0623556	0	0	0	0	0.334859	0	0	0	0	0	0		102	0	226	0	81	0	0	0	0	435	0	0	0	0	0	0
372.5	30S ribosomal protein S3 OS=Clostridium sp. 42_12 GN=rpsC PE=3 SV=1	A0A1Q6KJF8_9CLOT (+2)		25	Clostridium sp. 42_12	0	0	0.030846	0	0	0	0	0	0	0	0.093464	0.140156	0	0	0	0		0	0	40	0	0	0	0	0	0	0	122	182	0	0	0	0
121.11	Fucose isomerase OS=Clostridium sp. 42_12 GN=BHW05_00635 PE=4 SV=1	A0A1Q6KKC7_9CLOT (+1)		55	Clostridium sp. 42_12	0	0	0	0	0	0	0	0	0.00911473	0	0.0351055	0.0984982	0	0	0	0		0	0	0	0	0	0	0	0	12	0	46	128	0	0	0	0
617	Two-component system response regulator OS=Clostridium sp. 44_14 GN=BHW06_11575 PE=4 SV=1	A0A1Q6LU82_9CLOT (+3)		13	Clostridium sp. 44_14	0	0	0	0	0	3.36762	0.406469	1.10792	0	0	0	0	0	0	0	2.63408		0	0	0	0	0	4378	528	1440	0	0	0	0	0	0	0	3424
89.9	Acyl-CoA dehydrogenase OS=Clostridium sp. 44_14 GN=BHW06_04610 PE=3 SV=1	A0A1Q6LYM0_9CLOT (+2)		43	Clostridium sp. 44_14	0.0278744	0	0	0	0	0.333744	0.149735	0	0	0	0	0	0	0	0	0.113765		36	0	0	0	0	434	195	0	0	0	0	0	0	0	0	148
332.2	30S ribosomal protein S7 OS=Clostridium sp. 44_14 GN=rpsG PE=3 SV=1	A0A1Q6M080_9CLOT (+2)		18	Clostridium sp. 44_14	0	0	0.320244	0.122689	0	0	0	0	0	0	0.245817	0	0	0	0	0		0	0	416	160	0	0	0	0	0	0	320	0	0	0	0	0
282.7	Elongation factor Ts OS=Clostridium sp. 44_14 GN=tsf PE=3 SV=1	A0A1Q6LVN3_9CLOT (+2)		34	Clostridium sp. 44_14	0	0.0628882	0	0	0	0.1524	0	0.117671	0	0	0	0	0	0	0	0		0	82	0	0	0	198	0	153	0	0	0	0	0	0	0	0
37.4	Glutamate dehydrogenase OS=Clostridium sp. 44_14 GN=BHW06_10665 PE=3 SV=1	A0A1Q6LUQ9_9CLOT		49	Clostridium sp. 44_14	0	0	0	0	0	0.603714	0	0	0	0	0	0.18142	0	0	0.00123624	0.10112		0	0	0	0	0	785	0	0	0	0	0	236	0	0	2	131
21.7	Uncharacterized protein OS=Clostridium sp. 7_3_54FAA GN=HMPREF1020_01520 PE=4 SV=1	G5FAM4_9CLOT (+4)		63	Clostridium sp. 7_3_54FAA	0.126522	0	0.0666667	0	0	0.0722127	0	0	0.189794	0.25519	0.330571	0.0336952	0	0.0204143	0	0		164	0	87	0	0	94	0	0	247	332	430	44	0	27	0	0
72.5	Carbohydrate ABC transporter ATP-binding protein, CUT1 family OS=Clostridium sp. ASBs410 GN=K413DRAFT_1859 PE=3 SV=1	A0A011A6D1_9CLOT		41	Clostridium sp. ASBs410	0	0	0	0.11391	0.164444	0.278171	0	0.0325268	0.143376	0.190751	0	0.204156	0.594024	0.22792	0.282317	0		0	0	0	148	214	362	0	42	186	248	0	265	772	296	367	0
157.2	ABC-type sugar transport system, periplasmic component OS=Clostridium sp. ASBs410 GN=K413DRAFT_1377 PE=4 SV=1	A0A010YWT4_9CLOT (+3)		39	Clostridium sp. ASBs410	0	0	0	0	0	0	0	0	0.16249	0.188841	0.0567333	0	0	0	0	0		0	0	0	0	0	0	0	0	211	246	74	0	0	0	0	0
187.5	30S ribosomal protein S10 OS=Clostridium sp. ASBs410 GN=rpsJ PE=3 SV=1	A0A011ASL6_9CLOT (+5)		12	Clostridium sp. ASBs410	0	0	0	0.116892	0.0701492	0	0.122317	0	0	0	0	0	0.677975	0.149208	0.0922333	0		0	0	0	152	91	0	159	0	0	0	0	0	881	194	120	0
75.15	Phosphoglycerate kinase OS=Clostridium sp. ASBs410 GN=pgk PE=3 SV=1	A0A010ZD24_9CLOT (+3)		43	Clostridium sp. ASBs410	0	0	0	0	0.021057	0	0	0	0	0.0205458	0	0	0	0	0.084793	0.113765		0	0	0	0	27	0	0	0	0	27	0	0	0	0	110	148
227.5	Monosaccharide ABC transporter substrate-binding protein, CUT2 family OS=Clostridium sp. ASBs410 GN=K413DRAFT_2763 PE=4 SV=1	A0A011AVL1_9CLOT		42	Clostridium sp. ASBs410	0	0	0	0	0	0.20066	0	0	0	0	0	0	0	0.0565405	0	0.0582357		0	0	0	0	0	261	0	0	0	0	0	0	0	74	0	76
127	Uncharacterized protein OS=Clostridium sp. ASF356 GN=C820_02288 PE=4 SV=1	N1ZD63_9CLOT		124	Clostridium sp. ASF356	0	0	0.522395	0.195911	0.190081	0.113887	0.195315	0.247363	0	0	0	0.0659339	0.820161	0.714774	0.267774	0.552315		0	0	679	255	247	148	254	322	0	0	0	86	1066	929	348	718
15.3	Enolase OS=Clostridium sp. ASF356 GN=eno PE=3 SV=1	N1ZCP3_9CLOT		47	Clostridium sp. ASF356	0	0.0426404	0.975787	0.497064	0.125374	0	0.0936894	0.340489	0	0	0	0.124253	2.71234	1.8444	1.05077	2.37404		0	55	1269	646	163	0	122	443	0	0	0	162	3526	2398	1366	3086
323	Uncharacterized protein OS=Clostridium sp. ASF356 GN=C820_02709 PE=3 SV=1	N1ZAM5_9CLOT		41	Clostridium sp. ASF356	0	0	0.733537	0.1975	0.164254	0.0574073	0.0895	0.0975805	0	0	0	0	0.446463	0.48039	0	0.536927		0	0	954	257	214	75	116	127	0	0	0	0	580	625	0	698
4.16	Flagellin OS=Clostridium sp. ASF356 GN=C820_01147 PE=3 SV=1	N1ZDH6_9CLOT		62	Clostridium sp. ASF356	0	0.225726	0.906194	0.231532	0.0516968	0	0.154208	0.126179	0	0.0529903	0.176403	0	1.07694	0.76371	0.104121	0.420581		0	293	1178	301	67	0	200	164	0	69	229	0	1400	993	135	547
416	Uncharacterized protein OS=Clostridium sp. ASF356 GN=C820_02701 PE=3 SV=1	N1ZB99_9CLOT		56	Clostridium sp. ASF356	0	0	0.358036	0.0525821	0.0450964	0	0	0	0	0	0	0	0.217929	0.383696	0	0.480446		0	0	465	68	59	0	0	0	0	0	0	0	283	499	0	625
436	Uncharacterized protein OS=Clostridium sp. ASF356 GN=C820_00322 PE=4 SV=1	N1ZI58_9CLOT		42	Clostridium sp. ASF356	0	0	0.403929	0.175271	0	0	0	0	0	0	0	0	0.87169	0.468952	0	0		0	0	525	228	0	0	0	0	0	0	0	0	1133	610	0	0
473	Uncharacterized protein OS=Clostridium sp. ASF356 GN=C820_01176 PE=4 SV=1	N1ZMZ3_9CLOT		39	Clostridium sp. ASF356	0	0	0.257051	0.207628	0.151092	0	0.131726	0	0	0	0	0	0.269333	0.344333	0	0.376308		0	0	334	270	196	0	171	0	0	0	0	0	350	448	0	489
37.2	Glutamate dehydrogenase OS=Clostridium sp. ASF356 GN=C820_02183 PE=3 SV=1	N1Z3G2_9CLOT		49	Clostridium sp. ASF356	0	0	0.218184	0.117143	0.196237	0	0.154722	0	0	0.0742286	0	0	0.53951	0.294694	0.403796	0.161043		0	0	284	152	255	0	201	0	0	96	0	0	701	383	525	209
467.1	Uncharacterized protein OS=Clostridium sp. ASF356 GN=C820_00686 PE=3 SV=1	N1ZRS0_9CLOT		29	Clostridium sp. ASF356	0	0	0.521862	0.2951	0.2794	0	0	0.183945	0	0	0	0	0.0701345	0.636724	0	0.253028		0	0	678	384	363	0	0	239	0	0	0	0	91	828	0	329
8.14	Elongation factor Tu OS=Clostridium sp. ASF356 GN=tuf PE=3 SV=1	N1ZEB5_9CLOT		44	Clostridium sp. ASF356	0	0	0.234523	0.237841	0.0546614	0	0	0	0	0	0	0	0.633955	0.322068	0.125775	0		0	0	305	309	71	0	0	0	0	0	0	0	824	419	164	0
335.1	Uncharacterized protein (Fragment) OS=Clostridium sp. ASF356 GN=C820_00435 PE=4 SV=1	N1ZHM2_9CLOT		93	Clostridium sp. ASF356	0	0	0.173763	0.112946	0	0	0.0571968	0	0	0	0	0	0	0.43129	0.160237	0.119108		0	0	226	147	0	0	74	0	0	0	0	0	0	561	208	155
603	Uncharacterized protein OS=Clostridium sp. ASF356 GN=C820_02708 PE=4 SV=1	N1Z1T6_9CLOT		29	Clostridium sp. ASF356	0	0.0691069	0.546034	0.0936552	0	0.324648	0.147914	0	0	0	0	0	0.949241	0	0	0		0	90	710	122	0	422	192	0	0	0	0	0	1234	0	0	0
26.8	Glyceraldehyde-3-phosphate dehydrogenase OS=Clostridium sp. ASF356 GN=C820_00421 PE=3 SV=1	N1ZEC1_9CLOT		36	Clostridium sp. ASF356	0	0	0	0.400889	0	0	0	0	0.170928	0	0	0	1.32261	0.947528	0	0		0	0	0	521	0	0	0	0	222	0	0	0	1719	1232	0	0
691	Benzoyl-CoA reductase, subunit C OS=Clostridium sp. ASF356 GN=C820_02702 PE=4 SV=1	N1Z5G2_9CLOT		42	Clostridium sp. ASF356	0	0	0.220329	0	0.0601286	0	0	0	0	0	0	0	0	0.21316	0.158117	0		0	0	286	0	78	0	0	0	0	0	0	0	0	277	206	0
782	Uncharacterized protein OS=Clostridium sp. ASF356 GN=C820_02707 PE=4 SV=1	N1Z5G6_9CLOT		38	Clostridium sp. ASF356	0	0	0.284105	0	0	0	0	0	0	0	0	0	0.267632	0.188479	0	0		0	0	369	0	0	0	0	0	0	0	0	0	348	245	0	0
281.2	Uncharacterized protein OS=Clostridium sp. ASF356 GN=C820_01521 PE=4 SV=1	N1ZNV6_9CLOT		37	Clostridium sp. ASF356	0	0	0.305865	0.0397919	0	0	0	0	0	0	0	0	0.585757	0.286324	0	0		0	0	398	52	0	0	0	0	0	0	0	0	762	372	0	0
980	Uncharacterized protein OS=Clostridium sp. ASF356 GN=C820_02703 PE=4 SV=1	N1Z1T4_9CLOT		47	Clostridium sp. ASF356	0	0	0	0	0	0	0	0	0	0	0	0	0.649128	0	0	0.104083		0	0	0	0	0	0	0	0	0	0	0	0	844	0	0	135
1031	Uncharacterized protein OS=Clostridium sp. ASF356 GN=C820_02477 PE=3 SV=1	N1Z2I5_9CLOT		36	Clostridium sp. ASF356	0	0	0	0	0	0	0	0	0	0	0	0	0.339	0.19895	0	0		0	0	0	0	0	0	0	0	0	0	0	0	441	259	0	0
1032	Uncharacterized protein OS=Clostridium sp. ASF356 GN=C820_00535 PE=3 SV=1	N1ZMP9_9CLOT		26	Clostridium sp. ASF356	0	0	0	0	0	0	0	0	0	0	0	0	0.391154	0.344335	0	0		0	0	0	0	0	0	0	0	0	0	0	0	509	448	0	0
361.4	Lipoprotein OS=Clostridium sp. ASF356 GN=C820_01561 PE=3 SV=1	N1ZCV7_9CLOT		31	Clostridium sp. ASF356	0	0	0	0	0.105548	0	0	0.0594323	0	0	0	0	0.209348	0	0	0.655548		0	0	0	0	137	0	0	77	0	0	0	0	272	0	0	852
1136	Uncharacterized protein OS=Clostridium sp. ASF356 GN=C820_02394 PE=4 SV=1	N1ZF76_9CLOT		37	Clostridium sp. ASF356	0	0	0.125051	0.0397919	0	0	0	0	0	0	0	0	0	0.120984	0	0		0	0	163	52	0	0	0	0	0	0	0	0	0	157	0	0
1157	Sorbitol-6-phosphate 2-dehydrogenase OS=Clostridium sp. ASF356 GN=C820_02516 PE=3 SV=1	N1ZC53_9CLOT		29	Clostridium sp. ASF356	0	0	0.132959	0	0	0	0	0	0	0	0	0	0	0.185228	0	0.0843414		0	0	173	0	0	0	0	0	0	0	0	0	0	241	0	110
4.57	Flagellin OS=Clostridium sp. ASF356 GN=C820_01233 PE=3 SV=1	N1ZJP8_9CLOT		60	Clostridium sp. ASF356	0	0	0.06746	0	0	0	0	0	0	0	0	0	0.18005	0.04997	0.09973	0		0	0	88	0	0	0	0	0	0	0	0	0	234	65	130	0
1204	Aminotransferase OS=Clostridium sp. ASF356 GN=C820_01582 PE=3 SV=1	N1Z9E8_9CLOT		43	Clostridium sp. ASF356	0	0	0.0896698	0	0	0	0	0	0	0	0	0	0.0946023	0.104102	0	0		0	0	117	0	0	0	0	0	0	0	0	0	123	135	0	0
1267	30S ribosomal protein S10 OS=Clostridium sp. ASF356 GN=rpsJ PE=3 SV=1	N1ZKU8_9CLOT		12	Clostridium sp. ASF356	0	0	0	0	0	0	0	0	0	0	0	0	0.677975	0.522242	0	0		0	0	0	0	0	0	0	0	0	0	0	0	881	679	0	0
1384	Simple sugar transport system ATP-binding protein OS=Clostridium sp. ASF356 GN=C820_01522 PE=4 SV=1	N1ZKF3_9CLOT		56	Clostridium sp. ASF356	0	0	0	0	0	0	0	0.0952571	0.0187821	0.0519589	0	0	0	0	0	0		0	0	0	0	0	0	0	124	24	68	0	0	0	0	0	0
1424	PTS system, maltose and glucose-specific subfamily, IIC component OS=Clostridium sp. ASF356 GN=C820_00384 PE=4 SV=1	N1ZNJ3_9CLOT		77	Clostridium sp. ASF356	0	0	0.0200299	0.0191208	0	0	0	0	0	0	0	0	0	0.0465078	0	0		0	0	26	25	0	0	0	0	0	0	0	0	0	60	0	0
335.2	Uncharacterized protein (Fragment) OS=Clostridium sp. ASF356 GN=C820_01771 PE=4 SV=1	N1ZLP5_9CLOT		132	Clostridium sp. ASF356	0	0	0.0125811	0	0	0	0.0115076	0	0	0	0	0	0	0.0922803	0.0462856	0		0	0	16	0	0	0	15	0	0	0	0	0	0	120	60	0
335.3	Uncharacterized protein OS=Clostridium sp. ASF356 GN=C820_00418 PE=4 SV=1	N1ZF50_9CLOT		183	Clostridium sp. ASF356	0	0	0	0	0	0	0	0	0	0	0	0	0	0.0133596	0.00801257	0.0155803		0	0	0	0	0	0	0	0	0	0	0	0	0	17	10	20
102.1	Uncharacterized protein OS=Clostridium sp. ASF502 GN=C824_04092 PE=4 SV=1	N2A6D8_9CLOT		41	Clostridium sp. ASF502	0.215334	1.33076	0.35478	0.235968	0.479341	1.43756	0.412902	1.21085	1.35466	0.539268	0.562902	0.999537	0.461634	0.74861	0.902951	1.10902		280	1730	461	307	623	1869	537	1574	1761	701	732	1299	600	973	1174	1442
66.3	Fructose-1,6-bisphosphate aldolase, class II OS=Clostridium sp. ASF502 GN=C824_01881 PE=3 SV=1	N2ANI6_9CLOT (+1)		31	Clostridium sp. ASF502	0.618	0	0	0	0	0	0	0.564806	1.28287	0	0.723419	1.26794	0	0.115519	0	0		803	0	0	0	0	0	0	734	1668	0	940	1648	0	150	0	0
420	Heterodisulfide reductase subunit A OS=Clostridium sp. ASF502 GN=C824_04333 PE=4 SV=1	N2A4Z6_9CLOT (+1)		72	Clostridium sp. ASF502	0	0	0	0.132914	0	0.424972	0	0.166694	0.292167	0	0	0.162222	0	0.099475	0	0		0	0	0	173	0	552	0	217	380	0	0	211	0	129	0	0
45.5	Triosephosphate isomerase OS=Clostridium sp. ASF502 GN=tpiA PE=3 SV=1	N2B305_9CLOT (+1)		27	Clostridium sp. ASF502	0.174826	0.397037	0.262989	0.37637	0	0.697407	0	0.469593	0.425593	0.558074	0.793333	0.218885	0	0.171426	0.122978	0		227	516	342	489	0	907	0	610	553	726	1031	285	0	223	160	0
164.1	Uncharacterized protein OS=Clostridium sp. ASF502 GN=C824_00085 PE=4 SV=1	N2B2Y2_9CLOT		42	Clostridium sp. ASF502	0.172681	0.472738	0.162631	0.142802	0.158481	0.443119	0.1712	0.159598	0.267548	0.131919	0.131995	0.31	0.3345	0.255333	0.163452	0.0582357		224	615	211	186	206	576	223	207	348	171	172	403	435	332	212	76
620	Uncharacterized protein OS=Clostridium sp. ASF502 GN=C824_03582 PE=3 SV=1	N2A6H0_9CLOT		30	Clostridium sp. ASF502	0	0.20041	0	0.147227	0	0	0	0	0	0	0	0	0	0.537167	0.479633	0.08153		0	261	0	191	0	0	0	0	0	0	0	0	0	698	624	106
673	3',5'-cyclic adenosine monophosphate phosphodiesterase CpdA OS=Clostridium sp. ASF502 GN=cpdA PE=3 SV=1	N2A6X8_9CLOT		33	Clostridium sp. ASF502	0	0	0	0.0892303	0	0	0	0	0.127494	0.0881727	0.0223494	0.283145	0	0.244164	0	0.296479		0	0	0	116	0	0	0	0	166	115	29	368	0	317	0	385
44.8	60 kDa chaperonin OS=Clostridium sp. ASF502 GN=groL PE=3 SV=1	N2A1F9_9CLOT		57	Clostridium sp. ASF502	0.0798474	0.167768	0.169381	0.0847895	0.0890018	0.418491	0	0.19986	0	0.21086	0.214088	0.134514	0.201526	0.132261	0.184456	0.282456		104	218	220	110	116	544	0	260	0	274	278	175	262	172	240	367
4.34	Flagellin OS=Clostridium sp. ASF502 GN=C824_05123 PE=3 SV=1	N1ZXG2_9CLOT		29	Clostridium sp. ASF502	0.0525759	0	0	0	0	0.0176234	0	0	0	0.382241	0.711207	0	0	0	0	0.217421		68	0	0	0	0	23	0	0	0	497	925	0	0	0	0	283
802	2-dehydro-3-deoxygluconokinase OS=Clostridium sp. ASF502 GN=C824_02650 PE=4 SV=1	N2APB3_9CLOT (+1)		41	Clostridium sp. ASF502	0	0	0	0	0	0	0	0	0.410463	0	0.161895	0	0	0	0	0		0	0	0	0	0	0	0	0	534	0	210	0	0	0	0	0
32.16	Pyruvate-flavodoxin oxidoreductase OS=Clostridium sp. ASF502 GN=C824_03141 PE=3 SV=1	N2AC56_9CLOT (+1)		128	Clostridium sp. ASF502	0	0	0	0	0	0.178391	0	0	0.331203	0.0547031	0.345008	0	0.0742508	0.0334789	0	0.269047		0	0	0	0	0	232	0	0	431	71	449	0	97	44	0	350
163.2	Uncharacterized protein OS=Clostridium sp. ASF502 GN=C824_01249 PE=4 SV=1	N2AKU3_9CLOT		49	Clostridium sp. ASF502	0	0	0.148384	0.0686776	0	0	0	0	0.361837	0.256612	0.212878	0.422245	0	0.0965735	0.141982	0.306633		0	0	193	89	0	0	0	0	470	334	277	549	0	126	185	399
86.4	Pyrophosphate--fructose 6-phosphate 1-phosphotransferase OS=Clostridium sp. ASF502 GN=pfp PE=3 SV=1	N2AW88_9CLOT (+1)		45	Clostridium sp. ASF502	0.00891333	0	0	0	0	0.567822	0	0	0.504156	0.301311	0.205793	0	0	0.0265267	0	0		12	0	0	0	0	738	0	0	655	392	268	0	0	34	0	0
301.2	Peptide/nickel transport system substrate-binding protein OS=Clostridium sp. ASF502 GN=C824_00515 PE=4 SV=1	N2B383_9CLOT		64	Clostridium sp. ASF502	0	0.1184	0.101523	0.0319719	0	0	0	0	0	0	0	0.183125	0.124927	0.124805	0.0934734	0.0977453		0	154	132	42	0	0	0	0	0	0	0	238	162	162	122	127
942.1	Two-component system, chemotaxis family, response regulator CheY OS=Clostridium sp. ASF502 GN=C824_05226 PE=4 SV=1	N2A032_9CLOT (+1)		13	Clostridium sp. ASF502	0	0	0	0	0	0.807692	0	0.152546	0.501731	0.240438	0.139623	0	0	0	0	0		0	0	0	0	0	1050	0	198	652	313	182	0	0	0	0	0
1104	Uncharacterized protein OS=Clostridium sp. ASF502 GN=C824_04961 PE=4 SV=1	N2ACY4_9CLOT (+1)		63	Clostridium sp. ASF502	0	0.129924	0	0	0	0	0	0	0.118275	0	0.030746	0.0486905	0	0	0	0		0	169	0	0	0	0	0	0	154	0	40	63	0	0	0	0
1240	Uncharacterized protein OS=Clostridium sp. ASF502 GN=C824_05495 PE=4 SV=1	N1ZVI7_9CLOT		48	Clostridium sp. ASF502	0	0.0417521	0	0.0306729	0	0	0	0	0.0876521	0	0	0.0729979	0	0	0	0		0	54	0	40	0	0	0	0	114	0	0	95	0	0	0	0
30.47	Pyruvate, phosphate dikinase OS=Clostridium sp. ASF502 GN=C824_02536 PE=3 SV=1	N2AQB1_9CLOT		96	Clostridium sp. ASF502	0	0.0578813	0	0	0.0490198	0	0.0338823	0.143073	0	0	0	0	0	0	0	0		0	75	0	0	64	0	44	186	0	0	0	0	0	0	0	0
281.5	Simple sugar transport system substrate-binding protein OS=Clostridium sp. ASF502 GN=C824_04952 PE=4 SV=1	N2A865_9CLOT		38	Clostridium sp. ASF502	0	0	0	0	0	0	0	0	0	0.0191429	0	0.155692	0	0	0	0		0	0	0	0	0	0	0	0	0	25	0	202	0	0	0	0
1018.3	Uncharacterized protein OS=Clostridium sp. ASF502 GN=C824_02214 PE=4 SV=1	N2AKG1_9CLOT		43	Clostridium sp. ASF502	0	0	0	0	0.0340581	0.0409395	0	0	0	0	0	0	0	0	0	0		0	0	0	0	44	53	0	0	0	0	0	0	0	0	0	0
612.2	D-ribose-binding periplasmic protein OS=Clostridium sp. C105KSO13 GN=rbsB_5 PE=4 SV=1	A0A0U5NR55_9CLOT		37	Clostridium sp. C105KSO13	0	0	0	0	0	0	0	0	0.121832	0.0550486	0.0996649	0	0	0	0	0		0	0	0	0	0	0	0	0	158	72	130	0	0	0	0	0
94.22	Chaperone protein DnaK OS=Clostridium sp. C105KSO13 GN=dnaK_2 PE=2 SV=1	A0A0U5JJR7_9CLOT		66	Clostridium sp. C105KSO13	0	0	0	0	0	0.0508045	0	0	0	0.0331803	0	0.0245606	0	0	0	0		0	0	0	0	0	66	0	0	0	43	0	32	0	0	0	0
44.69	60 kDa chaperonin OS=Clostridium sp. C105KSO13 GN=groL PE=3 SV=1	A0A0U5H4Z8_9CLOT		57	Clostridium sp. C105KSO13	0	0	0	0	0	0	0	0	0.0139367	0	0.028386	0	0	0	0	0		0	0	0	0	0	0	0	0	18	0	37	0	0	0	0	0
203.6	D-ribose-binding periplasmic protein OS=Clostridium sp. C105KSO14 GN=rbsB_7 PE=4 SV=1	A0A0U5K4L4_9CLOT		62	Clostridium sp. C105KSO14	0.0386823	0	0.0125871	0.00894242	0	0	0	0	0	0	0	0	0.0467565	0.00648129	0.0267935	0		50	0	16	12	0	0	0	0	0	0	0	0	61	8	35	0
1802	Elongation factor G OS=Clostridium sp. C105KSO15 GN=fusA_1 PE=4 SV=1	A0A0U5P925_9CLOT		78	Clostridium sp. C105KSO15	0	0	0	0	0	0	0	0	0.023959	0	0.0587615	0	0	0	0	0		0	0	0	0	0	0	0	0	31	0	76	0	0	0	0	0
1956	Beta-galactosidase OS=Clostridium sp. C105KSO15 GN=ebgA_1 PE=3 SV=1	A0A0U5HCU2_9CLOT		118	Clostridium sp. C105KSO15	0	0	0	0	0	0	0	0	0.00891356	0.0134534	0	0	0	0.0113661	0	0		0	0	0	0	0	0	0	0	12	17	0	0	0	15	0	0
1163.2	Uncharacterized protein OS=Clostridium sp. C105KSO15 GN=BN3590_03227 PE=4 SV=1	A0A0U5PV02_9CLOT		43	Clostridium sp. C105KSO15	0	0	0	0	0.0298023	0	0	0.110756	0	0.0411628	0.0335419	0	0	0	0	0		0	0	0	0	39	0	0	144	0	54	44	0	0	0	0	0
826	Hydrogenases Fe-only OS=Clostridium sp. CAG:1013 GN=BN452_01304 PE=4 SV=1	R5A396_9CLOT		63	Clostridium sp. CAG:1013	0	0	0	0	0	0	0	0	0	0.0785302	0.165587	0	0	0	0.0702746	0		0	0	0	0	0	0	0	0	0	102	215	0	0	0	91	0
955	Elongation factor Tu OS=Clostridium sp. CAG:1013 GN=tuf PE=3 SV=1	R5A5B2_9CLOT		44	Clostridium sp. CAG:1013	0	0	0	0	0.114791	0	0	0	0	0.0268682	0.13567	0	0.231136	0	0	0		0	0	0	0	149	0	0	0	0	35	176	0	300	0	0	0
773.1	Corrinoid/iron-sulfur protein large subunit OS=Clostridium sp. CAG:1024 GN=BN454_01858 PE=4 SV=1	R5APF0_9CLOT		81	Clostridium sp. CAG:1024	0	0	0	0	0	0	0	0.13342	0.046584	0	0.0911593	0.0144198	0.157864	0	0	0		0	0	0	0	0	0	0	173	61	0	119	19	205	0	0	0
1186	3D-(3 5/4)-trihydroxycyclohexane-1 2-dione hydrolase OS=Clostridium sp. CAG:1024 GN=BN454_01819 PE=3 SV=1	R5ATS6_9CLOT		70	Clostridium sp. CAG:1024	0	0	0	0	0	0	0	0.00530343	0	0	0	0	0.170914	0.153986	0	0		0	0	0	0	0	0	0	7	0	0	0	0	222	200	0	0
321.3	Putative lipoprotein OS=Clostridium sp. CAG:1024 GN=BN454_00817 PE=4 SV=1	R5AI23_9CLOT		51	Clostridium sp. CAG:1024	0.0202216	0.221176	0	0	0	0	0	0	0	0	0.0238863	0	0	0	0	0.220608		26	288	0	0	0	0	0	0	0	0	31	0	0	0	0	287
24.25	Glyceraldehyde-3-phosphate dehydrogenase OS=Clostridium sp. CAG:127 GN=BN482_01429 PE=3 SV=1	R5NY17_9CLOT		36	Clostridium sp. CAG:127	0	0	0	0	0.0923639	0.261522	0.127997	0.0947917	0.0590139	0.157214	0	0	0	0	0	0.0679417		0	0	0	0	120	340	166	123	77	204	0	0	0	0	0	88
1811	50S ribosomal protein L16 OS=Clostridium sp. CAG:127 GN=rplP PE=3 SV=1	R5NTM4_9CLOT		16	Clostridium sp. CAG:127	0	0.125256	0	0	0	0.163469	0	0.08335	0	0	0	0.146	0	0	0	0		0	163	0	0	0	213	0	108	0	0	0	190	0	0	0	0
209.12	NifU homolog involved in Fe-S cluster formation OS=Clostridium sp. CAG:138 GN=BN491_01661 PE=4 SV=1	R6AW29_9CLOT		25	Clostridium sp. CAG:138	0	0	0	0	0	0	0	0	0	0.047328	0	0.04672	0	0	0	0		0	0	0	0	0	0	0	0	0	62	0	61	0	0	0	0
332.3	30S ribosomal protein S7 OS=Clostridium sp. CAG:167 GN=rpsG PE=3 SV=1	R5VM76_9CLOT		18	Clostridium sp. CAG:167	0	0.322922	0	0	0.159356	0.233617	0.0407728	0.148178	0	0	0	0	0	0	0	0.271772		0	420	0	0	207	304	53	193	0	0	0	0	0	0	0	353
124.11	Ketol-acid reductoisomerase (NADP(+)) OS=Clostridium sp. CAG:167 GN=ilvC PE=3 SV=1	R5VS56_9CLOT		37	Clostridium sp. CAG:167	0	0	0.088	0.0274568	0	0	0	0	0	0	0	0.107116	0	0	0	0		0	0	114	36	0	0	0	0	0	0	0	139	0	0	0	0
37.33	Glutamate dehydrogenase OS=Clostridium sp. CAG:167 GN=BN512_00241 PE=3 SV=1	R5VUB3_9CLOT		48	Clostridium sp. CAG:167	0	0	0.238375	0.0288854	0	0	0.0107333	0	0.0219125	0	0	0.0286938	0	0	0	0		0	0	310	38	0	0	14	0	28	0	0	37	0	0	0	0
119.16	Elongation factor G OS=Clostridium sp. CAG:167 GN=fusA PE=3 SV=1	R5VUU0_9CLOT		78	Clostridium sp. CAG:167	0.0231397	0	0.00803949	0	0	0	0	0	0	0	0	0	0	0	0	0		30	0	10	0	0	0	0	0	0	0	0	0	0	0	0	0
201.2	Monosaccharide ABC transporter substrate-binding protein CUT2 family (TC 3.A.1.2.-) OS=Clostridium sp. CAG:169 GN=BN513_01458 PE=4 SV=1	R6BC24_9CLOT		39	Clostridium sp. CAG:169	0	0.0833179	0.761205	0.0734538	0.153813	0.443564	0.0441923	0	0.496872	0.270385	0.176687	0	0.723487	0.457615	0	0		0	108	990	95	200	577	57	0	646	352	230	0	941	595	0	0
695	Leucine--tRNA ligase OS=Clostridium sp. CAG:226 GN=leuS PE=3 SV=1	R5B139_9CLOT		92	Clostridium sp. CAG:226	0.0523174	0.0653511	0.0419109	0.0240043	0	0	0.047863	0	0	0.0316272	0.0400826	0	0	0	0	0		68	85	54	31	0	0	62	0	0	41	52	0	0	0	0	0
121.2	Uncharacterized protein OS=Clostridium sp. CAG:230 GN=BN547_00807 PE=4 SV=1	R6DK90_9CLOT		55	Clostridium sp. CAG:230	0.0328164	0.171149	0.112167	0	0.0434818	0.881182	0	0.262891	0.0900964	0	0.11194	0.268909	0	0	0	0.177887		43	223	146	0	57	1146	0	342	117	0	146	350	0	0	0	231
32.8	Pyruvate-flavodoxin oxidoreductase OS=Clostridium sp. CAG:230 GN=BN547_00193 PE=3 SV=1	R6DV59_9CLOT		129	Clostridium sp. CAG:230	0.0101837	0	0.0303357	0.0342388	0.0065255	0.147798	0.00707581	0.0688473	0	0	0.0112512	0.0683279	0	0	0	0		13	0	39	45	8	192	9	90	0	0	15	89	0	0	0	0
4.3	Flagellin OS=Clostridium sp. CAG:230 GN=BN547_01198 PE=3 SV=1	R6E7C8_9CLOT		29	Clostridium sp. CAG:230	0	0	0	0.385586	0.223679	0	0	0	0	0	0	0	0	0	0.739276	1.04762		0	0	0	501	291	0	0	0	0	0	0	0	0	0	961	1362
45.9	Triosephosphate isomerase OS=Clostridium sp. CAG:230 GN=tpiA PE=3 SV=1	R6DCP7_9CLOT		27	Clostridium sp. CAG:230	0.0975963	0.396593	0	0	0.156807	0	0.236707	0	0	0	0.03511	0	0.175959	0	0	0		127	516	0	0	204	0	308	0	0	0	46	0	229	0	0	0
1619	Xylulose kinase OS=Clostridium sp. CAG:230 GN=xylB PE=3 SV=1	R6DC12_9CLOT		55	Clostridium sp. CAG:230	0	0	0	0	0	0.278164	0	0.0606182	0	0	0	0	0	0	0	0		0	0	0	0	0	362	0	79	0	0	0	0	0	0	0	0
201.3	Periplasmic binding protein/LacI transcriptional regulator OS=Clostridium sp. CAG:242 GN=BN558_02267 PE=4 SV=1	R6DLV1_9CLOT		38	Clostridium sp. CAG:242	0.730368	0.869921	1.52518	0	0	0	0	0	0.894658	0.600842	0.391658	0	0	0	0	0		950	1131	1983	0	0	0	0	0	1163	781	509	0	0	0	0	0
4.12	Flagellin OS=Clostridium sp. CAG:253 GN=BN565_01970 PE=3 SV=1	R6LQT3_9CLOT		32	Clostridium sp. CAG:253	0.211166	0.125256	0.431969	0.295141	0.333781	0.83125	0.1843	1.13616	0.230084	0	0.307078	0.540906	0	0	0	0		275	163	562	384	434	1081	240	1477	299	0	399	703	0	0	0	0
24.13	Glyceraldehyde-3-phosphate dehydrogenase OS=Clostridium sp. CAG:253 GN=BN565_01110 PE=3 SV=1	R6LZ26_9CLOT		36	Clostridium sp. CAG:253	0.139778	0.0556694	0.0754833	0	0.172908	0.0772833	0.263408	0.310444	0.363694	0	0.0844167	0	0	0	0	0.0916444		182	72	98	0	225	100	342	404	473	0	110	0	0	0	0	119
141.1	Acetyl-CoA C-acetyltransferase OS=Clostridium sp. CAG:277 GN=BN584_00228 PE=3 SV=1	R7JYY1_9CLOT (+2)		41	Clostridium sp. CAG:277	0	0.172241	0	0.157741	0.180556	0.781951	0.00650268	0.195159	0	0	0.0991634	0.233995	0	0	0.172085	0.141705		0	224	0	205	235	1017	8	254	0	0	129	304	0	0	224	184
217.3	Glucose-1-phosphate adenylyltransferase OS=Clostridium sp. CAG:277 GN=glgC PE=3 SV=1	R7JWJ7_9CLOT		47	Clostridium sp. CAG:277	0	0	0	0	0.0179104	0.759213	0	0	0	0	0	0.0745511	0	0	0	0.112421		0	0	0	0	23	987	0	0	0	0	0	97	0	0	0	146
77.7	Periplasmic binding protein/LacI transcriptional regulator OS=Clostridium sp. CAG:299 GN=BN593_00713 PE=4 SV=1	R6YPF0_9CLOT		44	Clostridium sp. CAG:299	0.072175	0.104243	0.0389	0	0.0363182	0	0.0569545	0	0	0.0311659	0	0.119345	0	0	0.0251545	0		94	136	51	0	47	0	74	0	0	41	0	155	0	0	33	0
1427	Butyryl-CoA:acetate CoA-transferase OS=Clostridium sp. CAG:299 GN=BN593_01382 PE=4 SV=1	R6Z9H4_9CLOT		49	Clostridium sp. CAG:299	0	0	0	0	0	0	0	0	0	0	0	0	0	0	0.151663	0.0998347		0	0	0	0	0	0	0	0	0	0	0	0	0	0	197	130
63.8	3-hydroxyacyl-CoA dehydrogenase NAD binding domain protein OS=Clostridium sp. CAG:411 GN=BN648_02231 PE=4 SV=1	R7HYZ6_9CLOT		30	Clostridium sp. CAG:411	0	0	0	0	0	0	0	0	0	0	0	0	0	0	0.797033	1.56		0	0	0	0	0	0	0	0	0	0	0	0	0	0	1036	2028
45.15	Triosephosphate isomerase OS=Clostridium sp. CAG:411 GN=tpiA PE=3 SV=1	R7HU81_9CLOT		27	Clostridium sp. CAG:411	0	0	0	0	0	0	0	0	0.0651	0.163263	0.103974	0	0	0	0.0409926	0		0	0	0	0	0	0	0	0	85	212	135	0	0	0	53	0
124.16	Ketol-acid reductoisomerase (NADP(+)) OS=Clostridium sp. CAG:411 GN=ilvC PE=3 SV=1	R7I5N4_9CLOT		37	Clostridium sp. CAG:411	0.0572135	0	0.0208419	0.0195338	0	0	0	0	0	0	0	0.0529054	0	0.0784027	0	0		74	0	27	25	0	0	0	0	0	0	0	69	0	102	0	0
1815.1	50S ribosomal protein L7/L12 OS=Clostridium sp. CAG:411 GN=rplL PE=3 SV=1	R7I5T4_9CLOT		13	Clostridium sp. CAG:411	0	0	0	0	0	0	0	0	0	0	0	0	0	0.0845769	0	0.788923		0	0	0	0	0	0	0	0	0	0	0	0	0	110	0	1026
665.7	50S ribosomal protein L1 OS=Clostridium sp. CAG:411 GN=rplA PE=3 SV=1	R7HYB4_9CLOT		25	Clostridium sp. CAG:411	0	0	0	0	0	0	0	0	0	0	0	0	0.091932	0.049776	0	0		0	0	0	0	0	0	0	0	0	0	0	0	120	65	0	0
956	Uncharacterized flavoproteins OS=Clostridium sp. CAG:413 GN=BN649_00363 PE=3 SV=1	R6NUQ2_9CLOT		43	Clostridium sp. CAG:413	0.0279837	0.186428	0	0	0	0.218949	0	0.0930419	0	0	0	0.108649	0	0	0	0		36	242	0	0	0	285	0	121	0	0	0	141	0	0	0	0
50.3	Uncharacterized protein OS=Clostridium sp. CAG:43 GN=BN653_00827 PE=4 SV=1	R7A2D9_9CLOT		40	Clostridium sp. CAG:43	0.108842	0.573125	0.3951	0.5008	0.60875	0.402025	0	0.512175	0.770125	0.60885	0.204113	0.506225	0.05341	0.169025	1.0207	0.917225		141	745	514	651	791	523	0	666	1001	792	265	658	69	220	1327	1192
281.1	Uncharacterized protein OS=Clostridium sp. CAG:43 GN=BN653_00522 PE=4 SV=1	R7AMK6_9CLOT		39	Clostridium sp. CAG:43	0.0182246	0.117018	0	0.0296821	0.0421487	0	0.0369897	0.642769	0.0809077	0.0746077	0	0	0	0	0.0995231	0.321795		24	152	0	39	55	0	48	836	105	97	0	0	0	0	129	418
113.8	Electron transfer flavoprotein alpha subunit OS=Clostridium sp. CAG:43 GN=BN653_02236 PE=4 SV=1	R7ALS6_9CLOT		38	Clostridium sp. CAG:43	0	0	0	0.0847737	0.0493947	0.176626	0	0.0973263	0	0	0	0	0.214097	0.0706789	0	0.182566		0	0	0	110	64	230	0	127	0	0	0	0	278	92	0	237
267.5	50S ribosomal protein L7/L12 OS=Clostridium sp. CAG:43 GN=rplL PE=3 SV=1	R7AEL8_9CLOT		13	Clostridium sp. CAG:43	0	0	0	0	0	0	0	0	0	0	0.165854	0.1171	0	0	0.282192	0		0	0	0	0	0	0	0	0	0	0	216	152	0	0	367	0
62.18	Electron transfer flavoprotein beta-subunit OS=Clostridium sp. CAG:43 GN=BN653_02237 PE=4 SV=1	R7B6F7_9CLOT		28	Clostridium sp. CAG:43	0.0732214	0	0	0	0	0	0	0	0	0	0	0	0	0.120075	0	0.349421		95	0	0	0	0	0	0	0	0	0	0	0	0	156	0	454
45.23	Triosephosphate isomerase OS=Clostridium sp. CAG:43 GN=tpiA PE=3 SV=1	R7A9A9_9CLOT		27	Clostridium sp. CAG:43	0	0	0.130348	0	0	0	0	0	0	0	0	0	0.128333	0	0	0.0525481		0	0	169	0	0	0	0	0	0	0	0	0	167	0	0	68
24.2	Glyceraldehyde-3-phosphate dehydrogenase OS=Clostridium sp. CAG:510 GN=BN687_02214 PE=3 SV=1	R6C8P9_9CLOT		36	Clostridium sp. CAG:510	0.516139	0.222678	0.206497	0.202097	0.0962444	1.40056	0.163089	0.648222	0.504861	1.22447	1.80403	0.0379194	0.0569361	0.0528944	0.137453	0.610444		671	289	268	263	125	1821	212	843	656	1592	2345	49	74	69	179	794
4.14	Flagellin OS=Clostridium sp. CAG:510 GN=BN687_02115 PE=3 SV=1	R6BX20_9CLOT		30	Clostridium sp. CAG:510	0.613633	0	0.7625	0.306783	0.515933	0.333633	0.626233	0.7354	0.997733	0.443833	0.816933	0.3716	0	0	0.436667	0		798	0	991	399	671	434	814	956	1297	577	1062	483	0	0	568	0
967	Pyrophosphate--fructose 6-phosphate 1-phosphotransferase OS=Clostridium sp. CAG:510 GN=pfp PE=3 SV=1	R6CAK2_9CLOT		45	Clostridium sp. CAG:510	0	0.262711	0.168033	0.0654356	0	0	0	0.0690956	0	0	0.0546311	0	0.146456	0	0	0		0	342	218	85	0	0	0	90	0	0	71	0	190	0	0	0
97.6	Uncharacterized protein OS=Clostridium sp. CAG:510 GN=BN687_01449 PE=4 SV=1	R6CW78_9CLOT		36	Clostridium sp. CAG:510	0	0	0	0.0613444	0	0.0653806	0	0.0370444	0.175303	0	0	0	0	0	0.0307444	1.18744		0	0	0	80	0	85	0	48	228	0	0	0	0	0	40	1544
438.2	ATP-dependent 6-phosphofructokinase OS=Clostridium sp. CAG:510 GN=pfkA PE=3 SV=1	R6BUE8_9CLOT		35	Clostridium sp. CAG:510	0.150626	0	0	0	0	0	0.0768914	0.127014	0	0.222666	0	0	0	0.0576371	0	0		196	0	0	0	0	0	100	165	0	289	0	0	0	75	0	0
505.3	Polyribonucleotide nucleotidyltransferase OS=Clostridium sp. CAG:510 GN=pnp PE=3 SV=1	R6C474_9CLOT		77	Clostridium sp. CAG:510	0	0	0	0.0672883	0	0	0	0	0.040374	0	0	0	0.0628013	0.00877481	0	0.140468		0	0	0	87	0	0	0	0	52	0	0	0	82	11	0	183
66.9	Fructose-1 6-bisphosphate aldolase class II OS=Clostridium sp. CAG:510 GN=BN687_02473 PE=3 SV=1	R6BY55_9CLOT		31	Clostridium sp. CAG:510	0	0	0.0626355	0	0	0	0	0.176971	0	0	0.0278787	0	0	0.0288797	0.0843742	0.141239		0	0	81	0	0	0	0	230	0	0	36	0	0	38	110	184
1385	Carbohydrate ABC transporter substrate-binding protein CUT1 family (TC 3.A.1.1.-) OS=Clostridium sp. CAG:510 GN=BN687_00460 PE=4 SV=1	R6CT77_9CLOT		53	Clostridium sp. CAG:510	0	0	0	0.0277792	0.0794151	0	0.0138474	0	0	0	0	0.0220377	0	0	0	0		0	0	0	36	103	0	18	0	0	0	0	29	0	0	0	0
44.27	60 kDa chaperonin OS=Clostridium sp. CAG:510 GN=groL PE=3 SV=1	R6BXM6_9CLOT		57	Clostridium sp. CAG:510	0.0650456	0.0849298	0.0501772	0.0270895	0	0	0	0.0576439	0	0	0.0479351	0	0.0218	0	0.0526737	0		85	110	65	35	0	0	0	75	0	0	62	0	28	0	68	0
1518	Transketolase pyridine binding domain protein OS=Clostridium sp. CAG:510 GN=BN687_01191 PE=4 SV=1	R6C8L8_9CLOT		33	Clostridium sp. CAG:510	0	0	0	0	0	0	0	0	0.0956182	0	0.134518	0	0	0	0	0		0	0	0	0	0	0	0	0	124	0	175	0	0	0	0	0
75.18	Phosphoglycerate kinase OS=Clostridium sp. CAG:510 GN=pgk PE=3 SV=1	R6BXF3_9CLOT		43	Clostridium sp. CAG:510	0.0921814	0	0.0843419	0.0543721	0	0	0	0	0	0	0.342047	0	0	0	0.0625791	0.129481		120	0	110	71	0	0	0	0	0	0	445	0	0	0	81	168
94.21	Chaperone protein DnaK OS=Clostridium sp. CAG:510 GN=dnaK PE=2 SV=1	R6C4U8_9CLOT		67	Clostridium sp. CAG:510	0.0212866	0	0.0513	0	0	0.0529985	0	0	0	0	0	0	0	0.0270806	0	0		28	0	67	0	0	69	0	0	0	0	0	0	0	35	0	0
303.11	ATP synthase subunit beta OS=Clostridium sp. CAG:510 GN=atpD PE=3 SV=1	R6C9I3_9CLOT		50	Clostridium sp. CAG:510	0.092904	0.046892	0	0	0	0	0.050894	0	0.072512	0.10864	0.18204	0.048832	0	0	0.038144	0		121	61	0	0	0	0	66	0	94	141	237	63	0	0	50	0
63.27	3-hydroxyacyl-CoA dehydrogenase OS=Clostridium sp. CAG:510 GN=BN687_00360 PE=4 SV=1	R6CSX9_9CLOT		30	Clostridium sp. CAG:510	0	0.0249883	0	0	0	0.13891	0	0.030333	0	0	0	0	0	0	0	0.08454		0	32	0	0	0	181	0	39	0	0	0	0	0	0	0	110
1622	Elongation factor Tu OS=Clostridium sp. CAG:557 GN=tuf PE=3 SV=1	R6HD70_9CLOT		44	Clostridium sp. CAG:557	0	0	0	0	0	0	0	0	0.056775	0.0723295	0	0	0	0	0	0		0	0	0	0	0	0	0	0	74	94	0	0	0	0	0	0
49.3	Uncharacterized protein OS=Clostridium sp. CAG:58 GN=BN719_00293 PE=4 SV=1	R6RWG5_9CLOT		42	Clostridium sp. CAG:58	0.674976	0.335976	0.623714	0.364786	0.394429	0.561524	0.254071	0.8625	0.368357	0.258786	0.365024	0.684	0.246976	0.288595	0.186138	0.444929		877	437	811	474	513	730	330	1121	479	336	475	889	321	375	242	578
577	ABC-type dipeptide transport system periplasmic component OS=Clostridium sp. CAG:58 GN=BN719_01196 PE=4 SV=1	R6RLT7_9CLOT		62	Clostridium sp. CAG:58	0	0	0	0	0.0814645	0	0.0473484	0.193581	0	0.082129	0	0.0753532	0.229629	0	0	0.23671		0	0	0	0	106	0	62	252	0	107	0	98	299	0	0	308
75.5	Phosphoglycerate kinase OS=Clostridium sp. CAG:58 GN=pgk PE=3 SV=1	R6RTK7_9CLOT		43	Clostridium sp. CAG:58	0.264465	0	0.205835	0	0.0673698	0	0.147305	0.181098	0.101563	0.118419	0.504279	0	0.354558	0.234	0.127186	0		344	0	268	0	88	0	192	235	132	154	656	0	461	304	165	0
714.1	50S ribosomal protein L5 OS=Clostridium sp. CAG:58 GN=rplE PE=3 SV=1	R6RNM2_9CLOT		20	Clostridium sp. CAG:58	0.60365	0	0.253445	0	0	0	0.13474	0.06668	0.60215	0	0.5927	0	0	0	0	0		785	0	329	0	0	0	175	87	783	0	771	0	0	0	0	0
569.1	50S ribosomal protein L2 OS=Clostridium sp. CAG:58 GN=rplB PE=3 SV=1	R6SVC3_9CLOT		30	Clostridium sp. CAG:58	0.361367	0	0	0.0932867	0	0.130453	0	0	0	0.0967567	0	0	0	0	0	0		470	0	0	121	0	170	0	0	0	126	0	0	0	0	0	0
37.19	Glutamate dehydrogenase OS=Clostridium sp. CAG:58 GN=BN719_01117 PE=3 SV=1	R6RDE6_9CLOT		49	Clostridium sp. CAG:58	0	0	0.0979959	0	0	0	0	0	0.197788	0.141002	0.159878	0	0	0	0.191918	0.0344837		0	0	127	0	0	0	0	0	257	183	208	0	0	0	250	45
32.3	Pyruvate-flavodoxin oxidoreductase OS=Clostridium sp. CAG:58 GN=BN719_02578 PE=3 SV=1	R6RR19_9CLOT		128	Clostridium sp. CAG:58	0.0208695	0	0.0526141	0.0467016	0.0236398	0	0	0.0582008	0	0	0	0	0	0	0.0572109	0		27	0	68	61	31	0	0	76	0	0	0	0	0	0	74	0
1607	Fructose-1 6-bisphosphate aldolase class II various bacterial and amitochondriate protist OS=Clostridium sp. CAG:58 GN=BN719_01031 PE=3 SV=1	R6RQQ9_9CLOT		31	Clostridium sp. CAG:58	0	0	0	0	0	0	0	0	0	0.0828548	0.0966355	0	0	0	0	0		0	0	0	0	0	0	0	0	0	108	126	0	0	0	0	0
136.15	Uncharacterized protein OS=Clostridium sp. CAG:58 GN=BN719_01048 PE=4 SV=1	R6SFY0_9CLOT		20	Clostridium sp. CAG:58	0	0	0.40057	0	0.19626	0	0	0.3715	0	0.098725	0	0	0	0	0	0		0	0	521	0	255	0	0	483	0	128	0	0	0	0	0	0
30.54	Pyruvate, phosphate dikinase OS=Clostridium sp. CAG:58 GN=BN719_01135 PE=3 SV=1	R6SH24_9CLOT		97	Clostridium sp. CAG:58	0	0.0545825	0.21568	0.0409247	0	0	0	0.0597577	0	0.176918	0.110206	0	0.0251619	0	0	0		0	71	280	53	0	0	0	78	0	230	143	0	33	0	0	0
696.2	Phosphate butyryltransferase OS=Clostridium sp. CAG:590 GN=BN724_00435 PE=4 SV=1	R5EDB1_9CLOT		32	Clostridium sp. CAG:590	0.134766	0	0	0.0253097	0	0.0956406	0.098625	0.108378	0.376375	0	0.182859	0	0	0	0	0		175	0	0	33	0	124	128	141	489	0	238	0	0	0	0	0
45.31	Triosephosphate isomerase OS=Clostridium sp. CAG:590 GN=tpiA PE=3 SV=1	R5E0F4_9CLOT		27	Clostridium sp. CAG:590	0	0	0	0	0	0	0	0	0	0.0310044	0	0.0189274	0	0	0	0		0	0	0	0	0	0	0	0	0	40	0	25	0	0	0	0
4.26	Flagellin OS=Clostridium sp. CAG:62 GN=BN737_01577 PE=3 SV=1	R7CCG6_9CLOT		30	Clostridium sp. CAG:62	0	0.0997833	0	0	0.217447	0.605367	0.5876	0.395867	0.126243	0	0	0.255417	0	0	0	0.111363		0	130	0	0	283	787	764	515	164	0	0	332	0	0	0	145
787.1	Argininosuccinate synthase OS=Clostridium sp. CAG:62 GN=argG PE=3 SV=1	R7C667_9CLOT		45	Clostridium sp. CAG:62	0	0	0.233067	0	0	0	0.0519956	0.0358378	0	0	0	0	0	0	0.0737867	0		0	0	303	0	0	0	68	47	0	0	0	0	0	0	96	0
4.11	Flagellin (Fragment) OS=Clostridium sp. CAG:62_40_43 GN=BHW11_07495 PE=3 SV=1	A0A1Q6N7P7_9CLOT		39	Clostridium sp. CAG:62_40_43	0.502231	0.282949	0.442179	0.311872	0.319333	0.709667	0.623769	0.374564	0.179813	0	0.185631	0.137772	0	0	0	0		653	368	575	405	415	923	811	487	234	0	241	179	0	0	0	0
8.12	Elongation factor Tu OS=Clostridium sp. CAG:62_40_43 GN=tuf PE=3 SV=1	A0A1Q6N4A9_9CLOT		44	Clostridium sp. CAG:62_40_43	0.18288	0.0910955	0.0793545	0.102214	0.0191316	0.16048	0.0833977	0.042525	0.0600682	0.092475	0.159914	0	0.184902	0.162889	0.0251545	0		238	118	103	133	25	209	108	55	78	120	208	0	240	212	33	0
1179	Probable transaldolase OS=Clostridium sp. CAG:62_40_43 GN=tal PE=3 SV=1	A0A1Q6N8B6_9CLOT		23	Clostridium sp. CAG:62_40_43	0	0	0.438087	0	0	0.95513	0	0.115965	0	0	0	0	0	0	0	0		0	0	570	0	0	1242	0	151	0	0	0	0	0	0	0	0
141.1	Acetyl-CoA acetyltransferase OS=Clostridium sp. CAG:62_40_43 GN=BHW11_04265 PE=3 SV=1	A0A1Q6NA21_9CLOT (+1)		41	Clostridium sp. CAG:62_40_43	0	0	0	0	0	0	0	0	0	0	0	0	0	0	0.346927	0.325976		0	0	0	0	0	0	0	0	0	0	0	0	0	0	451	424
62.14	Uncharacterized protein OS=Clostridium sp. CAG:678 GN=BN753_00825 PE=4 SV=1	R5L257_9CLOT		28	Clostridium sp. CAG:678	0	0	0	0	0	0	0	0	0	0	0.0577393	0.30395	0	0	0.237175	0		0	0	0	0	0	0	0	0	0	0	75	395	0	0	308	0
77.9	Uncharacterized protein OS=Clostridium sp. CAG:678 GN=BN753_01748 PE=4 SV=1	R5L4F5_9CLOT		38	Clostridium sp. CAG:678	0.0342184	0	0.0240329	0.0999842	0	0	0.0268105	0.0568026	0	0	0	0	0	0	0	0		44	0	31	130	0	0	35	74	0	0	0	0	0	0	0	0
124.28	Ketol-acid reductoisomerase (NADP(+)) OS=Clostridium sp. CAG:678 GN=ilvC PE=3 SV=1	R5L0L1_9CLOT		38	Clostridium sp. CAG:678	0	0	0	0	0	0	0	0	0	0.0404184	0	0.0482	0	0	0	0		0	0	0	0	0	0	0	0	0	53	0	63	0	0	0	0
529	Uncharacterized protein OS=Clostridium sp. CAG:7 GN=BN757_01176 PE=4 SV=1	R5II23_9CLOT		50	Clostridium sp. CAG:7	0	0	0	0	0	0	0	0	0.25244	0.27642	0.2065	0.186876	0	0	0	0		0	0	0	0	0	0	0	0	328	359	268	243	0	0	0	0
121.3	Uncharacterized protein OS=Clostridium sp. CAG:7 GN=BN757_00276 PE=4 SV=1	R5INU7_9CLOT		55	Clostridium sp. CAG:7	0	0	0	0	0	0	0.241745	0.246582	0	0	0.255291	0	0	0	0.0647382	0		0	0	0	0	0	0	314	321	0	0	332	0	0	0	84	0
30.22	Pyruvate, phosphate dikinase OS=Clostridium sp. CAG:75 GN=BN771_01283 PE=3 SV=1	R5T170_9CLOT		97	Clostridium sp. CAG:75	0.0660876	0	0.0432258	0.086167	0	0	0	0.102852	0	0.0539876	0	0	0	0.00922959	0.122351	0		86	0	56	112	0	0	0	134	0	70	0	0	0	12	159	0
26.21	Glyceraldehyde-3-phosphate dehydrogenase OS=Clostridium sp. CAG:793 GN=BN786_00069 PE=3 SV=1	R5N862_9CLOT		36	Clostridium sp. CAG:793	0	0.0185564	0.0813444	0	0	0	0	0	0	0.0202064	0	0.0611333	0	0	0.0512528	0		0	24	106	0	0	0	0	0	0	26	0	79	0	0	67	0
222.2	ABC-type sugar transport system periplasmic component OS=Clostridium sp. CAG:81 GN=BN789_01948 PE=4 SV=1	R5G9J4_9CLOT		63	Clostridium sp. CAG:81	0.202587	0	0.169508	0	0	0	0	0	0	0.145844	0.122737	0	0	0.12733	0.354048	0.162524		263	0	220	0	0	0	0	0	0	190	160	0	0	166	460	211
1460	Uncharacterized protein OS=Clostridium sp. CAG:81 GN=BN789_01926 PE=4 SV=1	R5FZS9_9CLOT		38	Clostridium sp. CAG:81	0	0	0.0202934	0.0193721	0	0	0	0	0.0830368	0.0191429	0	0	0	0.0471184	0	0		0	0	26	25	0	0	0	0	108	25	0	0	0	61	0	0
113.21	Electron transfer flavoprotein alpha subunit OS=Clostridium sp. CAG:81 GN=BN789_01733 PE=4 SV=1	R5FYQ7_9CLOT		37	Clostridium sp. CAG:81	0	0	0.0322541	0	0	0	0	0	0	0	0.0995838	0.0341703	0	0	0	0		0	0	42	0	0	0	0	0	0	0	129	44	0	0	0	0
51.12	Sugar ABC transporter substrate-binding protein OS=Clostridium sp. CAG:91 GN=BN808_00491 PE=4 SV=1	R6VWS2_9CLOT		37	Clostridium sp. CAG:91	0	0	0	0	0	0	0	0	0	0.166319	0.308784	0	0	0	0	0		0	0	0	0	0	0	0	0	0	216	401	0	0	0	0	0
77.6	Uncharacterized protein OS=Clostridium sp. D5 GN=HMPREF0240_03882 PE=4 SV=1	F0Z434_9CLOT		41	Clostridium sp. D5	0.151095	0	0.177685	0.102344	0	0	0	0	0.253634	0.133295	0.117946	0.407854	0	0	0.0438659	0.0745659		196	0	231	133	0	0	0	0	330	173	153	530	0	0	57	97
803.1	Leucine-, isoleucine-, valine-, threonine-, and alanine-binding protein OS=Clostridium sp. D5 GN=HMPREF0240_03692 PE=4 SV=1	F0Z3J9_9CLOT		42	Clostridium sp. D5	0.0511976	0.14315	0.0353333	0.0350548	0	0.168121	0	0.0635048	0	0	0.0237117	0.0278095	0	0	0.0296881	0		67	186	46	46	0	219	0	83	0	0	31	36	0	0	39	0
44.34	60 kDa chaperonin OS=Clostridium sp. D5 GN=groL PE=3 SV=1	F0YYB6_9CLOT		58	Clostridium sp. D5	0	0	0	0.0269293	0	0.049831	0	0	0.0597724	0.0288207	0	0	0	0	0	0		0	0	0	35	0	65	0	0	78	37	0	0	0	0	0	0
21.24	Phosphoenolpyruvate carboxykinase (ATP) OS=Clostridium sp. D5 GN=HMPREF0240_01453 PE=4 SV=1	F0YX90_9CLOT		63	Clostridium sp. D5	0	0	0	0	0	0	0	0	0	0.0369825	0.0690667	0.0251413	0	0	0	0		0	0	0	0	0	0	0	0	0	48	90	33	0	0	0	0
105.21	L-fucose isomerase OS=Clostridium sp. D5 GN=fucI PE=3 SV=1	F0Z0J4_9CLOT		67	Clostridium sp. D5	0	0	0.0273418	0	0	0	0	0	0.0461284	0	0	0.0507373	0	0	0	0		0	0	36	0	0	0	0	0	60	0	0	66	0	0	0	0
2260	ATP-dependent 6-phosphofructokinase OS=Clostridium sp. D5 GN=pfkA PE=3 SV=1	F0Z495_9CLOT		39	Clostridium sp. D5	0	0	0	0	0	0	0	0	0	0.0427538	0.0807282	0	0.164605	0	0	0		0	0	0	0	0	0	0	0	0	56	105	0	214	0	0	0
91.1	Uncharacterized protein OS=Clostridium sp. FS41 GN=CLFS41_48200 PE=4 SV=1	A0A0F0CA49_9CLOT (+3)		44	Clostridium sp. FS41	0.286205	0.457955	0.448227	0.628523	0.573682	0.990705	0.297136	0.680682	0.763136	0.726045	0.691818	0.577432	0.470159	0.917545	1.5973	2.39568		372	595	583	817	746	1288	386	885	992	944	899	751	611	1193	2077	3114
648	50S ribosomal protein L20 OS=Clostridium sp. FS41 GN=rplT PE=3 SV=1	A0A0F0CDJ2_9CLOT (+11)		13	Clostridium sp. FS41	0.0925615	0	0.237277	0.226508	0	0	0.282269	0	0.404546	0.335738	0.283662	0	0	0	0.4257	0.3763		120	0	308	294	0	0	367	0	526	436	369	0	0	0	553	489
820	2-hydroxy-3-oxopropionate reductase OS=Clostridium sp. FS41 GN=garR_2 PE=4 SV=1	A0A0F0CI59_9CLOT (+4)		31	Clostridium sp. FS41	0	0	0	0	0.217239	0	0.165719	0	0.237506	0	0	0	0.131223	0	0	0		0	0	0	0	282	0	215	0	309	0	0	0	171	0	0	0
1167.1	PTS system glucose-specific EIICBA component OS=Clostridium sp. FS41 GN=ptsG_2 PE=4 SV=1	A0A0F0CFY9_9CLOT (+3)		52	Clostridium sp. FS41	0.0139538	0	0.0684846	0	0	0	0	0	0	0	0	0	0	0	0	0		18	0	89	0	0	0	0	0	0	0	0	0	0	0	0	0
17.5	Formate C-acetyltransferase OS=Clostridium sp. KLE 1755 GN=HMPREF1548_00314 PE=4 SV=1	U2BLR5_9CLOT		76	Clostridium sp. KLE 1755	0	0	0.127521	0.0785355	0.0811461	0.177316	0.0869382	0	0.231316	0.082275	0.211697	0.0262013	0	0	0.1227	0		0	0	166	102	105	231	113	0	301	107	275	34	0	0	160	0
69.4	ABC transporter, solute-binding protein OS=Clostridium sp. KLE 1755 GN=HMPREF1548_05299 PE=4 SV=1	U2CCF8_9CLOT		64	Clostridium sp. KLE 1755	0.0244672	0.238766	0.048625	0.0437813	0.0412031	0.383313	0	0.129786	0	0	0	0.123384	0.149892	0.0387828	0	0		32	310	63	57	54	498	0	169	0	0	0	160	195	50	0	0
124.1	Ketol-acid reductoisomerase (NADP(+)) OS=Clostridium sp. KLE 1755 GN=ilvC PE=3 SV=1	U2CKF6_9CLOT		37	Clostridium sp. KLE 1755	0	0.0541649	0.0416838	0.0198957	0.0227511	0	0	0	0	0.0290459	0	0	0	0	0	0		0	70	54	26	30	0	0	0	0	38	0	0	0	0	0	0
86.12	Pyrophosphate--fructose 6-phosphate 1-phosphotransferase OS=Clostridium sp. KLE 1755 GN=pfp PE=3 SV=1	U2B5A1_9CLOT		44	Clostridium sp. KLE 1755	0.0869909	0.204443	0.158284	0	0	0.0613091	0.020943	0.020727	0.118227	0	0	0	0	0	0.0557136	0.192652		113	266	206	0	0	80	27	27	154	0	0	0	0	0	72	250
45.37	Triosephosphate isomerase OS=Clostridium sp. L2-50 GN=tpiA PE=3 SV=1	A7VB08_9CLOT		30	Clostridium sp. L2-50	0	0	0	0	0	0	0	0	0.05832	0	0	0.08934	0	0	0	0.04925		0	0	0	0	0	0	0	0	76	0	0	116	0	0	0	64
66.19	Fructose-1,6-bisphosphate aldolase, class II OS=Clostridium sp. M62/1 GN=fba PE=3 SV=1	D4CDL0_9CLOT (+2)		31	Clostridium sp. M62/1	0	0	0	0	0	0	0	0	0.121168	0.0469323	0	0	0	0	0	0		0	0	0	0	0	0	0	0	158	61	0	0	0	0	0	0
4.13	Flagellin OS=Clostridium sp. MSTE9 GN=fla PE=3 SV=1	J1H4Q3_9CLOT		51	Clostridium sp. MSTE9	0	0	0	0.131565	0.16828	0.599961	0	0	0.239353	0.321353	0.254961	0.114508	0	0.146078	0.180153	0.324667		0	0	0	171	219	780	0	0	311	418	331	149	0	190	234	422
172.8	Formate--tetrahydrofolate ligase OS=Clostridium sp. NCR GN=fhs PE=3 SV=1	A0A099HV69_9CLOT (+4)		60	Clostridium sp. NCR	0	0.0334017	0	0	0	0.08308	0	0	0	0	0	0	0	0.0149212	0	0.040765		0	43	0	0	0	108	0	0	0	0	0	0	0	19	0	53
50.1	LacI family transcriptional regulator OS=Clostridium symbiosum GN=mglB_1 PE=4 SV=1	A0A174EEX0_CLOSY (+1)		40	Clostridium symbiosum	0.339675	0.5812	0.908375	0.602825	0.8484	0.405275	0.467475	0.557325	1.92013	1.8431	0.0184382	1.13525	0.158635	0.0803125	2.44963	0		442	756	1181	784	1103	527	608	725	2496	2396	24	1476	206	104	3185	0
910.1	Amino acid/amide ABC transporter substrate-binding protein, HAAT family (TC 3.A.1.4.-) OS=Clostridium symbiosum GN=braC PE=4 SV=1	A0A174D6R8_CLOSY (+4)		43	Clostridium symbiosum	0	0	0	0	0	0	0	0	0.0733814	0.084586	0.0772233	0.081486	0	0	0.0514791	0.0568814		0	0	0	0	0	0	0	0	95	110	100	106	0	0	67	74
281.4	Monosaccharide ABC transporter substrate-binding protein, CUT2 family (TC 3.A.1.2.-) OS=Clostridium symbiosum GN=ytfQ_1 PE=4 SV=1	A0A174BKK9_CLOSY (+4)		39	Clostridium symbiosum	0.0280154	0	0	0	0.0535308	0	0	0.467513	0	0	0.0134974	0	0.485462	0.194785	0	0.352385		36	0	0	0	70	0	0	608	0	0	18	0	631	253	0	458
37.18	Glutamate dehydrogenase OS=Clostridium symbiosum GN=gdhA_2 PE=3 SV=1	A0A174AF02_CLOSY (+3)		49	Clostridium symbiosum	0	0	0	0	0	0.20749	0	0	0	0.0556898	0.188312	0	0	0	0	0		0	0	0	0	0	270	0	0	0	72	245	0	0	0	0	0
207.5	NADH dehydrogenase (Quinone) OS=Clostridium symbiosum GN=nqo1 PE=4 SV=1	A0A174E4J1_CLOSY (+4)		64	Clostridium symbiosum	0	0	0.0120492	0	0	0	0	0	0.0253391	0.0622547	0.0426906	0.0188719	0	0.0149425	0	0		0	0	16	0	0	0	0	0	33	81	55	25	0	19	0	0
1577	Coenzyme A transferase OS=Clostridium symbiosum GN=gctA PE=4 SV=1	A0A174CX41_CLOSY (+5)		36	Clostridium symbiosum	0	0	0	0	0.07015	0	0.0407722	0	0.0292167	0	0	0	0	0	0	0		0	0	0	0	91	0	53	0	38	0	0	0	0	0	0	0
936.3	30S ribosomal protein S9 OS=Clostridium symbiosum GN=rpsI PE=3 SV=1	A0A174GEZ8_CLOSY (+4)		14	Clostridium symbiosum	0	0.117907	0.185764	0	0	0	0	0	0	0	0	0	0.381	0	0	0		0	153	242	0	0	0	0	0	0	0	0	0	495	0	0	0
113.27	Electron transfer flavoprotein, alpha subunit OS=Clostridium symbiosum GN=etfA_4 PE=4 SV=1	A0A174KZS6_CLOSY		37	Clostridium symbiosum	0	0	0	0	0.0315486	0	0.0857649	0.150516	0	0	0	0	0	0	0	0.161592		0	0	0	0	41	0	111	196	0	0	0	0	0	0	0	210
1168.1	ABC transporter ATP-binding protein OS=Clostridium tetani 12124569 GN=BN906_00678 PE=4 SV=1	U6EVI4_CLOTA (+28)		30	Clostridium tetani 12124569	0	0	0	0	0.12627	0	0.14678	0	0	0	0	0	0	0	0	0		0	0	0	0	164	0	191	0	0	0	0	0	0	0	0	0
183.11	Aldehyde-alcohol dehydrogenase OS=Clostridium thermocellum GN=adhE PE=3 SV=1	A0A0H3W5U9_CLOTM		96	Clostridium thermocellum	0	0	0	0	0	0	0	0	0	0.0108167	0.0214698	0	0	0	0	0		0	0	0	0	0	0	0	0	0	14	28	0	0	0	0	0
32.5	Pyruvate-flavodoxin oxidoreductase OS=Collinsella sp. An271 GN=B5F74_03655 PE=3 SV=1	A0A1Y4DRF4_9ACTN		127	Collinsella sp. An271	0.0142118	0	0.0182165	0.017389	0.00662827	0.0926693	0	0	0.0380614	0.0184913	0.0163488	0.0570724	0	0	0.0529543	0.042552		18	0	24	23	9	120	0	0	49	24	21	74	0	0	69	55
1849	Enolase OS=Collinsella sp. An271 GN=eno PE=3 SV=1	A0A1Y4DQG9_9ACTN		47	Collinsella sp. An271	0	0	0	0	0.0576404	0	0.0156151	0	0	0	0	0	0	0	0	0		0	0	0	0	75	0	20	0	0	0	0	0	0	0	0	0
752	Rubredoxin OS=Collinsella stercoris DSM 13279 GN=COLSTE_00550 PE=4 SV=1	B6G909_9ACTN		23	Collinsella stercoris DSM 13279	0	0	0	0	0	0.511696	0.127635	0	0	0.569304	0	0	0	0	0	0.106343		0	0	0	0	0	665	166	0	0	740	0	0	0	0	0	138
136.13	Rubrerythrin OS=Coprobacillus sp. 8_1_38FAA GN=HMPREF0979_01544 PE=4 SV=1	A0A0J8YZH1_9FIRM (+4)		22	Coprobacillus sp. 8_1_38FAA	0	0	0	0	0.0621136	0.106986	0	0.0606182	0	0	0	0	0.378391	0	0	0		0	0	0	0	81	139	0	79	0	0	0	0	492	0	0	0
8.62	Elongation factor Tu OS=Coprobacter secundus GN=tuf PE=3 SV=1	A0A0B2JSU7_9BACT		44	Coprobacter secundus	0.43125	0.228159	0	0.22355	0	0	0.174768	0	0	0.517455	0.623523	0	0	0	0	0		561	297	0	291	0	0	227	0	0	673	811	0	0	0	0	0
30.8	Pyruvate, phosphate dikinase OS=Coprobacter secundus GN=PU94_11330 PE=3 SV=1	A0A0B2JIR4_9BACT (+1)		100	Coprobacter secundus	0.010941	0	0.0083806	0	0	0	0	0	0.0034283	0	0	0	0	0	0	0		14	0	11	0	0	0	0	0	4	0	0	0	0	0	0	0
238.1	Hydrogenases, Fe-only OS=Coprococcus catus GD/7 GN=CC1_10640 PE=4 SV=1	D4J6C1_9FIRM		63	Coprococcus catus GD/7	0.189905	0.218302	0.0808778	0.0511365	0	0.33873	0	0	0.100173	0	0.358683	0.170317	0	0	0	0		247	284	105	66	0	440	0	0	130	0	466	221	0	0	0	0
21.2	Phosphoenolpyruvate carboxykinase (ATP) OS=Coprococcus catus GD/7 GN=CC1_05170 PE=4 SV=1	D4J504_9FIRM		63	Coprococcus catus GD/7	0	0	0	0	0	0	0	0	0.122478	0.0602286	0	0	0.036627	0	0.0229508	0		0	0	0	0	0	0	0	0	159	78	0	0	48	0	30	0
812	D-galactose/ D-glucose-binding protein OS=Coprococcus comes GN=mglB_2 PE=4 SV=1	A0A173RZ93_9FIRM (+1)		40	Coprococcus comes	0.067685	0.0501025	0.110855	0.0598125	0.0210448	0	0.0183477	0.03334	0.092035	0.109118	0	0	0	0	0	0.0917275		88	65	144	78	27	0	24	43	120	142	0	0	0	0	0	119
582.1	50S ribosomal protein L16 OS=Coprococcus comes GN=rplP PE=3 SV=1	A0A174QPM2_9FIRM (+7)		16	Coprococcus comes	0.382937	0	0	0.250994	0	0	0.23955	0	0	0	0	0	0	0	0	0		498	0	0	326	0	0	311	0	0	0	0	0	0	0	0	0
116.3	Maltose-binding periplasmic proteins/domains OS=Coprococcus comes GN=ERS852389_01351 PE=4 SV=1	A0A174M5D8_9FIRM (+2)		49	Coprococcus comes	0	0	0	0	0	0	0	0	0.117978	0.0861061	0.0381959	0.0607551	0	0	0	0		0	0	0	0	0	0	0	0	153	112	50	79	0	0	0	0
89.11	Acyl-CoA dehydrogenase, short-chain specific OS=Coprococcus comes GN=ERS852525_00653 PE=3 SV=1	A0A174KI70_9FIRM		42	Coprococcus comes	0	0	0	0.0876357	0	0.499048	0	0.0952571	0	0	0.22675	0	0	0	0	0		0	0	0	114	0	649	0	124	0	0	295	0	0	0	0	0
113.22	Electron transfer flavoprotein large subunit OS=Coprococcus comes GN=etfA PE=4 SV=1	A0A174KCY0_9FIRM (+2)		38	Coprococcus comes	0	0	0	0	0.0521263	0	0	0	0	0	0	0	0.0721079	0	0.0189787	0		0	0	0	0	68	0	0	0	0	0	0	0	94	0	25	0
45.25	Triosephosphate isomerase OS=Coprococcus eutactus ATCC 27759 GN=tpiA PE=3 SV=1	A8SSQ0_9FIRM		27	Coprococcus eutactus ATCC 27759	0.0385333	0	0	0	0	0	0.0908704	0.364522	0	0	0.0485778	0	0	0	0	0		50	0	0	0	0	0	118	474	0	0	63	0	0	0	0	0
284.11	Flavodoxin OS=Coprococcus sp. 43_8 GN=BHW14_06925 PE=3 SV=1	A0A1Q6P0K6_9FIRM		43	Coprococcus sp. 43_8	0	0	0.0943163	0.0659558	0	0	0	0	0	0	0.040707	0.128451	0	0.0928884	0	0		0	0	123	86	0	0	0	0	0	0	53	167	0	121	0	0
209.6	NifU homolog involved in Fe-S cluster formation OS=Coprococcus sp. ART55/1 GN=CCU_00360 PE=4 SV=1	D5HGU2_9FIRM		25	Coprococcus sp. ART55/1	0	0	0	0.049144	0	0	0.0293564	0	0.042072	0.211024	0.088504	0.171288	0.1629	0.37418	0	0		0	0	0	64	0	0	38	0	55	274	115	223	212	486	0	0
2069	Oligopeptide ABC transporter, oligopeptide-binding protein OS=Coriobacteriaceae bacterium BV3Ac1 GN=HMPREF1248_1517 PE=4 SV=1	U2VB29_9ACTN		48	Coriobacteriaceae bacterium BV3Ac1	0	0	0	0	0	0	0	0	0.0219125	0	0	0.0486667	0	0	0	0		0	0	0	0	0	0	0	0	28	0	0	63	0	0	0	0
884.1	Arginine deiminase OS=Coriobacteriaceae bacterium CHKCI002 GN=arcA_2 PE=3 SV=1	A0A143X4Q1_9ACTN (+4)		46	Coriobacteriaceae bacterium CHKCI002	0	0.0871348	0.0335283	0	0	0	0	0	0	0	0.11268	0	0	0	0.0721826	0		0	113	44	0	0	0	0	0	0	0	146	0	0	0	94	0
1537	Serine hydroxymethyltransferase OS=Crocinitomicaceae bacterium TMED114 GN=glyA PE=3 SV=1	A0A1Z9DEC8_9FLAO		46	Crocinitomicaceae bacterium TMED114	0.0130791	0	0.0502935	0	0	0	0	0	0	0.0474413	0	0	0	0	0	0		17	0	65	0	0	0	0	0	0	62	0	0	0	0	0	0
32.35	Pyruvate-flavodoxin oxidoreductase OS=Cryptobacterium curtum (strain ATCC 700683 / DSM 15641 / 12-3) GN=Ccur_09770 PE=3 SV=1	C7MP28_CRYCD		129	Cryptobacterium curtum (strain ATCC 700683 / DSM 15641 / 12-3)	0	0	0	0	0	0	0	0	0.0312628	0.0137907	0.0599116	0	0	0	0	0		0	0	0	0	0	0	0	0	41	18	78	0	0	0	0	0
187.6	30S ribosomal protein S10 OS=delta proteobacterium ML8_F1 GN=rpsJ PE=3 SV=1	A0A1V4LZ48_9DELT		12	delta proteobacterium ML8_F1	0	0	0	0	0	0	0	0	0.438258	0.444708	0	0	0	0	0	0		0	0	0	0	0	0	0	0	570	578	0	0	0	0	0	0
207.8	4Fe-4S binding domain protein OS=delta proteobacterium NaphS2 GN=NPH_3558 PE=4 SV=1	D8F1K0_9DELT		66	delta proteobacterium NaphS2	0	0	0	0	0	0	0	0	0.0213697	0.0383258	0	0	0	0	0	0		0	0	0	0	0	0	0	0	28	50	0	0	0	0	0	0
15.11	Phosphopyruvate hydratase OS=Deltaproteobacteria bacterium GN=eno PE=4 SV=1	A0A2E8GSF7_9DELT		45	Deltaproteobacteria bacterium	0.0247289	0	0.0294556	0.0163587	0	0	0.0285667	0	0.00840111	0.0262	0	0.0259556	0	0.0283467	0.0374556	0		32	0	38	21	0	0	37	0	11	34	0	34	0	37	49	0
405.2	Phosphopyruvate hydratase OS=Deltaproteobacteria bacterium GN=eno PE=4 SV=1	A0A2E9L0A2_9DELT		46	Deltaproteobacteria bacterium	0.0130791	0	0	0.016003	0.0794022	0	0.0159546	0	0	0	0	0	0	0.0584522	0.0240609	0		17	0	0	21	103	0	21	0	0	0	0	0	0	76	31	0
832	Tellurium resistance protein OS=Desulfamplus magnetovallimortis GN=terD PE=4 SV=1	A0A1W1HAE6_9DELT (+1)		21	Desulfamplus magnetovallimortis	0	0	0	0	0	0	0	0	0	0	0	0	0.295181	0.48319	0.55219	0		0	0	0	0	0	0	0	0	0	0	0	0	384	628	718	0
1556	Elongation factor Tu OS=Desulfobulbaceae bacterium S5133MH15 GN=tuf PE=3 SV=1	A0A1E7GIS1_9DELT (+2)		44	Desulfobulbaceae bacterium S5133MH15	0	0	0	0	0	0	0	0	0.0650341	0.1512	0.0294364	0	0	0	0.0899045	0		0	0	0	0	0	0	0	0	85	197	38	0	0	0	117	0
303.12	ATP synthase subunit beta OS=Desulfovibrio sp. MES5 GN=atpD PE=3 SV=1	A0A231NZ13_9DELT		51	Desulfovibrio sp. MES5	0	0	0	0	0	0	0	0	0	0.0221608	0.0117529	0	0	0	0	0		0	0	0	0	0	0	0	0	0	29	15	0	0	0	0	0
564	50S ribosomal protein L7/L12 OS=Desulfuromonadales bacterium C00003096 GN=rplL PE=3 SV=1	A0A1E7GYN4_9DELT		13	Desulfuromonadales bacterium C00003096	0.185123	0.308323	0	0.113254	0.518031	0	0	0.410338	0.485454	0.279785	0.423392	0.269531	0	0	0.510838	0		241	401	0	147	673	0	0	533	631	364	550	350	0	0	664	0
32.31	Pyruvate-flavodoxin oxidoreductase OS=Dorea formicigenerans ATCC 27755 GN=nifJ PE=3 SV=1	B0G810_9FIRM		128	Dorea formicigenerans ATCC 27755	0	0	0	0.0100273	0	0.0408555	0	0.0353836	0.0326117	0.0369258	0	0	0	0	0	0		0	0	0	13	0	53	0	46	42	48	0	0	0	0	0	0
545	Fructosamine deglycase frlB OS=Dorea longicatena GN=frlB PE=4 SV=1	A0A174HP01_9FIRM (+4)		38	Dorea longicatena	0.0474974	0	0.101468	0	0	0	0	0	0.332158	0	0	0.368842	0.10705	0.259158	0	0.128734		62	0	132	0	0	0	0	0	432	0	0	480	139	337	0	167
1091.1	Sugar diacid regulator OS=Dorea longicatena GN=cdaR_1 PE=4 SV=1	A0A173QZF2_9FIRM (+4)		42	Dorea longicatena	0.0370048	0	0.0765024	0	0	0	0	0	0	0.0620619	0	0	0	0	0	0		48	0	99	0	0	0	0	0	0	81	0	0	0	0	0	0
1021.2	Lactose-binding protein OS=Dorea longicatena GN=lacE_1 PE=4 SV=1	A0A173X2N9_9FIRM (+3)		50	Dorea longicatena	0	0	0.034704	0.0184038	0	0	0	0	0	0	0	0	0.05085	0	0	0		0	0	45	24	0	0	0	0	0	0	0	0	66	0	0	0
461.6	ATPase/histidine kinase/DNA gyrase B/HSP90 domain protein OS=Dorea longicatena CAG:42 GN=BN651_01901 PE=4 SV=1	R7FVL9_9FIRM		79	Dorea longicatena CAG:42	0	0	0.0187152	0	0.0166544	0.0271696	0	0	0.0224456	0	0	0	0	0	0	0		0	0	24	0	22	35	0	0	29	0	0	0	0	0	0	0
288	Propanediol utilization protein PduA OS=Dorea sp. 5-2 GN=C817_05361 PE=4 SV=1	R9MNL2_9FIRM		10	Dorea sp. 5-2	0	0	0.44535	0	1.4774	3.2422	0	0.48845	3.517	0	0	1.9724	1.378	1.5018	2.2745	3.5589		0	0	579	0	1921	4215	0	635	4572	0	0	2564	1791	1952	2957	4627
289	Uncharacterized protein OS=Dorea sp. 5-2 GN=C817_01998 PE=4 SV=1	R9N9Z1_9FIRM		108	Dorea sp. 5-2	0	0	0.242769	0.259009	0	0.544843	0	0.074088	0	0.148176	0	0	0	0	0	0		0	0	316	337	0	708	0	96	0	193	0	0	0	0	0	0
331	Uncharacterized protein OS=Dorea sp. 5-2 GN=C817_02009 PE=4 SV=1	R9NAZ1_9FIRM		42	Dorea sp. 5-2	0	0	0	0	0	0.616452	0	0	0.325571	0.588881	0.456571	0.305905	0.145281	0	0	0.407667		0	0	0	0	0	801	0	0	423	766	594	398	189	0	0	530
399	Acetaldehyde dehydrogenase (Acetylating) OS=Dorea sp. 5-2 GN=C817_05359 PE=4 SV=1	R9MPD9_9FIRM		58	Dorea sp. 5-2	0	0	0	0	0	0.324655	0	0	0.417103	0	0.368759	0.08055	0	0.216103	0	0		0	0	0	0	0	422	0	0	542	0	479	105	0	281	0	0
382.1	V-type ATP synthase alpha chain OS=Dorea sp. 5-2 GN=atpA PE=3 SV=1	R9MPB9_9FIRM		65	Dorea sp. 5-2	0	0	0	0	0	1.39174	0	0	0	0.577215	0.465908	0	0	0	0	0		0	0	0	0	0	1809	0	0	0	750	606	0	0	0	0	0
66.4	Fructose-1,6-bisphosphate aldolase, class II OS=Dorea sp. 5-2 GN=C817_01140 PE=3 SV=1	R9NCL8_9FIRM		31	Dorea sp. 5-2	1.28381	0	1.22126	1.40423	0	1.87465	0	0	0	0.829097	0.823452	0	0	0	0	0		1669	0	1588	1826	0	2437	0	0	0	1078	1071	0	0	0	0	0
519	L-lactate dehydrogenase OS=Dorea sp. 5-2 GN=ldh PE=3 SV=1	R9NCZ8_9FIRM		34	Dorea sp. 5-2	0	0	0	0	0	1.01535	0	0.1046	0	0.556294	0	0.274826	0	0	0.184479	0.527588		0	0	0	0	0	1320	0	136	0	723	0	357	0	0	240	686
626	Amino acid carrier protein OS=Dorea sp. 5-2 GN=C817_00173 PE=3 SV=1	R9NPP2_9FIRM		48	Dorea sp. 5-2	0	0	0.160656	0.138027	0	0.637458	0	0.111133	0	0	0	0.0729979	0	0	0	0		0	0	209	179	0	829	0	144	0	0	0	95	0	0	0	0
662	Cold shock protein (Beta-ribbon, CspA family) OS=Dorea sp. 5-2 GN=C817_00990 PE=4 SV=1	R9NE06_9FIRM		7	Dorea sp. 5-2	0.6876	0	0	0.736143	0.601286	3.02614	0	1.33359	0	0	0	0	0	0	0	0		894	0	0	957	782	3934	0	1734	0	0	0	0	0	0	0	0
75.4	Phosphoglycerate kinase OS=Dorea sp. 5-2 GN=pgk PE=3 SV=1	R9NF74_9FIRM		42	Dorea sp. 5-2	0	0	0.0744619	0.16066	0	0.859905	0	0	0	0	0	0	0	0	0	0.454714		0	0	97	209	0	1118	0	0	0	0	0	0	0	0	0	591
675	Uncharacterized protein OS=Dorea sp. 5-2 GN=C817_00251 PE=4 SV=1	R9NPD0_9FIRM		49	Dorea sp. 5-2	0	0	0	0	0	0	0	0	0.277265	0	0	0	0	0	0.316224	0.399347		0	0	0	0	0	0	0	0	360	0	0	0	0	0	411	519
514.1	Thioredoxin reductase OS=Dorea sp. 5-2 GN=C817_00177 PE=3 SV=1	R9NGD4_9FIRM		34	Dorea sp. 5-2	0	0.241162	0.124729	0.274582	0	0	0	0	0.120038	0.137485	0.161085	0	0	0	0	0.486206		0	314	162	357	0	0	0	0	156	179	209	0	0	0	0	632
133.3	Translation elongation factor G OS=Dorea sp. 5-2 GN=C817_01544 PE=4 SV=1	R9NBF2_9FIRM		77	Dorea sp. 5-2	0	0	0	0	0	0.336247	0	0	0	0.144104	0.186896	0	0	0	0	0		0	0	0	0	0	437	0	0	0	187	243	0	0	0	0	0
78.6	Phosphoenolpyruvate carboxykinase (ATP) OS=Dorea sp. 5-2 GN=pckA PE=3 SV=1	R9N877_9FIRM		60	Dorea sp. 5-2	0	0	0	0.246033	0	0	0	0	0.123693	0.1706	0.4282	0.0712633	0.0362467	0.172633	0.0821433	0.08723		0	0	0	320	0	0	0	0	161	222	557	93	47	224	107	113
8.37	Elongation factor Tu OS=Dorea sp. 5-2 GN=tuf PE=3 SV=1	R9NHN4_9FIRM		44	Dorea sp. 5-2	0.0758568	0	0.105459	0.362636	0	1.40418	0	0	0	0	0.0997068	0	0	0	0	0		99	0	137	471	0	1825	0	0	0	0	130	0	0	0	0	0
32.21	Pyruvate-flavodoxin oxidoreductase OS=Dorea sp. 5-2 GN=C817_02847 PE=3 SV=1	R9NH31_9FIRM		127	Dorea sp. 5-2	0	0	0	0.0787638	0	0.298094	0	0	0	0.12678	0.206181	0	0	0	0	0		0	0	0	102	0	388	0	0	0	165	268	0	0	0	0	0
124.7	Ketol-acid reductoisomerase (NADP(+)) OS=Dorea sp. 5-2 GN=ilvC PE=3 SV=1	R9NIS4_9FIRM		37	Dorea sp. 5-2	0	0	0.0486838	0.0375351	0	0.109165	0	0	0.234286	0.298135	0.0983405	0.290919	0	0	0	0.0912432		0	0	63	49	0	142	0	0	305	388	128	378	0	0	0	119
4.48	Flagellin OS=Dorea sp. 5-2 GN=C817_01126 PE=3 SV=1	R9NLY7_9FIRM		34	Dorea sp. 5-2	0	0	0	0.237924	0	2.28326	0.157885	0.666971	0	0	0	0	0	0	0	0		0	0	0	309	0	2968	205	867	0	0	0	0	0	0	0	0
1075	Uncharacterized protein OS=Dorea sp. 5-2 GN=C817_03402 PE=4 SV=1	R9N7E3_9FIRM		66	Dorea sp. 5-2	0	0	0.0259773	0.137579	0	0	0	0	0.0973985	0.0355258	0	0	0	0	0.0279621	0		0	0	34	179	0	0	0	0	127	46	0	0	0	0	36	0
72.15	Maltose/maltodextrin transport system ATP-binding protein OS=Dorea sp. 5-2 GN=C817_03038 PE=3 SV=1	R9N7T4_9FIRM		41	Dorea sp. 5-2	0	0	0	0	0.105198	0.232246	0.0585195	0.0975805	0.0256537	0.166644	0	0	0	0.0806439	0.0687512	0		0	0	0	0	137	302	76	127	33	217	0	0	0	105	89	0
194.4	Tellurium resistance protein TerD OS=Dorea sp. 5-2 GN=C817_00800 PE=4 SV=1	R9NDD7_9FIRM		21	Dorea sp. 5-2	0	0	0	0.165462	0.10029	0	0.134886	0.0729095	0	0	0	0	0	0	0.541	0		0	0	0	215	130	0	175	95	0	0	0	0	0	0	703	0
44.15	60 kDa chaperonin OS=Dorea sp. 5-2 GN=groL PE=3 SV=1	R9NKE7_9FIRM		57	Dorea sp. 5-2	0	0	0.0808439	0.119205	0	0	0	0.0745579	0	0.165181	0.102328	0	0	0.0246456	0	0		0	0	105	155	0	0	0	97	0	215	133	0	0	32	0	0
1190	Uncharacterized protein OS=Dorea sp. 5-2 GN=C817_01405 PE=4 SV=1	R9NCJ8_9FIRM		32	Dorea sp. 5-2	0	0	0	0	0	0.661969	0	0.041675	0	0	0	0	0	0	0	0		0	0	0	0	0	861	0	54	0	0	0	0	0	0	0	0
393.2	Uncharacterized protein OS=Dorea sp. 5-2 GN=C817_00181 PE=4 SV=1	R9NFA6_9FIRM		55	Dorea sp. 5-2	0.0228	0	0.0791818	0.109893	0	0.330873	0	0.0990309	0	0.2332	0	0	0.115613	0	0	0.185382		30	0	103	143	0	430	0	129	0	303	0	0	150	0	0	241
165.5	Uncharacterized protein OS=Dorea sp. 5-2 GN=C817_02711 PE=4 SV=1	R9N8M8_9FIRM		51	Dorea sp. 5-2	0	0	0	0	0	0.512569	0	0	0	0	0	0.0245255	0	0	0.139625	0.27551		0	0	0	0	0	666	0	0	0	0	0	32	0	0	182	358
30.34	Pyruvate, phosphate dikinase OS=Dorea sp. 5-2 GN=C817_00824 PE=3 SV=1	R9NMD0_9FIRM		96	Dorea sp. 5-2	0	0	0	0.0867938	0	0.654656	0.0820656	0	0	0.12049	0	0	0	0.0573927	0	0.0254781		0	0	0	113	0	851	107	0	0	157	0	0	0	75	0	33
1359	Uncharacterized protein OS=Dorea sp. 5-2 GN=C817_03156 PE=4 SV=1	R9N7L8_9FIRM		26	Dorea sp. 5-2	0	0	0	0	0	0	0	0	0	0.0839346	0.141831	0	0	0	0	0		0	0	0	0	0	0	0	0	0	109	184	0	0	0	0	0
1433	Methyl-galactoside transport system substrate-binding protein OS=Dorea sp. 5-2 GN=C817_04367 PE=4 SV=1	R9MWT1_9FIRM		46	Dorea sp. 5-2	0.0648891	0.0663043	0.0603804	0.048263	0	0	0	0	0.0475043	0	0	0.0620978	0	0	0	0.0563848		84	86	78	63	0	0	0	0	62	0	0	81	0	0	0	73
4.68	Flagellin OS=Dorea sp. 5-2 GN=C817_01128 PE=3 SV=1	R9NCJ2_9FIRM		34	Dorea sp. 5-2	0.0592176	0	0	0	0	0	0.0795529	0	0	0.128632	0.497206	0	0	0	0	0.178191		77	0	0	0	0	0	103	0	0	167	646	0	0	0	0	232
1648	M18 family aminopeptidase OS=Dorea sp. 5-2 GN=C817_00812 PE=3 SV=1	R9NCW7_9FIRM		52	Dorea sp. 5-2	0	0	0	0	0	0	0	0	0	0.013989	0	0.0224615	0	0	0	0.141112		0	0	0	0	0	0	0	0	0	18	0	29	0	0	0	183
736.2	Acetate kinase OS=Dorea sp. 5-2 GN=ackA PE=3 SV=1	R9NFA8_9FIRM		43	Dorea sp. 5-2	0	0	0	0	0.00680907	0.218179	0	0	0	0.0661093	0	0	0	0	0	0		0	0	0	0	9	284	0	0	0	86	0	0	0	0	0	0
514.2	Thioredoxin reductase OS=Dorea sp. CAG:105 GN=BN457_01223 PE=3 SV=1	R5D2Q4_9FIRM		34	Dorea sp. CAG:105	0.0772294	0	0.124759	0.0915735	0	0.371353	0	0	0.0365735	0	0	0	0	0	0	0		100	0	162	119	0	483	0	0	48	0	0	0	0	0	0	0
121.15	Uncharacterized protein OS=Dorea sp. CAG:105 GN=BN457_00270 PE=4 SV=1	R5D8Q6_9FIRM		55	Dorea sp. CAG:105	0.02552	0.0791491	0.0672709	0.0266727	0	0	0	0	0	0.0109035	0	0.0256273	0	0	0	0		33	103	87	35	0	0	0	0	0	14	0	33	0	0	0	0
597.3	ABC transporter ATP-binding protein OS=Dorea sp. CAG:317 GN=BN605_01431 PE=4 SV=1	R6XP38_9FIRM		55	Dorea sp. CAG:317	0	0	0	0	0	0	0	0	0.0731164	0	0.0402291	0.0603	0	0	0	0		0	0	0	0	0	0	0	0	95	0	52	78	0	0	0	0
404.6	Ribosome-recycling factor OS=Dorea sp. CAG:317 GN=frr PE=3 SV=1	R6WU60_9FIRM		21	Dorea sp. CAG:317	0	0	0	0	0	0.1459	0	0	0.0652	0	0	0	0.126081	0	0	0.163333		0	0	0	0	0	190	0	0	85	0	0	0	164	0	0	212
66.23	Fructose-1 6-bisphosphate aldolase class II OS=Dorea sp. CAG:317 GN=BN605_00265 PE=3 SV=1	R6XK85_9FIRM		31	Dorea sp. CAG:317	0.184942	0	0	0.21261	0	0	0	0	0	0	0	0	0	0	0	0		240	0	0	276	0	0	0	0	0	0	0	0	0	0	0	0
30.33	Pyruvate, phosphate dikinase OS=Dorea sp. D27 GN=HMPREF0980_03260 PE=3 SV=1	A0A0K9N9L3_9FIRM		96	Dorea sp. D27	0	0	0	0	0.0500271	0	0.051876	0.106552	0	0	0	0	0	0	0.0461177	0		0	0	0	0	65	0	67	139	0	0	0	0	0	0	60	0
21.28	Phosphoenolpyruvate carboxykinase (ATP) OS=Dorea sp. D27 GN=HMPREF0980_00134 PE=4 SV=1	A0A0K9NH75_9FIRM		63	Dorea sp. D27	0	0	0	0.0412175	0	0	0	0	0	0.0235873	0.045327	0	0	0	0	0		0	0	0	54	0	0	0	0	0	31	59	0	0	0	0	0
1814.1	30S ribosomal protein S3 OS=Dorea sp. D27 GN=rpsC PE=3 SV=1	A0A0K9N9W6_9FIRM		24	Dorea sp. D27	0	0	0	0	0	0	0	0	0	0.0303096	0.0614625	0	0	0	0	0		0	0	0	0	0	0	0	0	0	39	80	0	0	0	0	0
483.7	L-ribulose-5-phosphate 4-epimerase OS=Drancourtella sp. An12 GN=araD PE=4 SV=1	A0A1Z7M705_9FIRM		26	Drancourtella sp. An12	0	0	0	0	0	0	0	0	0	0.0108815	0.0719115	0	0	0	0	0		0	0	0	0	0	0	0	0	0	14	93	0	0	0	0	0
422	D-proline reductase (Dithiol) protein PrdB OS=Drancourtella sp. An177 GN=B5F13_02175 PE=4 SV=1	A0A1Y4MFM2_9FIRM (+5)		26	Drancourtella sp. An177	0	0	0.266938	0.509654	0	1.6295	0	0.102585	0.0809077	0	0.510577	0.0449231	0.234685	0	0	0.3763		0	0	347	663	0	2118	0	133	105	0	664	58	305	0	0	489
187.3	30S ribosomal protein S10 OS=Drancourtella sp. An177 GN=rpsJ PE=3 SV=1	A0A1Y4MDJ3_9FIRM		12	Drancourtella sp. An177	0.0501367	0.207792	0	0	0	0	0	0	0.701208	0	0	0.583992	0	0	0.0922333	0.407658		65	270	0	0	0	0	0	0	912	0	0	759	0	0	120	530
1443	Glutamate dehydrogenase OS=Drancourtella sp. An177 GN=B5F13_04140 PE=3 SV=1	A0A1Y4MFT3_9FIRM		48	Drancourtella sp. An177	0.112808	0	0	0.0153363	0	0	0	0	0	0	0	0	0	0	0	0		147	0	0	20	0	0	0	0	0	0	0	0	0	0	0	0
183.3	Aldehyde-alcohol dehydrogenase OS=Drancourtella sp. An177 GN=B5F13_01985 PE=3 SV=1	A0A1Y4MH15_9FIRM		95	Drancourtella sp. An177	0	0	0	0	0	0	0.0103191	0	0	0.0874084	0.146137	0	0	0	0	0		0	0	0	0	0	0	13	0	0	114	190	0	0	0	0	0
45.47	Triosephosphate isomerase OS=Drancourtella sp. An177 GN=tpiA PE=3 SV=1	A0A1Y4MBY7_9FIRM		27	Drancourtella sp. An177	0.0433333	0	0	0	0	0	0	0	0.107215	0.0489148	0	0	0	0	0	0		56	0	0	0	0	0	0	0	139	64	0	0	0	0	0	0
622	Uncharacterized protein OS=Drancourtella sp. An57 GN=B5G11_09460 PE=4 SV=1	A0A1Y3W7P5_9FIRM		126	Drancourtella sp. An57	0	0	0	0	0	0.0186802	0.0640714	0	0	0	0	0	0	0	0.166897	0.0582365		0	0	0	0	0	24	83	0	0	0	0	0	0	0	217	76
30.9	Pyruvate, phosphate dikinase OS=Dubosiella newyorkensis GN=BO225_06245 PE=3 SV=1	A0A1U7NME1_9FIRM		97	Dubosiella newyorkensis	0	0.0432485	0.086334	0.0749619	0.0259371	0.269247	0	0.135237	0.0361443	0.0349969	0.0601938	0.0441505	0	0	0	0		0	56	112	97	34	350	0	176	47	45	78	57	0	0	0	0
553.1	Branched-chain amino acid aminotransferase OS=Dysgonomonas macrotermitis GN=SAMN05444362_108172 PE=4 SV=1	A0A1M5DEY8_9BACT		38	Dysgonomonas macrotermitis	0.0474974	0	0.0608816	0.0774895	0	0	0.0386263	0.0701895	0.0323895	0.0191429	0	0.0649342	0	0	0	0		62	0	79	101	0	0	50	91	42	25	0	84	0	0	0	0
989	Transketolase OS=Dysgonomonas macrotermitis GN=SAMN05444362_1095 PE=3 SV=1	A0A1M5DNU4_9BACT		74	Dysgonomonas macrotermitis	0.0569122	0	0.0521054	0.0397919	0	0	0	0	0	0	0	0	0	0	0	0		74	0	68	52	0	0	0	0	0	0	0	0	0	0	0	0
2001	Chaperone protein DnaK OS=Dysgonomonas macrotermitis GN=dnaK PE=2 SV=1	A0A1M4ZDF1_9BACT		68	Dysgonomonas macrotermitis	0	0	0	0	0	0	0	0	0.0606529	0.0362706	0	0	0	0	0	0		0	0	0	0	0	0	0	0	79	47	0	0	0	0	0	0
8.68	Elongation factor Tu OS=Eggerthella lenta 1_1_60AFAA GN=tuf PE=3 SV=1	A0A096KH27_9ACTN (+9)		44	Eggerthella lenta 1_1_60AFAA	0	0	0.0391636	0.0643659	0	0	0	0	0	0	0	0	0	0	0	0		0	0	51	84	0	0	0	0	0	0	0	0	0	0	0	0
1864	M18 family aminopeptidase OS=Eggerthella sp. CAG:368 GN=BN629_00371 PE=3 SV=1	R7BSE0_9ACTN		53	Eggerthella sp. CAG:368	0	0	0	0	0	0	0	0	0	0.0384302	0.0278321	0	0	0	0	0		0	0	0	0	0	0	0	0	0	50	36	0	0	0	0	0
307	Bacterial extracellular solute-binding protein OS=Eisenbergiella tayi GN=BEH84_05147 PE=4 SV=1	A0A1E3AGG3_9FIRM (+3)		56	Eisenbergiella tayi	0	0.14315	0.0963946	0.0920179	0.120257	0.210161	0.0917375	0.690607	0.131477	0.0779393	0.171211	0.0208571	0	0.15987	0.237179	0.0436768		0	186	125	120	156	273	119	898	171	101	223	27	0	208	308	57
86.7	Pyrophosphate--fructose 6-phosphate 1-phosphotransferase OS=Eisenbergiella tayi GN=pfp PE=3 SV=1	A0A1E3AWT0_9FIRM (+2)		44	Eisenbergiella tayi	0.157105	0.3505	0	0.227341	0	0.0914523	0.0312386	0.0309159	0.17635	0	0	0	0	0	0.108257	0		204	456	0	296	0	119	41	40	229	0	0	0	0	0	141	0
258.4	L-arabinose isomerase OS=Eisenbergiella tayi GN=araA_2 PE=3 SV=1	A0A1E3AKF4_9FIRM		56	Eisenbergiella tayi	0	0	0.0469732	0.0362464	0	0	0	0	0.141895	0.0196536	0	0	0	0	0	0		0	0	61	47	0	0	0	0	184	26	0	0	0	0	0	0
1330.1	Chaperone protein ClpB OS=Eisenbergiella tayi GN=clpB1 PE=3 SV=1	A0A1E3AW48_9FIRM (+10)		98	Eisenbergiella tayi	0	0	0	0	0	0	0	0	0	0.0445367	0.0551888	0	0	0	0	0		0	0	0	0	0	0	0	0	0	58	72	0	0	0	0	0
260.6	Enoyl-CoA hydratase OS=Eisenbergiella tayi GN=echA8 PE=3 SV=1	A0A1E3AQ19_9FIRM		28	Eisenbergiella tayi	0.0300857	0	0.131161	0	0	0	0	0	0	0	0.0673429	0	0.1295	0	0	0		39	0	171	0	0	0	0	0	0	0	88	0	168	0	0	0
310.7	30S ribosomal protein S8 OS=Eisenbergiella tayi GN=rpsH PE=3 SV=1	A0A1E3AL79_9FIRM		15	Eisenbergiella tayi	0.20718	0	0	0	0	0	0	0.207647	0.230613	0	0	0	0	0	0.315613	0.701933		269	0	0	0	0	0	0	270	300	0	0	0	0	0	410	913
2084	Uncharacterized protein OS=Eisenbergiella tayi GN=BEH84_00462 PE=4 SV=1	A0A1E3AVL2_9FIRM (+1)		62	Eisenbergiella tayi	0	0	0	0	0	0	0	0	0	0	0	0	0	0	0.0403677	0.101648		0	0	0	0	0	0	0	0	0	0	0	0	0	0	52	132
324.6	Glutamine synthetase OS=Eisenbergiella tayi GN=glnA_1 PE=3 SV=1	A0A1E3ABC5_9FIRM		78	Eisenbergiella tayi	0.0556103	0	0.0193038	0	0	0	0	0	0	0.0191744	0	0	0	0	0	0		72	0	25	0	0	0	0	0	0	25	0	0	0	0	0	0
4.27	Flagellin OS=Enterococcus sp. 3C7_DIV0644 GN=A5877_001888 PE=3 SV=1	A0A242DUN8_9ENTE (+1)		37	Enterococcus sp. 3C7_DIV0644	0	0	0	0	0.12703	0	0.119011	0.279514	0.222757	0	0	0	0.0908135	0	0.175232	0.517189		0	0	0	0	165	0	155	363	290	0	0	0	118	0	228	672
670.1	Ornithine carbamoyltransferase OS=Enterorhabdus caecimuris B7 GN=C811_02357 PE=3 SV=1	R9L2C3_9ACTN		37	Enterorhabdus caecimuris B7	0	0	0.166735	0.218851	0	0	0	0	0.276108	0.0393216	0	0	0	0	0	0		0	0	217	285	0	0	0	0	359	51	0	0	0	0	0	0
24.24	Glyceraldehyde-3-phosphate dehydrogenase OS=Erysipelotrichaceae bacterium 2_2_44A GN=HMPREF9022_02724 PE=3 SV=1	G1VRU3_9FIRM		36	Erysipelotrichaceae bacterium 2_2_44A	0.160297	0.0556694	0.0311889	0.111117	0	0	0	0	0.0520194	0.0677861	0.176025	0.0334556	0	0	0	0		208	72	41	144	0	0	0	0	68	88	229	43	0	0	0	0
24.59	Glyceraldehyde-3-phosphate dehydrogenase OS=Erysipelotrichaceae bacterium MTC7 GN=A4S06_05760 PE=3 SV=1	A0A1C0BRW0_9FIRM		36	Erysipelotrichaceae bacterium MTC7	0	0	0	0	0	0	0	0	0.0584333	0	0	0.000778833	0	0	0	0		0	0	0	0	0	0	0	0	76	0	0	1	0	0	0	0
66.18	Fructose-1,6-bisphosphate aldolase, class II OS=Ethanoligenens harbinense (strain DSM 18485 / JCM 12961 / CGMCC 1.5033 / YUAN-3) GN=Ethha_2707 PE=3 SV=1	E6U7S7_ETHHY		31	Ethanoligenens harbinense (strain DSM 18485 / JCM 12961 / CGMCC 1.5033 / YUAN-3)	0	0	0.0356903	0	0	0.0160206	0.0564968	0	0	0	0	0	0	0	0	0		0	0	46	0	0	21	73	0	0	0	0	0	0	0	0	0
822	Uncharacterized protein OS=Eubacteriaceae bacterium CHKCI004 GN=BN3660_03342 PE=4 SV=1	A0A143Y1N1_9FIRM (+1)		47	Eubacteriaceae bacterium CHKCI004	0.0256021	0.0852809	0	0	0	0	0	0	0	0	0.203996	0.124253	0	0	0	0		33	111	0	0	0	0	0	0	0	0	265	162	0	0	0	0
1038	Maltose ABC transporter periplasmic protein OS=Eubacteriaceae bacterium CHKCI004 GN=BN3660_00821 PE=4 SV=1	A0A143XJ96_9FIRM (+2)		46	Eubacteriaceae bacterium CHKCI004	0	0	0	0	0	0.0639565	0	0	0.0342957	0.0751109	0.07615	0.177722	0	0.0243261	0	0		0	0	0	0	0	83	0	0	45	98	99	231	0	32	0	0
1162	Formate--tetrahydrofolate ligase OS=Eubacterium aggregans GN=fhs PE=3 SV=1	A0A1H3XIM9_9FIRM		60	Eubacterium aggregans	0	0	0	0.0920167	0	0	0	0	0	0.126082	0.134473	0	0	0	0	0		0	0	0	120	0	0	0	0	0	164	175	0	0	0	0	0
37.54	Glutamate dehydrogenase OS=Eubacterium aggregans GN=SAMN04515656_11077 PE=3 SV=1	A0A1H4B7P1_9FIRM		49	Eubacterium aggregans	0	0	0	0	0	0	0	0	0	0.129788	0	0.0895531	0	0	0	0.199792		0	0	0	0	0	0	0	0	0	169	0	116	0	0	0	260
1083	Methyltransferase cognate corrinoid proteins OS=Eubacterium barkeri GN=SAMN04488579_104148 PE=4 SV=1	A0A1H3DBA9_EUBBA (+1)		22	Eubacterium barkeri	0	0	0	0.0334609	0	0	0	0	0	0.143282	0.368764	0	0	0	0	0		0	0	0	44	0	0	0	0	0	186	479	0	0	0	0	0
30.64	Pyruvate, phosphate dikinase OS=Eubacterium coprostanoligenes GN=SAMN02745114_00025 PE=3 SV=1	A0A1T4JRZ2_9FIRM		97	Eubacterium coprostanoligenes	0.00848186	0.00841732	0	0	0	0	0	0	0	0	0	0	0	0	0	0		11	11	0	0	0	0	0	0	0	0	0	0	0	0	0	0
37.27	Glutamate dehydrogenase OS=Eubacterium dolichum CAG:375 GN=BN631_00964 PE=3 SV=1	R7G8R3_9FIRM		48	Eubacterium dolichum CAG:375	0	0	0	0	0	0	0	0	0	0.0598521	0.0364917	0	0.110079	0	0	0		0	0	0	0	0	0	0	0	0	78	47	0	143	0	0	0
4.5	Flagellin OS=Eubacterium eligens (strain ATCC 27750 / VPI C15-48) GN=EUBELI_00264 PE=3 SV=1	C4Z2P5_EUBE2		29	Eubacterium eligens (strain ATCC 27750 / VPI C15-48)	0	0	0	0	0.129638	0	0.268645	0	0	0	0	0	0	0	0	0		0	0	0	0	169	0	349	0	0	0	0	0	0	0	0	0
282.2	Elongation factor Ts OS=Eubacterium oxidoreducens GN=tsf PE=3 SV=1	A0A1G6AP89_EUBOX		34	Eubacterium oxidoreducens	0.1345	0.251559	0.187524	0.0985206	0	0	0	0	0	0	0	0	0	0	0	0		175	327	244	128	0	0	0	0	0	0	0	0	0	0	0	0
8.5	Elongation factor Tu OS=Eubacterium oxidoreducens GN=tuf PE=3 SV=1	A0A1G6BTF3_EUBOX		44	Eubacterium oxidoreducens	0.294023	0	0	0	0	0.106986	0.027775	0.388341	0	0	0.201511	0	0	0	0.0251545	0		382	0	0	0	0	139	36	505	0	0	262	0	0	0	33	0
947.1	30S ribosomal protein S11 OS=Eubacterium oxidoreducens GN=rpsK PE=3 SV=1	A0A1G6CFX0_EUBOX (+2)		14	Eubacterium oxidoreducens	0	0	0	0	0	0	0	0	0	0	0.3512	0	0	0.298421	0.395293	0		0	0	0	0	0	0	0	0	0	0	457	0	0	388	514	0
21.21	Phosphoenolpyruvate carboxykinase (ATP) OS=Eubacterium oxidoreducens GN=SAMN02910417_00629 PE=3 SV=1	A0A1G6AKF1_EUBOX		62	Eubacterium oxidoreducens	0	0	0	0	0	0.109576	0	0	0	0	0	0	0	0.0465565	0.0408597	0		0	0	0	0	0	142	0	0	0	0	0	0	0	61	53	0
4.116	Flagellin OS=Eubacterium oxidoreducens GN=SAMN02910417_01738 PE=3 SV=1	A0A1G6BRW5_EUBOX		29	Eubacterium oxidoreducens	0	0	0	0	0	0	0	0	0	0	0	0	0	0.0322234	0.0015301	0		0	0	0	0	0	0	0	0	0	0	0	0	0	42	2	0
279	Flagellin OS=Eubacterium plexicaudatum ASF492 GN=C823_01290 PE=3 SV=1	N2B003_9FIRM		29	Eubacterium plexicaudatum ASF492	0.497276	0	0	0	0.450862	0.3383	0.634345	0.55369	0.85	1.1791	0.782517	0	0	0	0.258228	0.589172		646	0	0	0	586	440	825	720	1105	1533	1017	0	0	0	336	766
165.1	Uncharacterized protein OS=Eubacterium plexicaudatum ASF492 GN=C823_01783 PE=4 SV=1	N2AL12_9FIRM		54	Eubacterium plexicaudatum ASF492	0	0	0	0	0	0.495111	0.107544	0	0.428519	0.322019	0.305444	0.375167	0	0	0.213093	1.85667		0	0	0	0	0	644	140	0	557	419	397	488	0	0	277	2414
63.4	3-hydroxybutyryl-CoA dehydrogenase OS=Eubacterium plexicaudatum ASF492 GN=C823_03375 PE=4 SV=1	N2A7C7_9FIRM		30	Eubacterium plexicaudatum ASF492	0	0	0	0	0.17033	1.68167	0.14678	0	0.780933	0.381467	0.312747	0.27575	0	0	0.155567	0.921267		0	0	0	0	221	2186	191	0	1015	496	407	358	0	0	202	1198
136.1	Uncharacterized protein OS=Eubacterium plexicaudatum ASF492 GN=C823_01725 PE=4 SV=1	N2ANP2_9FIRM		20	Eubacterium plexicaudatum ASF492	0.56065	0	0	0	0.48759	0.39232	0.305825	0.373925	1.6683	0.59195	1.16005	0.7794	0	0	0.55345	1.38605		729	0	0	0	634	510	398	486	2169	770	1508	1013	0	0	720	1802
152.3	Glycolate oxidase, subunit GlcD OS=Eubacterium plexicaudatum ASF492 GN=C823_03264 PE=4 SV=1	N2A4M1_9FIRM		51	Eubacterium plexicaudatum ASF492	0.0589863	0.152941	0.0907235	0.291686	0	0	0.175802	0	0.488647	0.118863	0.25549	0.452431	0	0	0	0		77	199	118	379	0	0	229	0	635	155	332	588	0	0	0	0
674	Electron transfer flavoprotein alpha subunit OS=Eubacterium plexicaudatum ASF492 GN=C823_03378 PE=4 SV=1	N2AI73_9FIRM		37	Eubacterium plexicaudatum ASF492	0	0	0	0	0	0	0	0	0.227419	0.222162	0.310946	0.0776432	0	0	0.059827	0		0	0	0	0	0	0	0	0	296	289	404	101	0	0	78	0
37.8	Glutamate dehydrogenase OS=Eubacterium plexicaudatum ASF492 GN=C823_01914 PE=3 SV=1	N2AGL8_9FIRM		48	Eubacterium plexicaudatum ASF492	0	0	0.271104	0	0	0.829458	0.36575	0	0	0.399708	0	0	0	0	0	0.693458		0	0	352	0	0	1078	475	0	0	520	0	0	0	0	0	902
797	Uncharacterized protein OS=Eubacterium plexicaudatum ASF492 GN=C823_02288 PE=4 SV=1	N2ASY0_9FIRM		50	Eubacterium plexicaudatum ASF492	0	0	0	0.096516	0	0	0	0	0.23374	0	0.149144	0.088248	0	0	0	0		0	0	0	125	0	0	0	0	304	0	194	115	0	0	0	0
105.3	L-fucose isomerase OS=Eubacterium plexicaudatum ASF492 GN=fucI PE=3 SV=1	N2ATM4_9FIRM		66	Eubacterium plexicaudatum ASF492	0	0.296182	0.143805	0.0867212	0.0266167	0	0	0	0.260712	0	0	0.154152	0	0	0.0389682	0.166742		0	385	187	113	35	0	0	0	339	0	0	200	0	0	51	217
21.11	Phosphoenolpyruvate carboxykinase (ATP) OS=Eubacterium plexicaudatum ASF492 GN=C823_00715 PE=3 SV=1	N2BD17_9FIRM		63	Eubacterium plexicaudatum ASF492	0	0.0794889	0	0	0	0.0864	0.0308651	0	0.157935	0.0952365	0.0581952	0	0	0	0.0979492	0.117498		0	103	0	0	0	112	40	0	205	124	76	0	0	0	127	153
75.11	Phosphoglycerate kinase OS=Eubacterium plexicaudatum ASF492 GN=pgk PE=3 SV=1	N2ACM8_9FIRM		42	Eubacterium plexicaudatum ASF492	0	0	0	0	0	0	0	0	0.220031	0.295333	0	0.193505	0	0	0.227626	0		0	0	0	0	0	0	0	0	286	384	0	252	0	0	296	0
45.11	Triosephosphate isomerase OS=Eubacterium plexicaudatum ASF492 GN=tpiA PE=3 SV=1	N2A8Q5_9FIRM		27	Eubacterium plexicaudatum ASF492	0	0	0	0	0	0	0	0	0	0.193663	0.179107	0	0	0	0	0.125944		0	0	0	0	0	0	0	0	0	252	233	0	0	0	0	164
1185	Uncharacterized protein OS=Eubacterium plexicaudatum ASF492 GN=C823_04184 PE=4 SV=1	N2A1R0_9FIRM		36	Eubacterium plexicaudatum ASF492	0	0	0	0	0	0	0	0	0.245367	0	0.0614611	0	0	0	0	0		0	0	0	0	0	0	0	0	319	0	80	0	0	0	0	0
266.6	ATP-dependent 6-phosphofructokinase OS=Eubacterium plexicaudatum ASF492 GN=pfkA PE=3 SV=1	N2B5S7_9FIRM		38	Eubacterium plexicaudatum ASF492	0	0	0	0	0	0	0	0	0.0647263	0.0676842	0.119384	0	0	0	0	0.128734		0	0	0	0	0	0	0	0	84	88	155	0	0	0	0	167
89.15	Butyryl-CoA dehydrogenase OS=Eubacterium plexicaudatum ASF492 GN=C823_00932 PE=3 SV=1	N2BBX5_9FIRM		68	Eubacterium plexicaudatum ASF492	0.0409588	0	0	0	0	0.203235	0	0	0	0	0.146947	0	0	0.201368	0.0122076	0		53	0	0	0	0	264	0	0	0	0	191	0	0	262	16	0
332.6	30S ribosomal protein S7 OS=Eubacterium plexicaudatum ASF492 GN=rpsG PE=3 SV=1	N2B0F7_9FIRM		18	Eubacterium plexicaudatum ASF492	0	0	0	0	0.114056	0	0	0.07805	0	0	0.0956111	0	0	0	0	0.543544		0	0	0	0	148	0	0	101	0	0	124	0	0	0	0	707
192.8	Glucose-6-phosphate isomerase OS=Eubacterium plexicaudatum ASF492 GN=pgi PE=3 SV=1	N2B2W5_9FIRM		50	Eubacterium plexicaudatum ASF492	0	0	0	0	0	0	0	0	0.021036	0.050922	0	0	0	0	0	0.146756		0	0	0	0	0	0	0	0	27	66	0	0	0	0	0	191
62.17	Electron transfer flavoprotein beta subunit OS=Eubacterium plexicaudatum ASF492 GN=C823_03377 PE=4 SV=1	N2ACC5_9FIRM		28	Eubacterium plexicaudatum ASF492	0	0	0	0	0	0	0	0	0.0502464	0	0.169171	0	0	0	0	0		0	0	0	0	0	0	0	0	65	0	220	0	0	0	0	0
656.2	Uncharacterized protein OS=Eubacterium plexicaudatum ASF492 GN=C823_03265 PE=4 SV=1	N2ACW5_9FIRM (+2)		29	Eubacterium plexicaudatum ASF492	0	0.0592345	0	0	0.0373207	0.206593	0	0	0	0.17689	0	0	0	0.0781793	0	0		0	77	0	0	49	269	0	0	0	230	0	0	0	102	0	0
586.5	Methyl-galactoside transport system substrate-binding protein OS=Eubacterium plexicaudatum ASF492 GN=C823_01717 PE=4 SV=1	N2ATH1_9FIRM		48	Eubacterium plexicaudatum ASF492	0.0849208	0.116396	0	0	0	0	0	0	0	0.0597	0	0	0	0	0	0		110	151	0	0	0	0	0	0	0	78	0	0	0	0	0	0
1217.1	Uncharacterized protein OS=Eubacterium plexicaudatum ASF492 GN=C823_00273 PE=4 SV=1	N2BM95_9FIRM		79	Eubacterium plexicaudatum ASF492	0	0	0	0	0	0	0	0	0.00887582	0	0	0.0591367	0	0	0	0.0619203		0	0	0	0	0	0	0	0	12	0	0	77	0	0	0	80
24.2	Glyceraldehyde-3-phosphate dehydrogenase OS=Eubacterium ramulus GN=gap PE=3 SV=1	A0A173S7J2_EUBRA		36	Eubacterium ramulus	0.0540389	0.140786	0	0.0805667	0	0.457667	0.119772	0.0867	0	0	0	0	0	0	0.200342	0.125219		70	183	0	105	0	595	156	113	0	0	0	0	0	0	260	163
30.27	Pyruvate, phosphate dikinase OS=Eubacterium ramulus GN=ppdK PE=3 SV=1	A0A173REL5_EUBRA		96	Eubacterium ramulus	0	0	0.0301365	0.0472656	0	0	0.0852135	0	0	0	0	0	0	0	0	0		0	0	39	61	0	0	111	0	0	0	0	0	0	0	0	0
258.7	L-arabinose isomerase OS=Eubacterium ramulus GN=araA PE=3 SV=1	A0A173SJ64_EUBRA (+2)		56	Eubacterium ramulus	0	0	0	0	0	0	0	0	0.0782679	0.0909	0	0	0	0	0	0		0	0	0	0	0	0	0	0	102	118	0	0	0	0	0	0
857.3	Serine--tRNA ligase OS=Eubacterium ramulus ATCC 29099 GN=HMPREF0373_02240 PE=4 SV=1	U2P013_EUBRA		50	Eubacterium ramulus ATCC 29099	0	0	0	0	0	0	0	0	0	0.029606	0	0.02336	0	0.012146	0	0		0	0	0	0	0	0	0	0	0	38	0	30	0	16	0	0
17.11	Formate C-acetyltransferase OS=Eubacterium ruminantium GN=SAMN04487934_102237 PE=4 SV=1	A0A1H5U892_9FIRM		77	Eubacterium ruminantium	0.0160597	0.0267584	0.0211325	0.0212156	0	0	0	0	0	0	0	0	0	0	0	0		21	35	27	28	0	0	0	0	0	0	0	0	0	0	0	0
233	Uncharacterized protein OS=Eubacterium sp. 14-2 GN=C805_00781 PE=4 SV=1	S0J1H7_9FIRM		50	Eubacterium sp. 14-2	0	0.2405	0.086376	0	0.35356	0	0	0	0.25244	0.51822	0	0.093438	0.40678	1.52196	0.197012	0		0	313	112	0	460	0	0	0	328	674	0	121	529	1979	256	0
63.2	3-hydroxybutyryl-CoA dehydrogenase OS=Eubacterium sp. 14-2 GN=C805_02456 PE=4 SV=1	S0IUK4_9FIRM		30	Eubacterium sp. 14-2	0.26892	0	0	0	0	0.5618	0	0	0.16193	0.0687667	0	0	0	1.24403	2.372	0		350	0	0	0	0	730	0	0	211	89	0	0	0	1617	3084	0
228.1	Uncharacterized protein OS=Eubacterium sp. 14-2 GN=C805_00895 PE=4 SV=1	S0JG31_9FIRM		48	Eubacterium sp. 14-2	0	0	0	0	0	0	0	0.222938	0.0327979	0	0	0	0	1.32369	0.906333	0		0	0	0	0	0	0	0	290	43	0	0	0	0	1721	1178	0
113.6	Electron transfer flavoprotein alpha subunit OS=Eubacterium sp. 14-2 GN=C805_02453 PE=4 SV=1	S0JB88_9FIRM		38	Eubacterium sp. 14-2	0	0	0	0	0	0.173805	0	0	0.178971	0	0	0.132968	0	0.329342	0.186197	0		0	0	0	0	0	226	0	0	233	0	0	173	0	428	242	0
905	30S ribosomal protein S5 OS=Eubacterium sp. 14-2 GN=rpsE PE=3 SV=1	S0J8X2_9FIRM		18	Eubacterium sp. 14-2	0.332194	0	0	0.138422	0	0.392283	0	0	0	0	0	0	0	0.248689	0.140006	0		432	0	0	180	0	510	0	0	0	0	0	0	0	323	182	0
818.1	Alpha-1,4 glucan phosphorylase OS=Eubacterium sp. 14-2 GN=C805_03822 PE=3 SV=1	S0J1Y5_9FIRM		95	Eubacterium sp. 14-2	0	0	0	0	0	0	0	0	0	0	0	0	0	0.1988	0.0930211	0		0	0	0	0	0	0	0	0	0	0	0	0	0	258	121	0
934	Uncharacterized protein OS=Eubacterium sp. 14-2 GN=C805_00725 PE=4 SV=1	S0JDF2_9FIRM		43	Eubacterium sp. 14-2	0	0.046607	0	0.0342395	0	0	0	0	0	0	0.0857581	0	0	0.104102	0.15444	0		0	61	0	45	0	0	0	0	0	0	111	0	0	135	201	0
959	Butyryl-CoA:acetate CoA-transferase OS=Eubacterium sp. 14-2 GN=C805_03162 PE=4 SV=1	S0J6Z7_9FIRM		49	Eubacterium sp. 14-2	0	0	0	0	0	0	0	0	0	0	0	0	0	0.242735	0.187159	0		0	0	0	0	0	0	0	0	0	0	0	0	0	316	243	0
154.3	Uncharacterized protein OS=Eubacterium sp. 14-2 GN=C805_01264 PE=4 SV=1	S0J4E6_9FIRM		35	Eubacterium sp. 14-2	0.157966	0	0	0.137909	0.550886	0	0	0.0310686	0	0	0.0584829	0	0	1.07577	0.24268	0		205	0	0	179	716	0	0	40	0	0	76	0	0	1399	315	0
887.1	Uncharacterized protein OS=Eubacterium sp. 14-2 GN=C805_02471 PE=4 SV=1	S0IUM2_9FIRM		52	Eubacterium sp. 14-2	0	0	0	0	0.0712288	0	0	0	0.0161817	0.204231	0	0	0	0	0.0383135	0		0	0	0	0	93	0	0	0	21	266	0	0	0	0	50	0
300.1	Propanediol dehydratase large subunit OS=Eubacterium sp. 14-2 GN=C805_03547 PE=4 SV=1	S0J222_9FIRM		61	Eubacterium sp. 14-2	0.0582115	0	0.0228902	0.0500541	0.0498738	0	0	0	0.0855082	0.120131	0.0262164	0.125707	0.0583787	0.322246	0.174066	0		76	0	30	65	65	0	0	0	111	156	34	163	76	419	226	0
1043	Adenylate kinase OS=Eubacterium sp. 14-2 GN=adk PE=3 SV=1	S0JP47_9FIRM		24	Eubacterium sp. 14-2	0	0	0	0	0	0.392283	0	0.138917	0	0	0	0	0.169496	0.391683	0	0		0	0	0	0	0	510	0	181	0	0	0	0	220	509	0	0
32.29	Pyruvate-flavodoxin oxidoreductase OS=Eubacterium sp. 14-2 GN=C805_02222 PE=3 SV=1	S0JAJ8_9FIRM		128	Eubacterium sp. 14-2	0	0	0	0.0589695	0	0.610109	0	0	0	0.250008	0.18518	0.0118711	0	0.536477	0	0		0	0	0	77	0	793	0	0	0	325	241	15	0	697	0	0
1361	Methionine--tRNA ligase OS=Eubacterium sp. 14-2 GN=metG PE=3 SV=1	S0IPF2_9FIRM		74	Eubacterium sp. 14-2	0	0	0	0	0	0	0	0	0	0	0	0	0	0.0967865	0.0149568	0		0	0	0	0	0	0	0	0	0	0	0	0	0	126	19	0
44.29	60 kDa chaperonin OS=Eubacterium sp. 14-2 GN=groL PE=3 SV=1	S0JHC2_9FIRM		57	Eubacterium sp. 14-2	0.031693	0	0	0	0.0983105	0	0	0.0524719	0	0.0939825	0	0	0	0	0	0		41	0	0	0	128	0	0	68	0	122	0	0	0	0	0	0
396.2	DNA-directed RNA polymerase subunit beta' OS=Eubacterium sp. 14-2 GN=rpoC PE=3 SV=1	S0ISI8_9FIRM		138	Eubacterium sp. 14-2	0	0.0567558	0	0.0575616	0	0	0	0	0	0	0	0	0	0.123638	0	0		0	74	0	75	0	0	0	0	0	0	0	0	0	161	0	0
581.2	Ribosomal protein S1 OS=Eubacterium sp. 14-2 GN=C805_01324 PE=4 SV=1	S0JJN9_9FIRM		41	Eubacterium sp. 14-2	0	0	0.0236693	0.0386268	0.0929073	0.0720341	0.00887049	0.0660122	0.103617	0	0	0	0	0.139883	0.095161	0		0	0	31	50	121	94	12	86	135	0	0	0	0	182	124	0
247.4	Dihydroxyacetone kinase, DhaK subunit OS=Eubacterium sp. 14-2 GN=C805_03140 PE=4 SV=1	S0ISC8_9FIRM		35	Eubacterium sp. 14-2	0	0	0	0	0	0	0	0	0	0.106834	0.0582857	0	0	0	0	0		0	0	0	0	0	0	0	0	0	139	76	0	0	0	0	0
664.3	3-hydroxybutyryl-CoA dehydratase OS=Eubacterium sp. 14-2 GN=C805_02731 PE=3 SV=1	S0IVB0_9FIRM		28	Eubacterium sp. 14-2	0	0	0	0	0.13365	0	0	0.045675	0.291664	0.234018	0.26065	0	0.0242143	0	0	0.111104		0	0	0	0	174	0	0	59	379	304	339	0	31	0	0	144
1571.1	30S ribosomal protein S4 OS=Eubacterium sp. 14-2 GN=rpsD PE=3 SV=1	S0JP59_9FIRM		23	Eubacterium sp. 14-2	0	0	0	0	0	0	0	0	0	0	0	0	0	0.0778478	0.115413	0		0	0	0	0	0	0	0	0	0	0	0	0	0	101	150	0
656.3	Uncharacterized protein OS=Eubacterium sp. 14-2 GN=C805_01271 PE=4 SV=1	S0J2S8_9FIRM		29	Eubacterium sp. 14-2	0	0.0789793	0	0	0.0497621	0	0	0	0	0.286021	0.0637448	0	0	0	0	0		0	103	0	0	65	0	0	0	0	372	83	0	0	0	0	0
443	60 kDa chaperonin OS=Eubacterium sp. 36_13 GN=groL PE=3 SV=1	A0A1Q6MMI9_9FIRM		57	Eubacterium sp. 36_13	0.302632	0	0	0.299456	0.0294807	0	0	0.713105	0	0	0	0	0.00966509	0	0	0		393	0	0	389	38	0	0	927	0	0	0	0	13	0	0	0
172.7	Formate--tetrahydrofolate ligase OS=Eubacterium sp. 36_13 GN=fhs PE=3 SV=1	A0A1Q6MI39_9FIRM (+1)		61	Eubacterium sp. 36_13	0	0.0328541	0.0177508	0	0	0.0467754	0	0.0599672	0	0	0	0	0	0	0	0		0	43	23	0	0	61	0	78	0	0	0	0	0	0	0	0
32.48	Pyruvate-flavodoxin oxidoreductase OS=Eubacterium sp. 36_13 GN=BHW18_05560 PE=3 SV=1	A0A1Q6MHP9_9FIRM (+1)		128	Eubacterium sp. 36_13	0	0	0.00602461	0	0	0	0	0	0.0199	0.0194461	0	0	0	0	0	0		0	0	8	0	0	0	0	0	26	25	0	0	0	0	0	0
656.1	Electron transfer flavoprotein subunit beta OS=Eubacterium sp. 38_16 GN=BHW19_03395 PE=4 SV=1	A0A1Q6NMQ6_9FIRM		29	Eubacterium sp. 38_16	0	0	0	0	0	0	0	0	0	0.189269	0.0601103	0	0	0.0645483	0	0		0	0	0	0	0	0	0	0	0	246	78	0	0	84	0	0
141.18	Acetyl-CoA acetyltransferase OS=Eubacterium sp. An11 GN=B5E53_12385 PE=3 SV=1	A0A1Y4V5M6_9FIRM		40	Eubacterium sp. An11	0	0	0	0	0	0	0	0	0.0757925	0	0.0604175	0	0	0	0	0		0	0	0	0	0	0	0	0	99	0	79	0	0	0	0	0
30.61	Pyruvate, phosphate dikinase OS=Eubacterium sp. An11 GN=B5E53_00045 PE=3 SV=1	A0A1Y4VIY7_9FIRM		97	Eubacterium sp. An11	0	0.045432	0	0	0.0162938	0	0.0242392	0	0	0	0	0	0	0	0	0		0	59	0	0	21	0	32	0	0	0	0	0	0	0	0	0
51.17	Monosaccharide ABC transporter substrate-binding protein CUT2 family (TC 3.A.1.2.-) OS=Eubacterium sp. CAG:115 GN=BN470_00967 PE=4 SV=1	R5L0H1_9FIRM		36	Eubacterium sp. CAG:115	0	0.18665	0.12915	0	0	0	0	0	0	0	0	0	0.0917333	0	0	0		0	243	168	0	0	0	0	0	0	0	0	0	119	0	0	0
113.7	Electron transfer flavoprotein FAD-binding domain protein OS=Eubacterium sp. CAG:161 GN=BN508_02169 PE=4 SV=1	R5KRZ0_9FIRM		37	Eubacterium sp. CAG:161	0.128246	0	0.0283838	0.020543	0	0	0.0211257	0.10813	0.0918703	0	0	0	0	0	0.0299135	0		167	0	37	27	0	0	27	141	119	0	0	0	0	0	39	0
75.19	Phosphoglycerate kinase OS=Eubacterium sp. CAG:161 GN=pgk PE=3 SV=1	R5L9H8_9FIRM		42	Eubacterium sp. CAG:161	0	0	0	0	0	0.0560405	0	0.000947095	0	0	0	0.0367976	0	0	0	0		0	0	0	0	0	73	0	1	0	0	0	48	0	0	0	0
141.37	Acetyl-CoA C-acetyltransferase OS=Eubacterium sp. CAG:161 GN=BN508_02164 PE=3 SV=1	R5KRY5_9FIRM		31	Eubacterium sp. CAG:161	0	0	0.0141071	0	0.0263806	0.272068	0	0.0972581	0	0	0	0	0	0	0	0		0	0	18	0	34	354	0	126	0	0	0	0	0	0	0	0
124.5	Ketol-acid reductoisomerase (NADP(+)) OS=Eubacterium sp. CAG:180 GN=ilvC PE=3 SV=1	R5MKJ6_9FIRM		37	Eubacterium sp. CAG:180	0.0969595	0.122532	0.100041	0.0198957	0	0.0802946	0	0.0737324	0.275973	0.148859	0.179754	0	0	0	0	0		126	159	130	26	0	104	0	96	359	194	234	0	0	0	0	0
44.16	60 kDa chaperonin OS=Eubacterium sp. CAG:38 GN=groL PE=3 SV=1	R7HAS0_9FIRM		57	Eubacterium sp. CAG:38	0.0610193	0	0	0.12474	0	0	0	0.0851298	0.36307	0	0.183912	0	0	0	0	0.124423		79	0	0	162	0	0	0	111	472	0	239	0	0	0	0	162
24.28	Glyceraldehyde-3-phosphate dehydrogenase OS=Eubacterium sp. CAG:603 GN=BN730_00900 PE=3 SV=1	R5P354_9FIRM		36	Eubacterium sp. CAG:603	0	0.0556694	0.050825	0.131056	0	0	0.0549861	0	0.0500861	0.137933	0.1172	0	0.0678639	0.184861	0.120464	0		0	72	66	170	0	0	71	0	65	179	152	0	88	240	157	0
480	Uncharacterized protein OS=Eubacterium sp. CAG:786 GN=BN782_00556 PE=4 SV=1	R5GTS0_9FIRM		25	Eubacterium sp. CAG:786	0	0.160328	0.123384	0.235564	0.235704	1.50636	0.14678	0.32006	0.33658	0	0	0.04672	0	0	0	0.293512		0	208	160	306	306	1958	191	416	438	0	0	61	0	0	0	382
1320	Phosphoribosylaminoimidazolecarboxamide formyltransferase OS=Eubacterium sp. CAG:86 GN=BN798_01074 PE=4 SV=1	R5E1P2_9FIRM		44	Eubacterium sp. CAG:86	0	0	0	0	0	0	0	0	0	0	0	0	0	0.14243	0	0.0555886		0	0	0	0	0	0	0	0	0	0	0	0	0	185	0	72
51.15	Simple sugar transport system substrate-binding protein OS=Eubacterium uniforme GN=SAMN02745111_00754 PE=4 SV=1	A0A1T4VDW3_9FIRM		37	Eubacterium uniforme	0.0742135	0	0	0.0848865	0	0	0.0249189	0.140273	0.143505	0.120178	0.119808	0.0775595	0	0	0	0		96	0	0	110	0	0	32	182	187	156	156	101	0	0	0	0
78.11	Phosphoenolpyruvate carboxykinase (ATP) OS=Eubacterium uniforme GN=pckA PE=3 SV=1	A0A1T4VA11_9FIRM		59	Eubacterium uniforme	0.107881	0	0.0291712	0.0845102	0	0	0	0	0.104885	0	0.175441	0	0	0	0	0		140	0	38	110	0	0	0	0	136	0	228	0	0	0	0	0
30.49	Pyruvate, phosphate dikinase OS=Eubacterium ventriosum ATCC 27560 GN=ppdK PE=3 SV=1	A5Z949_9FIRM		97	Eubacterium ventriosum ATCC 27560	0.0308835	0.0636856	0	0.029632	0	0	0	0	0	0	0	0.035633	0	0	0	0		40	83	0	39	0	0	0	0	0	0	0	46	0	0	0	0
26.24	Glyceraldehyde-3-phosphate dehydrogenase OS=Faecalibacterium prausnitzii GN=gapA PE=3 SV=1	A0A174ND16_9FIRM		36	Faecalibacterium prausnitzii	0	0	0.160525	0.132925	0	0.111314	0	0	0.101511	0	0	0	0	0	0	0		0	0	209	173	0	145	0	0	132	0	0	0	0	0	0	0
260.1	Probable enoyl-CoA hydratase echA8 OS=Faecalibacterium prausnitzii GN=echA8 PE=3 SV=1	A0A173R2X0_9FIRM (+27)		28	Faecalibacterium prausnitzii	0	0	0	0	0.0314361	0	0	0.0498	0	0	0	0	0	0	0	0		0	0	0	0	41	0	0	65	0	0	0	0	0	0	0	0
1132	Phosphate propanoyltransferase OS=Faecalibacterium sp. CAG:74_58_120 GN=BHW29_01775 PE=3 SV=1	A0A1Q6Q2G0_9FIRM (+1)		20	Faecalibacterium sp. CAG:74_58_120	0	0	0	0	0	0	0	0	0	0.206165	0.147505	0.233595	0	0	0	0		0	0	0	0	0	0	0	0	0	268	192	304	0	0	0	0
246.5	N-acetylneuraminate lyase OS=Faecalibaculum rodentium GN=AALO17_07480 PE=3 SV=1	A0A140DTA5_9FIRM		33	Faecalibaculum rodentium	0.0382909	0	0.0233682	0	0	0	0	0	0	0	0	0	0	0	0	0		50	0	30	0	0	0	0	0	0	0	0	0	0	0	0	0
21.8	Phosphoenolpyruvate carboxykinase [ATP] OS=Faecalicatena contorta GN=pckA PE=4 SV=1	A0A173Z826_9FIRM		63	Faecalicatena contorta	0.178016	0.0832397	0.0869286	0.0353111	0	0.048981	0.062973	0.114805	0.148721	0	0	0	0	0	0	0		231	108	113	46	0	64	82	149	193	0	0	0	0	0	0	0
879	30S ribosomal protein S15 OS=Faecalicatena contorta GN=rpsO PE=3 SV=1	A0A174APR5_9FIRM (+1)		10	Faecalicatena contorta	0.18049	1.2578	0.53981	0.24118	0	0	0	0	0	0.092836	0	0	0	0.3027	0	0		235	1635	702	314	0	0	0	0	0	121	0	0	0	394	0	0
141.8	Acetyl-CoA acetyltransferase OS=Faecalitalea cylindroides GN=B5F14_04410 PE=3 SV=1	A0A1Y4LX14_9FIRM (+3)		41	Faecalitalea cylindroides	0.0762854	0	0	0	0.0518927	0.0992537	0	0	0.190732	0.125393	0	0	0	0	0	0		99	0	0	0	67	129	0	0	248	163	0	0	0	0	0	0
1259	ATP-dependent 6-phosphofructokinase OS=Fermentimonas caenicola GN=pfkA2 PE=3 SV=1	A0A098C338_9PORP		35	Fermentimonas caenicola	0	0	0	0	0	0	0.0209689	0.114309	0.210363	0	0	0	0	0	0	0		0	0	0	0	0	0	27	149	273	0	0	0	0	0	0	0
26.37	Glyceraldehyde-3-phosphate dehydrogenase OS=Fibrobacter sp. UWB8 GN=SAMN05720760_101890 PE=3 SV=1	A0A1M5F1E3_9BACT (+1)		36	Fibrobacter sp. UWB8	0	0	0	0	0	0	0	0	0	0	0	0	0	0.0419306	0.0316667	0		0	0	0	0	0	0	0	0	0	0	0	0	0	55	41	0
1651	Phosphoglycerate kinase OS=Firmicutes bacterium ADurb.Bin262 GN=pgk PE=3 SV=1	A0A1V5TD60_9FIRM		42	Firmicutes bacterium ADurb.Bin262	0	0	0	0	0	0	0	0	0.0500857	0.0692786	0	0	0	0	0	0		0	0	0	0	0	0	0	0	65	90	0	0	0	0	0	0
94.17	Chaperone protein DnaK OS=Firmicutes bacterium ADurb.Bin354 GN=dnaK PE=2 SV=1	A0A1V5Q3J4_9FIRM		67	Firmicutes bacterium ADurb.Bin354	0	0	0	0	0	0	0	0	0.0429015	0	0.0371507	0.0379672	0	0	0.0299358	0.0477209		0	0	0	0	0	0	0	0	56	0	48	49	0	0	39	62
37.45	Glutamate dehydrogenase OS=Firmicutes bacterium ADurb.Bin354 GN=gdhA PE=3 SV=1	A0A1V5QCR2_9FIRM		49	Firmicutes bacterium ADurb.Bin354	0.0189969	0.0892592	0	0	0	0	0	0	0	0	0	0	0	0	0	0		25	116	0	0	0	0	0	0	0	0	0	0	0	0	0	0
1281.2	dTDP-glucose 4,6-dehydratase OS=Firmicutes bacterium ADurb.Bin354 GN=rffG PE=3 SV=1	A0A1V5PU53_9FIRM		42	Firmicutes bacterium ADurb.Bin354	0	0	0	0	0	0	0	0	0	0	0	0	0.0726405	0.0319738	0	0		0	0	0	0	0	0	0	0	0	0	0	0	94	42	0	0
78.28	Phosphoenolpyruvate carboxykinase (ATP) OS=Firmicutes bacterium ADurb.Bin354 GN=pckA PE=3 SV=1	A0A1V5QAT9_9FIRM		59	Firmicutes bacterium ADurb.Bin354	0	0	0	0	0	0	0	0	0	0.0424169	0.0957831	0	0	0	0	0		0	0	0	0	0	0	0	0	0	55	125	0	0	0	0	0
32.22	Pyruvate-flavodoxin oxidoreductase OS=Firmicutes bacterium ADurb.Bin419 GN=nifJ_2 PE=3 SV=1	A0A1V5MK10_9FIRM		130	Firmicutes bacterium ADurb.Bin419	0.0234838	0	0	0.00671846	0	0	0	0	0	0.0411262	0.0203931	0	0	0	0	0		31	0	0	9	0	0	0	0	0	53	27	0	0	0	0	0
640.3	Glutamate synthase (NADPH) small chain OS=Firmicutes bacterium ADurb.Bin467 GN=gltD PE=4 SV=1	A0A1V5KMH1_9FIRM		50	Firmicutes bacterium ADurb.Bin467	0	0	0	0	0	0	0	0	0	0.049276	0.084244	0	0	0	0	0		0	0	0	0	0	0	0	0	0	64	110	0	0	0	0	0
167	Uncharacterized protein OS=Firmicutes bacterium ASF500 GN=N510_00258 PE=4 SV=1	V2ZLZ6_9FIRM		46	Firmicutes bacterium ASF500	0.261587	1.1763	0.569978	0.608109	0.329391	0.409348	0.239326	0.579826	0.503043	0	0.192398	0.431652	0.707457	0.311391	0.312804	0.638065		340	1529	741	791	428	532	311	754	654	0	250	561	920	405	407	830
116.1	Uncharacterized protein OS=Firmicutes bacterium ASF500 GN=N510_00934 PE=4 SV=1	V2ZJT0_9FIRM		48	Firmicutes bacterium ASF500	0.577083	0.87525	0.499062	0.740646	0	0	0	0	1.31827	0.682833	1.10125	1.63225	0	0	0.289583	0.242062		750	1138	649	963	0	0	0	0	1714	888	1432	2122	0	0	376	315
78.1	Phosphoenolpyruvate carboxykinase (ATP) OS=Firmicutes bacterium ASF500 GN=pckA PE=3 SV=1	V2XVM5_9FIRM		59	Firmicutes bacterium ASF500	0.384102	0.348915	0.136705	0.292932	0.146983	0.0755559	0	0.218559	0.419576	0.153737	1.06514	0.752017	0.895847	1.03353	0.141431	0.299814		499	454	178	381	191	98	0	284	545	200	1385	978	1165	1344	184	390
92.2	Pyrophosphate--fructose 6-phosphate 1-phosphotransferase OS=Firmicutes bacterium ASF500 GN=pfp PE=3 SV=1	V2YA16_9FIRM		44	Firmicutes bacterium ASF500	0.252705	0.248227	0.267932	0.325159	0.263227	0.549614	0.154409	0.273023	0.516114	0.443432	0.322545	0.541182	1.09684	0.813705	0.102761	0		329	323	348	423	342	715	201	355	671	576	419	704	1426	1058	134	0
200.1	Enolase OS=Firmicutes bacterium ASF500 GN=eno PE=3 SV=1	V2YFX8_9FIRM		47	Firmicutes bacterium ASF500	0.188162	0.213191	0.164074	0.398362	0.121781	0	0.0468447	0.0567489	0.286447	0.229234	0.435915	1.06423	0.389468	0.415894	0.530149	0.208166		245	277	213	518	158	0	61	74	372	298	567	1384	506	541	689	271
337	Uncharacterized protein OS=Firmicutes bacterium ASF500 GN=N510_01697 PE=4 SV=1	V2YDP7_9FIRM		44	Firmicutes bacterium ASF500	0	0	0.140209	0	0.0191316	0	0.0500386	0.212161	0	0	0.33525	0	0.46225	0.835114	0.125775	0.555886		0	0	182	0	25	0	65	276	0	0	436	0	601	1086	164	723
383	Uncharacterized protein OS=Firmicutes bacterium ASF500 GN=N510_00529 PE=4 SV=1	V2ZKW0_9FIRM		47	Firmicutes bacterium ASF500	0	0	0.196889	0.0626511	0.161194	0	0	0	0	0	0.203996	0.372766	0.389468	0.304766	0	0.156123		0	0	256	81	210	0	0	0	0	0	265	485	506	396	0	203
51.5	Uncharacterized protein OS=Firmicutes bacterium ASF500 GN=N510_01015 PE=4 SV=1	V2YIE5_9FIRM		37	Firmicutes bacterium ASF500	0.0325216	0.226457	0.150146	0.131184	0	0.291	0.114416	0.322378	0.15517	0.18893	0	0.227411	0.723865	0.458892	0	0.665703		42	294	195	171	0	378	149	419	202	246	0	296	941	597	0	865
32.3	Pyruvate-flavodoxin oxidoreductase OS=Firmicutes bacterium ASF500 GN=N510_02334 PE=3 SV=1	V2YE86_9FIRM		127	Firmicutes bacterium ASF500	0.0320961	0	0.0327929	0.0359638	0	0	0.0310717	0.0307795	0.154252	0.100701	0.374181	0	0	0.0402866	0	0		42	0	43	47	0	0	40	40	201	131	486	0	0	52	0	0
518	Uncharacterized protein OS=Firmicutes bacterium ASF500 GN=N510_01602 PE=4 SV=1	V2YDE8_9FIRM		38	Firmicutes bacterium ASF500	0.441105	0.340737	0.515026	0.416868	0.223587	0	0	0	0	0.495447	0.562789	0.780737	0.556053	0.609553	0	0		573	443	670	542	291	0	0	0	0	644	732	1015	723	792	0	0
532	Uncharacterized protein OS=Firmicutes bacterium ASF500 GN=N510_02173 PE=4 SV=1	V2YF02_9FIRM		39	Firmicutes bacterium ASF500	0	0	0	0	0.107923	0	0.112908	0.239362	0	0	0	0.119792	0.260769	0.413205	0	0.250867		0	0	0	0	140	0	147	311	0	0	0	156	339	537	0	326
8.13	Elongation factor Tu OS=Firmicutes bacterium ASF500 GN=tuf PE=3 SV=1	V2YHS5_9FIRM		44	Firmicutes bacterium ASF500	0.0314227	0.176168	0.0907091	0.172148	0.0956591	0.145995	0.0611591	0.105536	0.0981636	0.132923	0.406523	0.236159	0.228295	0.184548	0.127039	0.0741205		41	229	118	224	124	190	80	137	128	173	528	307	297	240	165	96
136.3	Uncharacterized protein OS=Firmicutes bacterium ASF500 GN=N510_00034 PE=4 SV=1	V2YKJ3_9FIRM		10	Firmicutes bacterium ASF500	0	0.43648	0	0.073614	0	0	0	0	0.87763	1.0184	1.533	0	0	0	0	0		0	567	0	96	0	0	0	0	1141	1324	1993	0	0	0	0	0
466.1	Histidine ammonia-lyase OS=Firmicutes bacterium ASF500 GN=hutH PE=3 SV=1	V2ZHM1_9FIRM		56	Firmicutes bacterium ASF500	0	0.0894643	0.0883625	0.0799714	0	0	0	0	0.0829571	0	0.0856036	0.0573554	0.248196	0.1985	0.113645	0.0655107		0	116	115	104	0	0	0	0	108	0	111	75	323	258	148	85
4.29	Flagellin OS=Firmicutes bacterium ASF500 GN=N510_01498 PE=3 SV=1	V2ZIE6_9FIRM		59	Firmicutes bacterium ASF500	0.216305	0.166063	0.202271	0.167614	0.232203	0	0.0449712	0.456407	0.501407	0.427661	0.569881	0.284051	0	0.433441	0.422254	0.731576		281	216	263	218	302	0	58	593	652	556	741	369	0	563	549	951
4.31	Flagellin OS=Firmicutes bacterium ASF500 GN=N510_00360 PE=3 SV=1	V2YKH7_9FIRM		62	Firmicutes bacterium ASF500	0.345903	0.0895129	0.259194	0.193645	0	0.0108906	0.0195048	0	0.6115	0.51829	0.903048	0.160776	0.691984	0.590823	0.643452	1.07789		450	116	337	252	0	14	25	0	795	674	1174	209	900	768	837	1401
208.3	Uncharacterized protein OS=Firmicutes bacterium ASF500 GN=N510_00433 PE=4 SV=1	V2XZM6_9FIRM		40	Firmicutes bacterium ASF500	0.162735	0	0	0	0.051895	0	0	0	0	0.192458	0.3925	0.152798	0.355925	0	0	0		212	0	0	0	67	0	0	0	0	250	510	199	463	0	0	0
30.16	Pyruvate, phosphate dikinase OS=Firmicutes bacterium ASF500 GN=N510_03287 PE=3 SV=1	V2YAA4_9FIRM		97	Firmicutes bacterium ASF500	0.0368742	0.0340701	0	0	0.0215371	0	0.0197825	0.0493825	0.0816412	0	0.107969	0.0210856	0.147897	0.0406546	0.0256485	0.050432		48	44	0	0	28	0	26	64	106	0	140	27	192	53	33	66
37.1	Glutamate dehydrogenase OS=Firmicutes bacterium ASF500 GN=N510_01601 PE=3 SV=1	V2YFL5_9FIRM		50	Firmicutes bacterium ASF500	0.029166	0	0.107238	0.072606	0.14938	0	0.109432	0	0.185516	0.02037	0	0.2931	0.5368	0.25556	0.37136	0.25128		38	0	139	94	194	0	142	0	241	26	0	381	698	332	483	327
179.3	Uncharacterized protein OS=Firmicutes bacterium ASF500 GN=N510_00952 PE=3 SV=1	V2YEX6_9FIRM		44	Firmicutes bacterium ASF500	0.0273477	0	0	0	0	0	0	0	0.0558727	0	0.1809	0.0894114	0.268523	0	0.0251545	0		36	0	0	0	0	0	0	0	73	0	235	116	349	0	33	0
1245	L-arabinose isomerase OS=Firmicutes bacterium ASF500 GN=N510_01010 PE=3 SV=1	V2YIE0_9FIRM		55	Firmicutes bacterium ASF500	0	0	0	0	0	0	0	0	0.0786145	0.0573091	0	0.120333	0.221873	0.110322	0	0		0	0	0	0	0	0	0	0	102	75	0	156	288	143	0	0
1368	Uncharacterized protein OS=Firmicutes bacterium ASF500 GN=N510_00809 PE=4 SV=1	V2ZJG6_9FIRM		78	Firmicutes bacterium ASF500	0	0	0	0	0	0	0	0.0170974	0	0	0	0	0.0782282	0.0459115	0	0		0	0	0	0	0	0	0	22	0	0	0	0	102	60	0	0
1164.1	Ketol-acid reductoisomerase (NADP(+)) OS=Firmicutes bacterium ASF500 GN=ilvC PE=3 SV=1	V2YEK3_9FIRM		37	Firmicutes bacterium ASF500	0	0	0	0	0	0	0	0	0	0	0.198619	0.0135286	0.0235589	0.0155468	0.0128203	0.0944378		0	0	0	0	0	0	0	0	0	0	258	18	31	20	17	123
1473.1	Uncharacterized protein OS=Firmicutes bacterium ASF500 GN=N510_02170 PE=4 SV=1	V2YBM4_9FIRM		37	Firmicutes bacterium ASF500	0	0	0	0	0	0	0	0	0	0	0.112954	0.0841784	0	0	0	0		0	0	0	0	0	0	0	0	0	0	147	109	0	0	0	0
62.22	Uncharacterized protein OS=Firmicutes bacterium ASF500 GN=N510_00432 PE=4 SV=1	V2YFR6_9FIRM		28	Firmicutes bacterium ASF500	0	0	0	0	0	0	0	0	0	0	0.258782	0.122111	0	0.0398143	0	0		0	0	0	0	0	0	0	0	0	0	336	159	0	52	0	0
596.5	Translation elongation factor G OS=Firmicutes bacterium ASF500 GN=N510_01221 PE=4 SV=1	V2YEI5_9FIRM		76	Firmicutes bacterium ASF500	0	0.0368539	0	0	0.0304368	0.0249803	0	0	0	0	0.0701855	0	0.0728474	0	0	0.0364618		0	48	0	0	40	32	0	0	0	0	91	0	95	0	0	47
771.5	V-type ATP synthase alpha chain OS=Firmicutes bacterium ASF500 GN=atpA PE=3 SV=1	V2YFQ3_9FIRM		65	Firmicutes bacterium ASF500	0	0	0	0	0.0129506	0	0	0	0.0256385	0.0184554	0	0	0	0	0	0.00947		0	0	0	0	17	0	0	0	33	24	0	0	0	0	0	12
860.2	Uncharacterized protein OS=Firmicutes bacterium ASF500 GN=N510_01968 PE=3 SV=1	V2YBZ5_9FIRM		45	Firmicutes bacterium ASF500	0	0	0	0	0	0	0	0	0.0527533	0	0	0.0846778	0	0	0	0		0	0	0	0	0	0	0	0	69	0	0	110	0	0	0	0
1092.2	Uncharacterized protein OS=Firmicutes bacterium ASF500 GN=N510_00215 PE=4 SV=1	V2YJ36_9FIRM		15	Firmicutes bacterium ASF500	0	0	0	0	0	0	0	0	0	0	0	0	0.47458	0	0.147573	0.16306		0	0	0	0	0	0	0	0	0	0	0	0	617	0	192	212
1671.1	Glucose-1-phosphate adenylyltransferase OS=Firmicutes bacterium ASF500 GN=glgC PE=3 SV=1	V2YJI5_9FIRM		43	Firmicutes bacterium ASF500	0	0	0	0	0	0	0	0	0	0	0	0.0135888	0.0236628	0.0312488	0.0386163	0		0	0	0	0	0	0	0	0	0	0	0	18	31	41	50	0
1969.1	Electron transfer flavoprotein domain-containing protein OS=Firmicutes bacterium CAG:102 GN=BN453_00503 PE=4 SV=1	R5AJL4_9FIRM		28	Firmicutes bacterium CAG:102	0	0	0	0	0	0	0	0	0	0	0	0	0.207325	0	0	0.116579		0	0	0	0	0	0	0	0	0	0	0	0	270	0	0	152
375.1	Fructose-bisphosphate aldolase OS=Firmicutes bacterium CAG:103 GN=BN455_00424 PE=3 SV=1	R5B3D7_9FIRM		34	Firmicutes bacterium CAG:103	0.692029	0.117888	0.691265	0	0	0	0	0	0	0	0	0	0	0	0	0		900	153	899	0	0	0	0	0	0	0	0	0	0	0	0	0
32.17	Pyruvate-flavodoxin oxidoreductase OS=Firmicutes bacterium CAG:103 GN=BN455_00938 PE=3 SV=1	R5B2I0_9FIRM		129	Firmicutes bacterium CAG:103	0	0	0.0183085	0.0143202	0	0	0	0	0	0	0.109116	0	0	0.0221256	0	0		0	0	24	19	0	0	0	0	0	0	142	0	0	29	0	0
1105	Peptide ABC transporter peptide-binding protein OppA OS=Firmicutes bacterium CAG:110 GN=BN466_00624 PE=4 SV=1	R5EB67_9FIRM		79	Firmicutes bacterium CAG:110	0	0	0	0	0	0	0	0.135051	0	0	0	0	0.0514924	0	0	0.0309608		0	0	0	0	0	0	0	176	0	0	0	0	67	0	0	40
1028	Dipeptide/oligopeptide/nickel ABC transporter ATP-binding protein OS=Firmicutes bacterium CAG:110_56_8 GN=BHW31_00195 PE=4 SV=1	A0A1Q6RQ65_9FIRM (+1)		32	Firmicutes bacterium CAG:110_56_8	0	0	0.0240984	0	0	0	0	0	0	0	0	0	0	0.30775	0.138353	0		0	0	31	0	0	0	0	0	0	0	0	0	0	400	180	0
77.8	LacI family transcriptional regulator OS=Firmicutes bacterium CAG:110_56_8 GN=BHW31_02455 PE=4 SV=1	A0A1Q6RDD7_9FIRM (+1)		40	Firmicutes bacterium CAG:110_56_8	0.0198912	0	0.0456625	0.024338	0	0	0	0	0.0456775	0	0.0646575	0.07454	0	0	0.02767	0		26	0	59	32	0	0	0	0	59	0	84	97	0	0	36	0
347	Acyl-CoA dehydrogenase C-terminal domain protein OS=Firmicutes bacterium CAG:114 GN=BN469_00728 PE=3 SV=1	R5H7R8_9FIRM		42	Firmicutes bacterium CAG:114	0.200548	0	0.201969	0.175271	0	0	0.122317	0	0.275476	0.242476	0.403881	0.278095	0	0	0	0		261	0	263	228	0	0	159	0	358	315	525	362	0	0	0	0
965	Electron transfer flavoprotein alpha and beta-subunit OS=Firmicutes bacterium CAG:114 GN=BN469_01309 PE=4 SV=1	R5HA74_9FIRM		29	Firmicutes bacterium CAG:114	0.0414931	0	0.159548	0.152303	0	0.162324	0	0	0.036269	0.050169	0	0	0	0	0	0		54	0	207	198	0	211	0	0	47	65	0	0	0	0	0	0
534.2	30S ribosomal protein S2 OS=Firmicutes bacterium CAG:114 GN=rpsB PE=3 SV=1	R5HQ75_9FIRM		27	Firmicutes bacterium CAG:114	0	0	0.0603185	0.13463	0	0.206259	0	0	0.221422	0	0	0.267822	0.112378	0.192778	0.229752	0		0	0	78	175	0	268	0	0	288	0	0	348	146	251	299	0
1395.1	30S ribosomal protein S9 OS=Firmicutes bacterium CAG:114 GN=rpsI PE=3 SV=1	R5HFJ4_9FIRM		15	Firmicutes bacterium CAG:114	0	0.133607	0	0	0.0881867	0	0	0	0.07012	0	0	0	0.16142	0.11084	0	0.09318		0	174	0	0	115	0	0	0	91	0	0	0	210	144	0	121
423.5	Basic membrane protein OS=Firmicutes bacterium CAG:114 GN=BN469_00687 PE=4 SV=1	R5HC73_9FIRM		41	Firmicutes bacterium CAG:114	0	0.0779927	0	0	0	0	0	0	0.0870537	0.0141549	0.0179885	0	0	0	0	0		0	101	0	0	0	0	0	0	113	18	23	0	0	0	0	0
406.1	Beta-eliminating lyase OS=Firmicutes bacterium CAG:124 GN=BN480_01812 PE=4 SV=1	R5IFI9_9FIRM		62	Firmicutes bacterium CAG:124	0.0158748	0.171758	0	0.0991839	0.050629	0	0	0.0107097	0.196516	0.200806	0.384194	0.14211	0	0.0924919	0.176629	0		21	223	0	129	66	0	0	14	255	261	499	185	0	120	230	0
32.2	Pyruvate-flavodoxin oxidoreductase OS=Firmicutes bacterium CAG:124 GN=BN480_00842 PE=3 SV=1	R5ITX1_9FIRM		132	Firmicutes bacterium CAG:124	0	0	0	0	0.0139538	0	0	0.0216167	0	0	0	0.0215121	0.0616341	0.0284045	0.0396023	0		0	0	0	0	18	0	0	28	0	0	0	28	80	37	51	0
1085	Periplasmic binding protein/LacI transcriptional regulator OS=Firmicutes bacterium CAG:124 GN=BN480_01004 PE=4 SV=1	R5IH90_9FIRM		40	Firmicutes bacterium CAG:124	0	0	0	0	0	0	0	0	0.05259	0	0	0	0.203393	0.179055	0	0		0	0	0	0	0	0	0	0	68	0	0	0	264	233	0	0
1545	Uncharacterized protein OS=Firmicutes bacterium CAG:124 GN=BN480_00999 PE=4 SV=1	R5IC41_9FIRM		51	Firmicutes bacterium CAG:124	0	0	0	0	0	0	0	0	0	0	0	0	0	0.105325	0.021702	0		0	0	0	0	0	0	0	0	0	0	0	0	0	137	28	0
465.4	Formate--tetrahydrofolate ligase OS=Firmicutes bacterium CAG:124 GN=fhs PE=3 SV=1	R5IT81_9FIRM		66	Firmicutes bacterium CAG:124	0	0	0	0	0.00834515	0.101191	0	0.0518955	0.0371803	0.01434	0	0	0	0	0	0.0224076		0	0	0	0	11	132	0	67	48	19	0	0	0	0	0	29
44.3	60 kDa chaperonin OS=Firmicutes bacterium CAG:129 GN=groL PE=3 SV=1	R5RZI0_9FIRM		58	Firmicutes bacterium CAG:129	0.0456862	0	0	0.190569	0.0470362	0.0878983	0	0.0762948	0.117221	0.104509	0.342879	0.0525362	0.142981	0.283897	0.375448	0.173569		59	0	0	248	61	114	0	99	152	136	446	68	186	369	488	226
360.1	Uncharacterized protein OS=Firmicutes bacterium CAG:129 GN=BN483_00724 PE=4 SV=1	R5SKV1_9FIRM		25	Firmicutes bacterium CAG:129	0	0	0	0	0	0.56488	0	0	0.69624	0	0.59516	0	0.75444	1.14132	0.40656	0		0	0	0	0	0	734	0	0	905	0	774	0	981	1484	529	0
631.1	Basic membrane protein OS=Firmicutes bacterium CAG:129 GN=BN483_01198 PE=4 SV=1	R5SMD5_9FIRM		45	Firmicutes bacterium CAG:129	0	0.463156	0	0	0.108498	0	0	0.225222	0	0	0	0	0.307356	0	0	0.597889		0	602	0	0	141	0	0	293	0	0	0	0	400	0	0	777
32.47	Pyruvate synthase OS=Firmicutes bacterium CAG:129 GN=BN483_00327 PE=4 SV=1	R5RZL6_9FIRM		66	Firmicutes bacterium CAG:129	0	0	0	0	0.0139417	0	0	0	0.0503409	0	0	0.0197273	0.0308167	0	0	0		0	0	0	0	18	0	0	0	65	0	0	26	40	0	0	0
92.9	Pyrophosphate--fructose 6-phosphate 1-phosphotransferase OS=Firmicutes bacterium CAG:129 GN=pfp PE=3 SV=1	R5S018_9FIRM		45	Firmicutes bacterium CAG:129	0	0	0	0	0	0.163484	0	0.164938	0	0	0.195784	0	0	0	0.0820267	0		0	0	0	0	0	213	0	214	0	0	255	0	0	0	107	0
906	50S ribosomal protein L7/L12 OS=Firmicutes bacterium CAG:129_59_24 GN=rplL PE=3 SV=1	A0A1Q6Q7H3_9FIRM		13	Firmicutes bacterium CAG:129_59_24	0.04628	0	0	0	0.0647531	0	0	0	0.336385	0.167869	0.498185	0.269	0	0.229023	0.408085	0		60	0	0	0	84	0	0	0	437	218	648	350	0	298	531	0
724.1	30S ribosomal protein S16 OS=Firmicutes bacterium CAG:129_59_24 GN=rpsP PE=3 SV=1	A0A1Q6Q915_9FIRM (+3)		9	Firmicutes bacterium CAG:129_59_24	0.0668489	0	0.0856833	0.163589	0	0	0	0.518622	0.116867	0	0.450711	0	0.451989	0.8704	0	0		87	0	111	213	0	0	0	674	152	0	586	0	588	1132	0	0
1470	BMP family ABC transporter substrate-binding protein OS=Firmicutes bacterium CAG:129_59_24 GN=BHW32_07030 PE=4 SV=1	A0A1Q6Q809_9FIRM		41	Firmicutes bacterium CAG:129_59_24	0	0	0	0.0383561	0.0424634	0	0.027461	0	0	0	0	0	0.102598	0.0946634	0	0.0477927		0	0	0	50	55	0	36	0	0	0	0	0	133	123	0	62
30.6	Pyruvate, phosphate dikinase OS=Firmicutes bacterium CAG:129_59_24 GN=BHW32_04375 PE=3 SV=1	A0A1Q6QA02_9FIRM		97	Firmicutes bacterium CAG:129_59_24	0.0212959	0	0	0	0	0.0374155	0	0	0	0.0196412	0.0076034	0	0	0	0	0		28	0	0	0	0	49	0	0	0	26	10	0	0	0	0	0
583	Uncharacterized protein OS=Firmicutes bacterium CAG:137 GN=BN490_00442 PE=4 SV=1	R6GXI4_9FIRM		23	Firmicutes bacterium CAG:137	0.130791	0	0	0.0320061	0	0	0	0	0.274387	0.253017	0.25653	0	0	0.194626	0.481217	0		170	0	0	42	0	0	0	0	357	329	333	0	0	253	626	0
8.17	Elongation factor Tu OS=Firmicutes bacterium CAG:137 GN=tuf PE=3 SV=1	R6GZB2_9FIRM		44	Firmicutes bacterium CAG:137	0.0833545	0	0.0344523	0.0519932	0	0	0.0166798	0	0.0595227	0.0797886	0.234409	0.225682	0	0	0.0745182	0		108	0	45	68	0	0	22	0	77	104	305	293	0	0	97	0
70.4	Carbon monoxide dehydrogenase OS=Firmicutes bacterium CAG:137 GN=BN490_01870 PE=4 SV=1	R6H9V5_9FIRM		68	Firmicutes bacterium CAG:137	0	0	0	0.103006	0	0	0	0	0.0492618	0.0405044	0	0	0	0	0	0		0	0	0	134	0	0	0	0	64	53	0	0	0	0	0	0
26.25	Glyceraldehyde-3-phosphate dehydrogenase OS=Firmicutes bacterium CAG:137 GN=BN490_00828 PE=3 SV=1	R6HUN6_9FIRM		36	Firmicutes bacterium CAG:137	0	0	0	0	0	0.186061	0	0.184444	0	0	0.148961	0	0.247458	0	0	0		0	0	0	0	0	242	0	240	0	0	194	0	322	0	0	0
375.3	Fructose-bisphosphate aldolase OS=Firmicutes bacterium CAG:137 GN=BN490_01461 PE=3 SV=1	R6GXR3_9FIRM		34	Firmicutes bacterium CAG:137	0.0912265	0	0.0697853	0	0	0	0	0	0	0	0	0	0	0	0	0		119	0	91	0	0	0	0	0	0	0	0	0	0	0	0	0
1208.2	30S ribosomal protein S7 OS=Firmicutes bacterium CAG:137 GN=rpsG PE=3 SV=1	R6H220_9FIRM		18	Firmicutes bacterium CAG:137	0	0	0	0	0	0	0	0	0	0	0	0	0.112994	0	0	0.135883		0	0	0	0	0	0	0	0	0	0	0	0	147	0	0	177
711.1	Basic membrane protein OS=Firmicutes bacterium CAG:170 GN=BN515_01152 PE=4 SV=1	R6MMC1_9FIRM		44	Firmicutes bacterium CAG:170	0.0615227	0	0	0.0668523	0	0	0	0.0909273	0.0239045	0	0	0	0	0.124045	0.114948	0		80	0	0	87	0	0	0	118	31	0	0	0	0	161	149	0
70.5	Carbon monoxide dehydrogenase OS=Firmicutes bacterium CAG:170 GN=BN515_00837 PE=4 SV=1	R6LWS6_9FIRM		69	Firmicutes bacterium CAG:170	0	0	0	0	0	0	0	0	0	0	0.0449841	0	0.0331333	0.139716	0	0		0	0	0	0	0	0	0	0	0	0	58	0	43	182	0	0
465.1	Formate--tetrahydrofolate ligase OS=Firmicutes bacterium CAG:170 GN=fhs PE=3 SV=1	R6MQG7_9FIRM		66	Firmicutes bacterium CAG:170	0	0	0	0	0.0330606	0.400879	0.0983636	0.205591	0	0.0568106	0.181848	0.0965394	0.14972	0	0.119979	0.0887712		0	0	0	0	43	521	128	267	0	74	236	126	195	0	156	115
78.36	Phosphoenolpyruvate carboxykinase (ATP) OS=Firmicutes bacterium CAG:170 GN=pckA PE=3 SV=1	R6LJQ3_9FIRM		59	Firmicutes bacterium CAG:170	0.133541	0	0.0884915	0	0	0	0.0476644	0	0	0	0	0	0	0	0	0		174	0	115	0	0	0	62	0	0	0	0	0	0	0	0	0
134.2	Uncharacterized protein OS=Firmicutes bacterium CAG:176 GN=BN516_00197 PE=4 SV=1	R6D9D2_9FIRM		44	Firmicutes bacterium CAG:176	0	0.472114	0	0.223609	0.230682	0	0.183961	0.386727	0.367227	0	0.332114	0.604477	0.900545	0.634818	0.375432	0		0	614	0	291	300	0	239	503	477	0	432	786	1171	825	488	0
921	Acetyl-CoA carboxylase biotin carboxyl carrier protein subunit OS=Firmicutes bacterium CAG:176_59_8 GN=BHW34_00820 PE=4 SV=1	A0A1Q6RUP0_9FIRM		11	Firmicutes bacterium CAG:176_59_8	0	0	0	0	0	0	0	0	0	0	0	0	1.47918	0.976636	0	0		0	0	0	0	0	0	0	0	0	0	0	0	1923	1270	0	0
30.7	Pyruvate, phosphate dikinase OS=Firmicutes bacterium CAG:194 GN=BN526_01846 PE=3 SV=1	R5R4A3_9FIRM (+1)		97	Firmicutes bacterium CAG:194	0.172619	0	0	0.0340113	0	0	0.0363485	0.0515371	0.124031	0.0956814	0.147186	0	0	0	0	0		224	0	0	44	0	0	47	67	161	124	191	0	0	0	0	0
44.23	60 kDa chaperonin OS=Firmicutes bacterium CAG:194 GN=groL PE=3 SV=1	R5QG34_9FIRM		57	Firmicutes bacterium CAG:194	0.0570439	0	0.111002	0	0	0	0	0	0.067586	0	0.0782333	0	0	0	0	0		74	0	144	0	0	0	0	0	88	0	102	0	0	0	0	0
30.26	Pyruvate, phosphate dikinase OS=Firmicutes bacterium CAG:212 GN=BN537_00165 PE=3 SV=1	R5Y0R8_9FIRM		97	Firmicutes bacterium CAG:212	0	0	0	0	0.141897	0	0.0631742	0	0	0	0	0	0	0	0	0.365608		0	0	0	0	184	0	82	0	0	0	0	0	0	0	0	475
105.12	L-fucose isomerase OS=Firmicutes bacterium CAG:212 GN=fucI PE=3 SV=1	R5XYL1_9FIRM		66	Firmicutes bacterium CAG:212	0.0354212	0	0.0943318	0	0	0	0	0	0.0891606	0.0617985	0	0	0	0	0	0		46	0	123	0	0	0	0	0	116	80	0	0	0	0	0	0
30.2	Pyruvate phosphate dikinase OS=Firmicutes bacterium CAG:227 GN=BN546_00381 PE=4 SV=1	R6VIE1_9FIRM		65	Firmicutes bacterium CAG:227	0.163477	0	0.280231	0.155677	0.2126	0	0.316523	0.320831	0	0	0	0	0	0	0	0		213	0	364	202	276	0	411	417	0	0	0	0	0	0	0	0
183.2	Aldehyde-alcohol dehydrogenase OS=Firmicutes bacterium CAG:227 GN=BN546_00948 PE=3 SV=1	R6WAP4_9FIRM		95	Firmicutes bacterium CAG:227	0	0.0290926	0	0	0	0	0	0	0.206232	0.241274	0	0	0	0	0	0.0817126		0	38	0	0	0	0	0	0	268	314	0	0	0	0	0	106
156.3	Uncharacterized protein OS=Firmicutes bacterium CAG:227 GN=BN546_00957 PE=4 SV=1	R6VGB7_9FIRM		51	Firmicutes bacterium CAG:227	0.0723529	0.104727	0.199725	0.070451	0	0	0	0	0	0	0	0	0	0	0	0		94	136	260	92	0	0	0	0	0	0	0	0	0	0	0	0
44.44	60 kDa chaperonin OS=Firmicutes bacterium CAG:227 GN=groL PE=3 SV=1	R6VLQ6_9FIRM		58	Firmicutes bacterium CAG:227	0	0	0	0	0.021281	0	0.0316966	0.0759466	0	0.0281793	0	0	0.152984	0.0919914	0	0.0326966		0	0	0	0	28	0	41	99	0	37	0	0	199	120	0	43
586.4	Galactose/glucose-binding lipoprotein OS=Firmicutes bacterium CAG:227 GN=BN546_00232 PE=4 SV=1	R6VNA2_9FIRM		46	Firmicutes bacterium CAG:227	0	0	0	0	0.0493413	0	0	0	0.0899717	0.0710261	0	0.0642457	0	0.0463109	0.115037	0		0	0	0	0	64	0	0	0	117	92	0	84	0	60	150	0
1312	Enolase OS=Firmicutes bacterium CAG:240 GN=eno PE=3 SV=1	R6I2H5_9FIRM		46	Firmicutes bacterium CAG:240	0.0470848	0.146887	0.043587	0	0.0329391	0	0	0	0	0	0	0.0875848	0	0.0627609	0.0484196	0		61	191	57	0	43	0	0	0	0	0	0	114	0	82	63	0
75.24	Phosphoglycerate kinase OS=Firmicutes bacterium CAG:270 GN=pgk PE=3 SV=1	R7BWI3_9FIRM (+1)		42	Firmicutes bacterium CAG:270	0.0198745	0	0	0.0105633	0	0.0464762	0	0	0	0	0	0	0	0	0	0		26	0	0	14	0	60	0	0	0	0	0	0	0	0	0	0
551	Methylenetetrahydrofolate reductase OS=Firmicutes bacterium CAG:424 GN=BN652_02639 PE=3 SV=1	R6R4A6_9FIRM		34	Firmicutes bacterium CAG:424	0	0	0	0	0	0	0	0.196118	0	0.021395	0.412147	0.0687059	0.239285	0.342324	0.130215	0		0	0	0	0	0	0	0	255	0	28	536	89	311	445	169	0
24.33	Glyceraldehyde-3-phosphate dehydrogenase OS=Firmicutes bacterium CAG:424 GN=BN652_01467 PE=3 SV=1	R6RML8_9FIRM		36	Firmicutes bacterium CAG:424	0	0	0.0800583	0	0.0821528	0.246672	0.105089	0	0	0	0	0	0.132447	0	0.157525	0.0679417		0	0	104	0	107	321	137	0	0	0	0	0	172	0	205	88
230.3	Aldehyde oxidase and xanthine dehydrogenase molybdopterin binding protein OS=Firmicutes bacterium CAG:424 GN=BN652_01818 PE=4 SV=1	R6RI39_9FIRM		100	Firmicutes bacterium CAG:424	0	0	0	0	0	0	0	0	0.15051	0.16276	0.05194	0	0	0	0	0.038138		0	0	0	0	0	0	0	0	196	212	68	0	0	0	0	50
217.5	Glucose-1-phosphate adenylyltransferase OS=Firmicutes bacterium CAG:424 GN=glgC PE=3 SV=1	R6RYI9_9FIRM		44	Firmicutes bacterium CAG:424	0	0	0	0	0	0	0	0	0.0119525	0.0642159	0.178095	0	0	0.0197714	0	0		0	0	0	0	0	0	0	0	16	83	232	0	0	26	0	0
70.1	Carbon monoxide dehydrogenase OS=Firmicutes bacterium CAG:424 GN=BN652_02641 PE=4 SV=1	R6S7Z5_9FIRM		68	Firmicutes bacterium CAG:424	0	0	0	0	0	0	0	0	0.10164	0	0	0.116075	0	0	0	0		0	0	0	0	0	0	0	0	132	0	0	151	0	0	0	0
159.11	Uncharacterized protein OS=Firmicutes bacterium CAG:424 GN=BN652_02643 PE=4 SV=1	R6RBW5_9FIRM		77	Firmicutes bacterium CAG:424	0	0.114953	0	0.0393883	0	0	0	0.0024887	0	0	0	0.0265455	0	0	0	0		0	149	0	51	0	0	0	3	0	0	0	35	0	0	0	0
1968.1	Extracellular solute-binding protein family 1 OS=Firmicutes bacterium CAG:424 GN=BN652_00687 PE=4 SV=1	R6RMH0_9FIRM		49	Firmicutes bacterium CAG:424	0	0	0	0	0	0	0	0	0.0107357	0	0	0	0	0	0.0112971	0.1248		0	0	0	0	0	0	0	0	14	0	0	0	0	0	15	162
214	Extracellular solute-binding protein family 1 OS=Firmicutes bacterium CAG:534 GN=BN699_01385 PE=4 SV=1	R6ZQZ8_9FIRM		55	Firmicutes bacterium CAG:534	0.436345	0.291509	0.280418	0	0.2908	0	0.240182	0	0.992309	0	0.254782	0.10618	0	0	0	0.844964		567	379	365	0	378	0	312	0	1290	0	331	138	0	0	0	1098
30.11	Pyruvate, phosphate dikinase OS=Firmicutes bacterium CAG:534 GN=BN699_00662 PE=3 SV=1	R7A339_9FIRM		97	Firmicutes bacterium CAG:534	0.243351	0	0.0611464	0	0	0	0.0193804	0.0930515	0.0813381	0.0228907	0.141928	0	0	0	0	0		316	0	79	0	0	0	25	121	106	30	185	0	0	0	0	0
297.2	50S ribosomal protein L29 OS=Firmicutes bacterium CAG:534 GN=rpmC PE=3 SV=1	R6ZRH7_9FIRM		8	Firmicutes bacterium CAG:534	0.783713	0.929525	0.653513	0.637162	0.6232	1.21749	0	0.7611	0.919462	0	0	0.385638	0	0.191425	0.6021	1.2805		1019	1208	850	828	810	1583	0	989	1195	0	0	501	0	249	783	1665
706	ABC-type sugar transport system periplasmic component OS=Firmicutes bacterium CAG:534 GN=BN699_02268 PE=4 SV=1	R7AWN2_9FIRM		64	Firmicutes bacterium CAG:534	0	0	0	0	0	0	0	0	0	0	0.184375	0	0.12712	0.181859	0	0		0	0	0	0	0	0	0	0	0	0	240	0	165	236	0	0
747.1	3-isopropylmalate dehydratase small subunit OS=Firmicutes bacterium CAG:534 GN=leuD PE=3 SV=1	R7AV90_9FIRM (+1)		18	Firmicutes bacterium CAG:534	0.339817	0	0.242772	0.252194	0.07015	0.697389	0.122317	0.222267	0.48695	0.336772	0	0	0	0	0	0.362361		442	0	316	328	91	907	159	289	633	438	0	0	0	0	0	471
345.2	Uncharacterized protein OS=Firmicutes bacterium CAG:534 GN=BN699_00546 PE=4 SV=1	R7A2K4_9FIRM		66	Firmicutes bacterium CAG:534	0.138539	0	0.117083	0.0859606	0	0	0	0.258682	0.162348	0	0	0	0	0	0.0642591	0.466712		180	0	152	112	0	0	0	336	211	0	0	0	0	0	84	607
361.2	Lipoprotein OS=Firmicutes bacterium CAG:534 GN=BN699_02425 PE=3 SV=1	R7AUW3_9FIRM		29	Firmicutes bacterium CAG:534	0.178693	0	0	0	0.0461241	0	0	0.085569	0	0.121576	0	0.0109459	0	0	0	0		232	0	0	0	60	0	0	111	0	158	0	14	0	0	0	0
45.1	Triosephosphate isomerase OS=Firmicutes bacterium CAG:534 GN=tpiA PE=3 SV=1	R7AUJ3_9FIRM		27	Firmicutes bacterium CAG:534	0.352889	0	0	0	0	0	0	0	0	0	0	0	0.149296	0.251567	0	0.54463		459	0	0	0	0	0	0	0	0	0	0	0	194	327	0	708
113.14	Uncharacterized protein OS=Firmicutes bacterium CAG:534 GN=BN699_02474 PE=4 SV=1	R7A108_9FIRM		37	Firmicutes bacterium CAG:534	0.157019	0	0	0.0532216	0	0.0848459	0.0726784	0	0	0	0.237605	0	0	0	0	0		204	0	0	69	0	110	94	0	0	0	309	0	0	0	0	0
339.3	DNA-binding protein HU 1 OS=Firmicutes bacterium CAG:534 GN=BN699_02360 PE=3 SV=1	R6ZU06_9FIRM		10	Firmicutes bacterium CAG:534	0.54335	0	0.16815	0	0	0	0	0	0.038118	0	0.79566	0	0	0	0	0		706	0	219	0	0	0	0	0	50	0	1034	0	0	0	0	0
4.75	Flagellin OS=Firmicutes bacterium CAG:534 GN=BN699_01860 PE=3 SV=1	R6ZZ21_9FIRM		37	Firmicutes bacterium CAG:534	0	0	0	0	0.27073	0	0.272054	0.564649	0.243043	0.154208	0.26483	0.216054	0	0.0612297	0.355297	0		0	0	0	0	352	0	354	734	316	200	344	281	0	80	462	0
94.16	Chaperone protein DnaK OS=Firmicutes bacterium CAG:534 GN=dnaK PE=2 SV=1	R6ZTW1_9FIRM		67	Firmicutes bacterium CAG:534	0	0	0	0	0.0444254	0	0	0.115531	0.107375	0	0	0	0	0.056394	0	0		0	0	0	0	58	0	0	150	140	0	0	0	0	73	0	0
1608	Uncharacterized protein OS=Firmicutes bacterium CAG:534 GN=BN699_01216 PE=4 SV=1	R7AW15_9FIRM		44	Firmicutes bacterium CAG:534	0	0	0.0876318	0.0167305	0	0	0	0	0	0	0	0	0	0	0	0		0	0	114	22	0	0	0	0	0	0	0	0	0	0	0	0
1809	Carbohydrate ABC transporter substrate-binding protein CUT1 family (TC 3.A.1.1.-) OS=Firmicutes bacterium CAG:534 GN=BN699_02316 PE=4 SV=1	R6ZL03_9FIRM		54	Firmicutes bacterium CAG:534	0.0200278	0	0	0	0.0159224	0	0.0205315	0	0	0	0.0518667	0	0	0	0	0		26	0	0	0	21	0	27	0	0	0	67	0	0	0	0	0
1957	30S ribosomal protein S2 OS=Firmicutes bacterium CAG:534 GN=rpsB PE=3 SV=1	R7A2Y7_9FIRM (+1)		28	Firmicutes bacterium CAG:534	0	0	0	0	0.0481036	0.0840607	0.0484929	0	0	0	0	0	0	0.0575536	0	0		0	0	0	0	63	109	63	0	0	0	0	0	0	75	0	0
666.2	Adenosylhomocysteinase OS=Firmicutes bacterium CAG:534 GN=BN699_02378 PE=3 SV=1	R7AUV7_9FIRM		46	Firmicutes bacterium CAG:534	0	0	0	0	0	0	0	0	0	0	0	0.0468435	0	0.00878	0.117293	0		0	0	0	0	0	0	0	0	0	0	0	61	0	11	152	0
1866	Amino acid ABC transporter substrate-binding protein OS=Firmicutes bacterium CAG:534 GN=BN699_00240 PE=4 SV=1	R7AWT2_9FIRM		31	Firmicutes bacterium CAG:534	0.12809	0	0.0845774	0	0	0	0	0	0	0	0	0	0	0	0	0		167	0	110	0	0	0	0	0	0	0	0	0	0	0	0	0
326.5	Alpha-1,4 glucan phosphorylase OS=Firmicutes bacterium CAG:534 GN=BN699_01255 PE=3 SV=1	R6ZKP2_9FIRM		88	Firmicutes bacterium CAG:534	0.0291432	0	0.0318318	0	0	0	0	0	0	0	0.0135216	0	0	0	0	0		38	0	41	0	0	0	0	0	0	0	18	0	0	0	0	0
282.11	Elongation factor Ts OS=Firmicutes bacterium CAG:534 GN=tsf PE=3 SV=1	R7AV77_9FIRM		34	Firmicutes bacterium CAG:534	0	0	0.0742794	0.0499088	0	0.0275738	0	0	0.0828971	0.0708853	0	0	0	0.0552618	0.0605794	0		0	0	97	65	0	36	0	0	108	92	0	0	0	72	79	0
301.4	ABC-type oligopeptide transport system periplasmic component OS=Firmicutes bacterium CAG:534 GN=BN699_01101 PE=4 SV=1	R7AXM7_9FIRM		63	Firmicutes bacterium CAG:534	0	0	0.00718143	0.0070546	0	0	0	0	0	0.0182905	0	0	0	0.0127686	0	0		0	0	9	9	0	0	0	0	0	24	0	0	0	17	0	0
220	ABC transporter substrate-binding protein OS=Firmicutes bacterium CAG:552_39_19 GN=BHW39_04755 PE=4 SV=1	A0A1Q6RRV6_9FIRM (+1)		52	Firmicutes bacterium CAG:552_39_19	0.233942	2.57923	1.2921	0.753462	0.0782308	0	0.303115	0.770942	0	0	0.117954	0.0678404	1.46094	0.726615	0.308154	0.401885		304	3353	1680	980	102	0	394	1002	0	0	153	88	1899	945	401	522
24.1	Glyceraldehyde-3-phosphate dehydrogenase OS=Firmicutes bacterium CAG:552_39_19 GN=BHW39_08890 PE=3 SV=1	A0A1Q6RPB8_9FIRM		36	Firmicutes bacterium CAG:552_39_19	0.549694	0	0	0	0	0	0	0	0	0.219736	0.859056	0	0	0	0	0		715	0	0	0	0	0	0	0	0	286	1117	0	0	0	0	0
97.8	Uncharacterized protein OS=Firmicutes bacterium CAG:56 GN=BN708_00824 PE=4 SV=1	R6BGQ7_9FIRM		36	Firmicutes bacterium CAG:56	0	0	0	0	0	0	0	0.111133	0.0584333	0.121239	0	0	0	0	0	0		0	0	0	0	0	0	0	144	76	158	0	0	0	0	0	0
66.6	Uncharacterized protein OS=Firmicutes bacterium CAG:646 GN=BN747_00339 PE=3 SV=1	R5R784_9FIRM		31	Firmicutes bacterium CAG:646	0	0	0.0869968	0.0793645	0.191665	0.0419161	0.183758	0.0762613	0.201587	0.175081	0.428452	0	0	0	0.424355	0.127555		0	0	113	103	249	54	239	99	262	228	557	0	0	0	552	166
457.1	Uncharacterized protein OS=Firmicutes bacterium CAG:646 GN=BN747_02629 PE=4 SV=1	R5RNN3_9FIRM		36	Firmicutes bacterium CAG:646	0	0	0	0	0	0	0	0	0.354194	0.202486	0.200281	0.721028	0	0	0	0		0	0	0	0	0	0	0	0	460	263	260	937	0	0	0	0
742	Putative cold shock protein OS=Firmicutes bacterium CAG:646 GN=BN747_01817 PE=4 SV=1	R5RJA0_9FIRM		7	Firmicutes bacterium CAG:646	0	0	0	0	0	0	0	0	0.300514	0.5196	1.26433	0	0.581129	0.639486	0.632471	0		0	0	0	0	0	0	0	0	391	675	1644	0	755	831	822	0
504.2	Uncharacterized protein OS=Firmicutes bacterium CAG:646 GN=BN747_02444 PE=4 SV=1	R5QYU2_9FIRM		16	Firmicutes bacterium CAG:646	0	0	0.128525	0.0920187	0.0526119	0.294212	0	0	0	0.181856	0.276575	0.073	0	0.167862	0.0461175	0		0	0	167	120	68	382	0	0	0	236	360	95	0	218	60	0
32.44	Pyruvate-flavodoxin oxidoreductase OS=Firmicutes bacterium CAG:646 GN=BN747_02251 PE=3 SV=1	R5R514_9FIRM		127	Firmicutes bacterium CAG:646	0	0	0	0	0	0	0	0	0	0.0890315	0	0.00179071	0	0	0	0		0	0	0	0	0	0	0	0	0	116	0	2	0	0	0	0
806.3	Uncharacterized protein OS=Firmicutes bacterium CAG:646 GN=BN747_02665 PE=4 SV=1	R5R021_9FIRM		33	Firmicutes bacterium CAG:646	0	0	0	0	0	0	0	0	0.18413	0	0	0	0	0.0122548	0.0238436	0		0	0	0	0	0	0	0	0	239	0	0	0	0	16	31	0
187.4	30S ribosomal protein S10 OS=Firmicutes bacterium CAG:65 GN=rpsJ PE=3 SV=1	R6EPK1_9FIRM		12	Firmicutes bacterium CAG:65	0.20055	1.618	0	0.111092	0	0	0	0	0	0	0	1.55733	0.135592	0	0.0737875	0		261	2103	0	144	0	0	0	0	0	0	0	2025	176	0	96	0
324.2	Uncharacterized protein OS=Firmicutes bacterium CAG:65 GN=BN749_01399 PE=3 SV=1	R6EM28_9FIRM		77	Firmicutes bacterium CAG:65	0.112945	0	0.0548455	0	0	0	0	0	0	0.0567286	0	0	0	0	0	0		147	0	71	0	0	0	0	0	0	74	0	0	0	0	0	0
655.1	Transcription elongation factor GreA OS=Firmicutes bacterium CAG:65 GN=greA PE=3 SV=1	R6EPH4_9FIRM		18	Firmicutes bacterium CAG:65	0.277506	0	0	0.234444	0.147367	0	0	0.19125	0	0	0.50455	0	0	0	0	0		361	0	0	305	192	0	0	249	0	0	656	0	0	0	0	0
121.16	Uncharacterized protein OS=Firmicutes bacterium CAG:65 GN=BN749_01061 PE=4 SV=1	R6FIB7_9FIRM		55	Firmicutes bacterium CAG:65	0	0	0	0.0235982	0	0.0441836	0	0.00979964	0	0	0	0	0	0	0	0.0154564		0	0	0	31	0	57	0	13	0	0	0	0	0	0	0	20
77.2	LacI family transcriptional regulator OS=Firmicutes bacterium CAG:65_45_313 GN=BHW40_03175 PE=4 SV=1	A0A1Q6SGW7_9FIRM (+1)		39	Firmicutes bacterium CAG:65_45_313	0.412821	0.869769	0.306513	0.490333	0.184651	0.566308	0.0727821	1.05746	0.332897	0.161774	0.160379	0.487949	0.17831	0.260231	0	0.31359		537	1131	398	637	240	736	95	1375	433	210	208	634	232	338	0	408
440	Cold-shock protein OS=Firmicutes bacterium CAG:65_45_313 GN=BHW40_06790 PE=4 SV=1	A0A1Q6SB41_9FIRM (+2)		8	Firmicutes bacterium CAG:65_45_313	0.827263	0.250513	0.0963938	0.644125	0	1.47113	0	0.8335	0.657388	1.45487	1.38288	0.292	0	0	0	0		1075	326	125	837	0	1913	0	1084	855	1891	1798	380	0	0	0	0
94.5	Chaperone protein DnaK OS=Firmicutes bacterium CAG:65_45_313 GN=dnaK PE=2 SV=1	A0A1Q6S7X7_9FIRM		67	Firmicutes bacterium CAG:65_45_313	0.0590075	0	0.0732448	0	0	0.115539	0	0	0	0.181507	0.133375	0.142397	0	0.0872701	0.218104	0		77	0	95	0	0	150	0	0	0	236	173	185	0	113	284	0
4.47	Flagellin OS=Firmicutes bacterium CAG:65_45_313 GN=BHW40_03875 PE=3 SV=1	A0A1Q6SEY0_9FIRM		44	Firmicutes bacterium CAG:65_45_313	0.142495	0.0910955	0.0464591	0	0	0.0608591	0	0.111895	0	0.0544409	0	0	0	0	0	0		185	118	60	0	0	79	0	145	0	71	0	0	0	0	0	0
1514	L-fucose isomerase OS=Firmicutes bacterium CAG:65_45_313 GN=fucI PE=3 SV=1	A0A1Q6RXV0_9FIRM		67	Firmicutes bacterium CAG:65_45_313	0	0	0	0	0	0	0	0	0	0	0	0	0.0607149	0	0.0987164	0		0	0	0	0	0	0	0	0	0	0	0	0	79	0	128	0
4.111	Flagellin OS=Firmicutes bacterium CAG:65_45_313 GN=BHW40_14405 PE=3 SV=1	A0A1Q6RWR9_9FIRM		51	Firmicutes bacterium CAG:65_45_313	0	0	0	0.01781	0	0	0	0	0.0309235	0.00973137	0	0	0	0	0	0		0	0	0	23	0	0	0	0	40	13	0	0	0	0	0	0
75.2	Phosphoglycerate kinase OS=Firmicutes bacterium CAG:791 GN=pgk PE=3 SV=1	R5CC88_9FIRM		44	Firmicutes bacterium CAG:791	0	0	0	0	0	0	0	0	0	0.396773	0.638432	0	0.0530636	0	0	0		0	0	0	0	0	0	0	0	0	516	830	0	69	0	0	0
86.6	Pyrophosphate--fructose 6-phosphate 1-phosphotransferase OS=Firmicutes bacterium CAG:791 GN=pfp PE=3 SV=1	R5CGJ6_9FIRM		45	Firmicutes bacterium CAG:791	0	0	0	0.10242	0	0	0	0	0	0	0.06134	0.0816556	0	0.137342	0	0		0	0	0	133	0	0	0	0	0	0	80	106	0	179	0	0
771.2	V-type ATP synthase alpha chain OS=Firmicutes bacterium CAG:83 GN=atpA PE=3 SV=1	R5CZ71_9FIRM		65	Firmicutes bacterium CAG:83	0	0	0	0	0	0	0	0.0205169	0	0	0	0	0.04928	0.04132	0	0		0	0	0	0	0	0	0	27	0	0	0	0	64	54	0	0
534.4	30S ribosomal protein S2 OS=Firmicutes bacterium CAG:83 GN=rpsB PE=3 SV=1	R5D5M9_9FIRM		27	Firmicutes bacterium CAG:83	0	0	0	0	0	0	0	0	0.0703741	0	0	0.0468519	0	0	0	0		0	0	0	0	0	0	0	0	91	0	0	61	0	0	0	0
1438	Uncharacterized protein OS=Firmicutes bacterium CAG:882 GN=BN803_02070 PE=4 SV=1	R7BJ02_9FIRM		34	Firmicutes bacterium CAG:882	0	0	0	0	0	0	0	0	0	0	0	0	0.179397	0	0.260353	0		0	0	0	0	0	0	0	0	0	0	0	0	233	0	338	0
30.63	Pyruvate phosphate dikinase OS=Firmicutes bacterium CAG:882 GN=BN803_00523 PE=4 SV=1	R7BKJ6_9FIRM		69	Firmicutes bacterium CAG:882	0	0	0	0	0	0.0534522	0	0	0	0.0569638	0	0.036113	0	0	0	0		0	0	0	0	0	69	0	0	0	74	0	47	0	0	0	0
4.11	Flagellin OS=Firmicutes bacterium CAG:882 GN=BN803_00390 PE=3 SV=1	R7BK92_9FIRM		28	Firmicutes bacterium CAG:882	0	0	0	0	0.115904	0	0.166925	0	0	0	0	0	0	0	0.146711	0		0	0	0	0	151	0	217	0	0	0	0	0	0	0	191	0
37.61	Glutamate dehydrogenase OS=Firmicutes bacterium CAG:882 GN=BN803_01059 PE=3 SV=1	R7BD08_9FIRM		49	Firmicutes bacterium CAG:882	0	0	0.0155245	0.00770592	0	0	0	0	0	0	0	0	0	0	0	0		0	0	20	10	0	0	0	0	0	0	0	0	0	0	0	0
32.27	Pyruvate-flavodoxin oxidoreductase OS=Firmicutes bacterium CAG:94 GN=BN815_01670 PE=4 SV=1	R6Y374_9FIRM		83	Firmicutes bacterium CAG:94	0	0	0	0	0	0.0359602	0.0129277	0	0	0.042106	0.0679627	0	0	0	0	0		0	0	0	0	0	47	17	0	0	55	88	0	0	0	0	0
2013	Xylose isomerase domain protein TIM barrel OS=Firmicutes bacterium CAG:94 GN=BN815_00114 PE=4 SV=1	R6YNS6_9FIRM		36	Firmicutes bacterium CAG:94	0	0	0	0	0	0	0	0	0.0292167	0	0.0594278	0	0	0	0	0		0	0	0	0	0	0	0	0	38	0	77	0	0	0	0	0
156.2	Uncharacterized protein OS=Firmicutes bacterium CAG:95 GN=BN816_00630 PE=4 SV=1	R7N7M3_9FIRM		50	Firmicutes bacterium CAG:95	0.36504	0	0.35802	0.141132	0	0	0	0	0.24834	0.37186	0.49872	0	0	0.094084	0	0		475	0	465	183	0	0	0	0	323	483	648	0	0	122	0	0
734	30S ribosomal protein S16 OS=Firmicutes bacterium CAG:95 GN=rpsP PE=3 SV=1	R7N2J0_9FIRM		9	Firmicutes bacterium CAG:95	0.735344	0.668033	0.942522	0.163589	0	0	0	0	0	0	0	0	0.451989	0	0	0		956	868	1225	213	0	0	0	0	0	0	0	0	588	0	0	0
258.2	L-arabinose isomerase OS=Firmicutes bacterium CAG:95 GN=araA PE=3 SV=1	R7N511_9FIRM		56	Firmicutes bacterium CAG:95	0	0	0	0	0	0	0	0	0	0	0.251893	0.0834268	0	0	0.203196	0		0	0	0	0	0	0	0	0	0	0	327	108	0	0	264	0
133.5	Uncharacterized protein OS=Firmicutes bacterium CAG:95 GN=BN816_01794 PE=4 SV=1	R7N2K4_9FIRM		78	Firmicutes bacterium CAG:95	0	0	0	0	0	0	0	0	0.115877	0.0502308	0	0.159231	0	0	0	0		0	0	0	0	0	0	0	0	151	65	0	207	0	0	0	0
4.44	Flagellin OS=Firmicutes bacterium CAG:95 GN=BN816_02461 PE=3 SV=1	R7N6U5_9FIRM		50	Firmicutes bacterium CAG:95	0.163434	0	0.144984	0.138178	0	0	0	0	0	0.054342	0.07595	0.141026	0.75686	0	0.213	0.055038		212	0	188	180	0	0	0	0	0	71	99	183	984	0	277	72
310.2	30S ribosomal protein S8 OS=Firmicutes bacterium CAG:95 GN=rpsH PE=3 SV=1	R7N6Q0_9FIRM		15	Firmicutes bacterium CAG:95	0.591973	0	0	0.422847	0	0.6674	0	0	0	0	0.379673	0.403573	0	0	0.23404	0		770	0	0	550	0	868	0	0	0	0	494	525	0	0	304	0
696.1	Phosphate butyryltransferase OS=Firmicutes bacterium CAG:95 GN=BN816_02177 PE=4 SV=1	R7N5Z2_9FIRM		33	Firmicutes bacterium CAG:95	0.220309	0	0	0	0	0.0998636	0	0	0.0549909	0	0	0.0424758	0	0	0	0.0815333		286	0	0	0	0	130	0	0	71	0	0	55	0	0	0	106
116.4	ABC transporter solute-binding protein OS=Firmicutes bacterium CAG:95 GN=BN816_02575 PE=4 SV=1	R7N5L4_9FIRM		51	Firmicutes bacterium CAG:95	0	0	0	0.0375392	0	0	0	0	0.0482392	0.145986	0.119694	0.0834902	0.0841431	0	0	0		0	0	0	49	0	0	0	0	63	190	156	109	109	0	0	0
266.5	ATP-dependent 6-phosphofructokinase OS=Firmicutes bacterium CAG:95 GN=pfkA PE=3 SV=1	R7N172_9FIRM		39	Firmicutes bacterium CAG:95	0.106285	0	0	0	0	0	0	0	0.0375538	0.0439718	0.161523	0	0	0	0	0		138	0	0	0	0	0	0	0	49	57	210	0	0	0	0	0
597.1	Uncharacterized protein OS=Firmicutes bacterium CAG:95 GN=BN816_01869 PE=4 SV=1	R7N3Q5_9FIRM		56	Firmicutes bacterium CAG:95	0	0	0	0	0	0	0	0	0.115254	0	0.06585	0.0383661	0	0	0	0		0	0	0	0	0	0	0	0	150	0	86	50	0	0	0	0
882.1	Xylose ABC transporter substrate-binding protein OS=Firmicutes bacterium CAG:95 GN=BN816_02469 PE=4 SV=1	R7N4Q3_9FIRM		42	Firmicutes bacterium CAG:95	0	0	0	0	0	0	0.0203974	0	0	0	0.0409833	0	0	0.088831	0.0567238	0.17471		0	0	0	0	0	0	27	0	0	0	53	0	0	115	74	227
44.24	60 kDa chaperonin OS=Firmicutes bacterium CAG:95 GN=groL PE=3 SV=1	R7N256_9FIRM		57	Firmicutes bacterium CAG:95	0.0517158	0.0561491	0	0	0	0	0	0	0.0722754	0	0.0597123	0	0	0	0	0		67	73	0	0	0	0	0	0	94	0	78	0	0	0	0	0
1371	Amino acid ABC transporter substrate-binding protein OS=Firmicutes bacterium CAG:95 GN=BN816_00696 PE=4 SV=1	R7N9D4_9FIRM		32	Firmicutes bacterium CAG:95	0.101528	0	0.0867562	0	0	0	0	0	0	0	0	0.175197	0	0	0	0		132	0	113	0	0	0	0	0	0	0	0	228	0	0	0	0
94.14	Chaperone protein DnaK OS=Firmicutes bacterium CAG:95 GN=BN816_01316 PE=4 SV=1	R7N183_9FIRM		20	Firmicutes bacterium CAG:95	0	0	0	0	0	0	0	0	0	0	0	0	0.105825	0	0	0.76475		0	0	0	0	0	0	0	0	0	0	0	0	138	0	0	994
1804	Pyruvate, phosphate dikinase OS=Firmicutes bacterium CAG:95 GN=BN816_01957 PE=3 SV=1	R7N1F4_9FIRM		97	Firmicutes bacterium CAG:95	0	0	0	0	0	0	0	0	0.0216866	0.0129371	0	0.0301021	0	0	0	0		0	0	0	0	0	0	0	0	28	17	0	39	0	0	0	0
267.12	50S ribosomal protein L7/L12 OS=Firmicutes bacterium CAG:95 GN=rplL PE=3 SV=1	R7N5L0_9FIRM		13	Firmicutes bacterium CAG:95	0	0	0	0	0.154785	0	0.0971231	0	0	0	0	0	0.220492	0	0	0		0	0	0	0	201	0	126	0	0	0	0	0	287	0	0	0
75.21	Phosphoglycerate kinase OS=Firmicutes bacterium CAG:95 GN=BN816_00015 PE=3 SV=1	R7N4S0_9FIRM		31	Firmicutes bacterium CAG:95	0	0	0	0	0	0.122068	0	0	0	0.011779	0.218597	0	0	0	0	0		0	0	0	0	0	159	0	0	0	15	284	0	0	0	0	0
1050.2	Transketolase subunit B TktB3 OS=Firmicutes bacterium CAG:95 GN=BN816_01450 PE=4 SV=1	R7N1S1_9FIRM		33	Firmicutes bacterium CAG:95	0	0	0	0	0.0169076	0	0	0	0	0.066003	0	0	0.0204258	0	0.0555758	0		0	0	0	0	22	0	0	0	0	86	0	0	27	0	72	0
909.3	Probable butyrate kinase OS=Firmicutes bacterium CAG:95 GN=buk PE=3 SV=1	R7N5U1_9FIRM		38	Firmicutes bacterium CAG:95	0	0.0791079	0.0814816	0	0	0	0.0502158	0.0936395	0.0415184	0	0	0	0.0359605	0.0158284	0.0145634	0.0321842		0	103	106	0	0	0	65	122	54	0	0	0	47	21	19	42
113.29	Electron transfer flavoprotein alpha subunit OS=Firmicutes bacterium CAG:95 GN=BN816_01322 PE=4 SV=1	R7N226_9FIRM		37	Firmicutes bacterium CAG:95	0	0	0.0546919	0.00924	0	0	0	0	0	0	0	0	0	0	0	0		0	0	71	12	0	0	0	0	0	0	0	0	0	0	0	0
213	Sugar ABC transporter substrate-binding protein OS=Firmicutes bacterium CAG_194_44_15 GN=BHW30_02895 PE=4 SV=1	A0A1Q6QJZ1_9FIRM		66	Firmicutes bacterium CAG_194_44_15	0.460045	0.140658	0.471818	0.122041	0.0686515	0	0.0387621	0.237727	0.512652	0	0.150385	0	0	0	0.222409	1.59303		598	183	613	159	89	0	50	309	666	0	196	0	0	0	289	2071
739	Metal ABC transporter substrate-binding protein OS=Firmicutes bacterium CAG_194_44_15 GN=BHW30_09745 PE=4 SV=1	A0A1Q6QF43_9FIRM (+1)		33	Firmicutes bacterium CAG_194_44_15	0.271442	0	0.233682	0.144376	0	0	0	0	0	0	0	0	0	0	0	0		353	0	304	188	0	0	0	0	0	0	0	0	0	0	0	0
164.4	Amino acid ABC transporter substrate-binding protein OS=Firmicutes bacterium CAG_194_44_15 GN=BHW30_08565 PE=4 SV=1	A0A1Q6QG29_9FIRM (+1)		43	Firmicutes bacterium CAG_194_44_15	0	0.0484744	0.0751349	0	0.0986674	0	0	0.220658	0.101633	0	0	0.058386	0	0	0	0		0	63	98	0	128	0	0	287	132	0	0	76	0	0	0	0
439.1	50S ribosomal protein L18 OS=Firmicutes bacterium CAG_194_44_15 GN=rplR PE=3 SV=1	A0A1Q6QL22_9FIRM		14	Firmicutes bacterium CAG_194_44_15	0.437471	0	0.285657	0	0	0	0	0	0	0	0.328921	0	0	0	0	0.524129		569	0	371	0	0	0	0	0	0	0	428	0	0	0	0	681
303.1	ATP synthase subunit beta OS=Firmicutes bacterium CAG_194_44_15 GN=atpD PE=3 SV=1	A0A1Q6QGQ2_9FIRM		51	Firmicutes bacterium CAG_194_44_15	0.105339	0	0.0818941	0	0.0727431	0.0692412	0	0	0.0744039	0	0	0	0.115075	0.0879157	0.0624216	0.320824		137	0	106	0	95	90	0	0	97	0	0	0	150	114	81	417
1041	3-isopropylmalate dehydratase large subunit OS=Firmicutes bacterium CAG_194_44_15 GN=leuC PE=3 SV=1	A0A1Q6QKF8_9FIRM		45	Firmicutes bacterium CAG_194_44_15	0.05348	0	0	0.0327178	0	0	0	0	0	0	0	0	0	0.15916	0.0491911	0		70	0	0	43	0	0	0	0	0	0	0	0	0	207	64	0
882.2	ABC transporter substrate-binding protein OS=Firmicutes bacterium CAG_194_44_15 GN=BHW30_01265 PE=4 SV=1	A0A1Q6QLV8_9FIRM (+1)		41	Firmicutes bacterium CAG_194_44_15	0	0	0	0	0.055378	0	0	0	0	0.10071	0.0679902	0	0	0.0474439	0.11982	0		0	0	0	0	72	0	0	0	0	131	88	0	0	62	156	0
1281.1	dTDP-glucose 4,6-dehydratase OS=Firmicutes bacterium CAG_194_44_15 GN=BHW30_00635 PE=3 SV=1	A0A1Q6QLJ1_9FIRM		41	Firmicutes bacterium CAG_194_44_15	0	0.0244415	0	0	0	0	0	0	0	0	0	0	0.148827	0.0655073	0	0		0	32	0	0	0	0	0	0	0	0	0	0	193	85	0	0
116.9	ABC transporter substrate-binding protein OS=Firmicutes bacterium CAG_194_44_15 GN=BHW30_11450 PE=4 SV=1	A0A1Q6QDU4_9FIRM (+1)		51	Firmicutes bacterium CAG_194_44_15	0	0	0	0.0277	0	0	0	0	0.062049	0.0171175	0.0462216	0.055698	0	0	0	0		0	0	0	36	0	0	0	0	81	22	60	72	0	0	0	0
971.1	Ferredoxin OS=Firmicutes bacterium CAG_194_44_15 GN=BHW30_10780 PE=4 SV=1	A0A1Q6QEF1_9FIRM (+1)		27	Firmicutes bacterium CAG_194_44_15	0.0891333	0.0742259	0.185648	0	0	0	0.0271819	0	0	0	0	0	0.0376667	0	0	0		116	96	241	0	0	0	35	0	0	0	0	0	49	0	0	0
30.5	Pyruvate, phosphate dikinase OS=Firmicutes bacterium M10-2 GN=C815_00878 PE=3 SV=1	R9LQ23_9FIRM		97	Firmicutes bacterium M10-2	0	0	0	0	0.121443	0	0	0.117124	0.126505	0	0.132742	0	0	0.140062	0	0.0252155		0	0	0	0	158	0	0	152	164	0	173	0	0	182	0	33
1270	Uncharacterized protein OS=Flavobacteriales bacterium GN=CK539_01570 PE=4 SV=1	A0A2G4H9W0_9FLAO		23	Flavobacteriales bacterium	0	0	0	0	0	0	0	0	0	0	0	0	0	0	0.481391	0.301587		0	0	0	0	0	0	0	0	0	0	0	0	0	0	626	392
219.5	Heterodimeric methylmalonyl-CoA mutase large subunit OS=Flavobacterium fontis GN=SAMN05444377_11053 PE=4 SV=1	A0A1M5C1F9_9FLAO		78	Flavobacterium fontis	0	0	0.00988654	0.0283128	0	0	0	0	0.0147731	0	0.0108569	0	0	0	0	0		0	0	13	37	0	0	0	0	19	0	14	0	0	0	0	0
523	Oxidase, FAD-binding OS=Flavonifractor plautii GN=ERS852518_07138 PE=4 SV=1	A0A174XXJ3_9FIRM (+1)		51	Flavonifractor plautii	0	0	0	0	0	0	0	0	0.309353	0.228216	0	0.114508	0	0.280863	0	0.0959196		0	0	0	0	0	0	0	0	402	297	0	149	0	365	0	125
1231	50S ribosomal protein L30 OS=Flavonifractor plautii GN=rpmD_1 PE=3 SV=1	A0A174XEP9_9FIRM (+2)		7	Flavonifractor plautii	0	0	0	0	0	0	0	0	0	0.415671	0.632171	0	0	0	0	0		0	0	0	0	0	0	0	0	0	540	822	0	0	0	0	0
1309	Triosephosphate isomerase OS=Flavonifractor plautii GN=tpiA_2 PE=3 SV=1	A0A174W7T6_9FIRM (+1)		28	Flavonifractor plautii	0	0	0.0275411	0	0	0	0	0	0	0	0	0	0.493929	0.127896	0	0		0	0	36	0	0	0	0	0	0	0	0	0	642	166	0	0
321.2	Uncharacterized protein OS=Flavonifractor plautii GN=ERS852518_04487 PE=4 SV=1	A0A174WKY0_9FIRM (+1)		51	Flavonifractor plautii	0	0.0950686	0	0	0	0	0	0.0488765	0	0	0	0.105029	0.221843	0.0937569	0.0935902	0.151114		0	124	0	0	0	0	0	64	0	0	0	137	288	122	122	196
32.52	Pyruvate-flavodoxin oxidoreductase OS=Flavonifractor plautii GN=porA_1 PE=3 SV=1	A0A174VH80_9FIRM (+1)		132	Flavonifractor plautii	0	0	0	0	0.0133962	0	0	0	0	0	0	0	0	0.00678235	0.0157	0		0	0	0	0	17	0	0	0	0	0	0	0	0	9	20	0
179.5	Acetyl-CoA acetyltransferase OS=Flavonifractor plautii GN=thlA_2 PE=3 SV=1	A0A174H076_9FIRM (+3)		44	Flavonifractor plautii	0	0	0	0	0	0	0	0	0.0229045	0	0.0734545	0	0.139732	0	0	0		0	0	0	0	0	0	0	0	30	0	95	0	182	0	0	0
570.1	Uncharacterized protein OS=Flavonifractor sp. An10 GN=B5E42_18470 PE=4 SV=1	A0A1Y4WAW7_9FIRM		137	Flavonifractor sp. An10	0	0	0	0	0.0110599	0	0	0.0564584	0	0.050973	0	0.0238708	0	0.0836423	0.16481	0		0	0	0	0	14	0	0	73	0	66	0	31	0	109	214	0
580	Permease OS=Flavonifractor sp. An100 GN=B5E43_09255 PE=4 SV=1	A0A1Y4WA31_9FIRM (+1)		16	Flavonifractor sp. An100	0	0	0.245194	0.351087	0	0	0	1.05038	0.450906	0.344288	0.869313	0	0	0.692375	0	0		0	0	319	456	0	0	0	1366	586	448	1130	0	0	900	0	0
78.4	Phosphoenolpyruvate carboxykinase (ATP) OS=Flavonifractor sp. An100 GN=pckA PE=3 SV=1	A0A1Y4WJI6_9FIRM		59	Flavonifractor sp. An100	0	0	0	0	0.108466	0	0	0.156725	0.120008	0.0306458	0.260119	0.133569	0	0.382881	0.0375186	0.0414559		0	0	0	0	141	0	0	204	156	40	338	174	0	498	49	54
37.11	Glutamate dehydrogenase OS=Flavonifractor sp. An100 GN=B5E43_11510 PE=3 SV=1	A0A1Y4W4H2_9FIRM		50	Flavonifractor sp. An100	0.0120328	0	0.097554	0.022668	0.162294	0	0.063212	0	0.21606	0	0.118004	0.4211	0.34512	0.22758	0.26194	0		16	0	127	29	211	0	82	0	281	0	153	547	449	296	341	0
1308	50S ribosomal protein L7/L12 OS=Flavonifractor sp. An100 GN=rplL PE=3 SV=1	A0A1Y4W5Q6_9FIRM		13	Flavonifractor sp. An100	0	0	0	0	0.190454	0.361762	0.243708	0.332477	0	0	0.446115	0	0	0.378562	0.179492	0		0	0	0	0	248	470	317	432	0	0	580	0	0	492	233	0
89.31	Acyl-CoA dehydrogenase OS=Flavonifractor sp. An100 GN=B5E43_06660 PE=3 SV=1	A0A1Y4WBY7_9FIRM		42	Flavonifractor sp. An100	0	0.0390429	0	0.145879	0	0	0.022124	0.024031	0.15534	0	0	0	0	0	0.0252714	0		0	51	0	190	0	0	29	31	202	0	0	0	0	0	33	0
78.18	Phosphoenolpyruvate carboxykinase (ATP) OS=Flavonifractor sp. An112 GN=pckA PE=3 SV=1	A0A1Y4UFN4_9FIRM		59	Flavonifractor sp. An112	0.0279271	0.029761	0.0134658	0.0561915	0	0	0	0	0	0.023722	0	0	0	0	0	0		36	39	18	73	0	0	0	0	0	31	0	0	0	0	0	0
15.7	Enolase OS=Flavonifractor sp. An135 GN=eno PE=3 SV=1	A0A1Y4RQB7_9FIRM		47	Flavonifractor sp. An135	0.105036	0	0.170017	0	0	0	0	0	0	0	0	0	0.0525936	0	0	0		137	0	221	0	0	0	0	0	0	0	0	0	68	0	0	0
1048.1	L-arabinose isomerase OS=Flavonifractor sp. An135 GN=araA PE=3 SV=1	A0A1Y4RL26_9FIRM		55	Flavonifractor sp. An135	0	0.0364382	0	0	0	0	0	0	0.0775618	0.0617255	0	0.0495545	0.135605	0.101287	0	0		0	47	0	0	0	0	0	0	101	80	0	64	176	132	0	0
8.55	Elongation factor Tu OS=Flavonifractor sp. An135 GN=tuf PE=3 SV=1	A0A1Y4RXY7_9FIRM		44	Flavonifractor sp. An135	0	0	0	0.0450341	0	0	0	0	0	0	0.174932	0	0	0.0424477	0.0495977	0		0	0	0	59	0	0	0	0	0	0	227	0	0	55	64	0
1333.1	M18 family aminopeptidase OS=Flavonifractor sp. An135 GN=B5E80_16380 PE=3 SV=1	A0A1Y4RX52_9FIRM		51	Flavonifractor sp. An135	0	0	0	0	0	0	0	0	0	0.0142633	0	0	0.0398804	0.035451	0	0		0	0	0	0	0	0	0	0	0	19	0	0	52	46	0	0
749.3	ABC transporter ATP-binding protein OS=Flavonifractor sp. An135 GN=B5E80_18125 PE=4 SV=1	A0A1Y4RN73_9FIRM		57	Flavonifractor sp. An135	0	0	0	0	0	0	0	0	0.00738123	0.0484947	0	0	0	0	0	0		0	0	0	0	0	0	0	0	10	63	0	0	0	0	0	0
62.7	Uncharacterized protein OS=Flavonifractor sp. An306 GN=B5F88_12870 PE=4 SV=1	A0A1Y4BY52_9FIRM		71	Flavonifractor sp. An306	0	0	0	0	0	0	0	0.207197	0.081107	0	0.203873	0.123014	0.281014	0	0	0.0459746		0	0	0	0	0	0	0	269	105	0	265	160	365	0	0	60
4.53	Flagellin OS=Flavonifractor sp. An306 GN=B5F88_06890 PE=3 SV=1	A0A1Y4C4Y2_9FIRM		57	Flavonifractor sp. An306	0	0	0	0	0.0874702	0	0	0.18714	0	0	0	0.282246	0	0	0.153411	0		0	0	0	0	114	0	0	243	0	0	0	367	0	0	199	0
423.3	BMP family ABC transporter substrate-binding protein OS=Flavonifractor sp. An306 GN=B5F88_08345 PE=4 SV=1	A0A1Y4BZG0_9FIRM		43	Flavonifractor sp. An306	0.0167905	0.0186428	0.0405093	0	0	0.0419558	0.0199093	0	0.0709442	0	0.080393	0	0.223881	0.110686	0	0		22	24	53	0	0	55	26	0	92	0	105	0	291	144	0	0
1013	Chaperone protein DnaK OS=Flavonifractor sp. An82 GN=dnaK PE=2 SV=1	A0A1Y3SBU5_9FIRM		66	Flavonifractor sp. An82	0	0	0	0	0.0127544	0	0	0.0471439	0	0	0	0	0	0.122082	0.0670803	0.0370591		0	0	0	0	17	0	0	61	0	0	0	0	0	159	87	48
300.2	Propanediol dehydratase OS=Flavonifractor sp. An82 GN=pduC PE=4 SV=1	A0A1Y3S3L6_9FIRM		61	Flavonifractor sp. An82	0	0	0.0356	0	0	0	0	0	0.201016	0	0.0241033	0.178098	0	0	0	0		0	0	46	0	0	0	0	0	261	0	31	232	0	0	0	0
62.2	Electron transfer flavoprotein subunit beta OS=Flavonifractor sp. An82 GN=B5G34_15405 PE=4 SV=1	A0A1Y3SE55_9FIRM (+5)		28	Flavonifractor sp. An82	0	0.034205	0.0814071	0	0	0	0	0	0	0	0.131579	0	0	0	0	0		0	44	106	0	0	0	0	0	0	0	171	0	0	0	0	0
940.2	Selenium metabolism hydrolase OS=Flavonifractor sp. An9 GN=B5G40_00290 PE=4 SV=1	A0A1Y3RNB3_9FIRM (+2)		51	Flavonifractor sp. An9	0	0	0	0	0	0	0	0	0.0675196	0	0.204353	0.0299902	0	0	0	0		0	0	0	0	0	0	0	0	88	0	266	39	0	0	0	0
89.35	Acyl-CoA dehydrogenase OS=Flavonifractor sp. An9 GN=B5G40_02560 PE=3 SV=1	A0A1Y3RMI1_9FIRM (+1)		68	Flavonifractor sp. An9	0	0	0	0	0	0	0	0	0	0	0	0	0	0.0542132	0.0114365	0		0	0	0	0	0	0	0	0	0	0	0	0	0	70	15	0
406.2	Tryptophanase OS=Flavonifractor sp. An91 GN=B5G42_03615 PE=4 SV=1	A0A1Y3RZ61_9FIRM (+1)		62	Flavonifractor sp. An91	0.0502984	0.0495177	0	0.0285952	0	0	0	0	0.0391371	0	0.162968	0	0	0.0266645	0.0687742	0		65	64	0	37	0	0	0	0	51	0	212	0	0	35	89	0
92.8	Pyrophosphate--fructose 6-phosphate 1-phosphotransferase OS=Flavonifractor sp. An91 GN=pfp PE=3 SV=1	A0A1Y3R0N8_9FIRM (+4)		45	Flavonifractor sp. An91	0	0	0	0	0	0	0	0	0.0790333	0.0670822	0	0	0.192933	0	0	0		0	0	0	0	0	0	0	0	103	87	0	0	251	0	0	0
1412	Enolase OS=Fusibacter sp. 3D3 GN=eno PE=3 SV=1	A0A1B6BDA3_9FIRM		46	Fusibacter sp. 3D3	0.0130791	0.14937	0	0	0	0	0	0.0289913	0	0	0	0	0	0	0.0481217	0.0531717		17	194	0	0	0	0	0	38	0	0	0	0	0	0	63	69
2089	ABC-type sugar transport system, periplasmic component OS=Fusibacter sp. 3D3 GN=F3D3_3798 PE=4 SV=1	A0A1B6BHI1_9FIRM		51	Fusibacter sp. 3D3	0	0.0589431	0.0219235	0	0	0	0	0	0	0	0	0	0.0398804	0	0	0		0	77	29	0	0	0	0	0	0	0	0	0	52	0	0	0
464	Lipoprotein lplA OS=Fusicatenibacter saccharivorans GN=lipO_10 PE=4 SV=1	A0A174T211_9FIRM (+2)		63	Fusicatenibacter saccharivorans	0	0	0	0	0	0	0	0	0.267127	0.230937	0.187302	0	0	0.142106	0	0.0776492		0	0	0	0	0	0	0	0	347	300	243	0	0	185	0	101
786	Lipoprotein lplA OS=Fusicatenibacter saccharivorans GN=lipO_3 PE=4 SV=1	A0A174AW07_9FIRM (+1)		66	Fusicatenibacter saccharivorans	0.0419439	0.03645	0	0.0267773	0	0	0	0.121235	0	0	0.038003	0.0212424	0	0.0713015	0.0948712	0		55	47	0	35	0	0	0	158	0	0	49	28	0	93	123	0
119.15	Elongation factor G OS=Fusicatenibacter saccharivorans GN=fusA_1 PE=3 SV=1	A0A174B857_9FIRM		78	Fusicatenibacter saccharivorans	0	0	0	0	0	0	0.0683487	0.0170974	0	0	0	0	0	0	0	0		0	0	0	0	0	0	89	22	0	0	0	0	0	0	0	0
1567.1	Purine nucleoside receptor A OS=Fusicatenibacter saccharivorans GN=tmpC PE=4 SV=1	A0A174MQA9_9FIRM (+3)		41	Fusicatenibacter saccharivorans	0	0	0.0432488	0.0233307	0	0	0	0	0	0	0	0	0	0	0	0		0	0	56	30	0	0	0	0	0	0	0	0	0	0	0	0
231.1	Succinate-semialdehyde dehydrogenase (Acetylating) OS=Fusicatenibacter sp. 2789STDY5834925 GN=sucD PE=4 SV=1	A0A174V6I3_9FIRM (+1)		50	Fusicatenibacter sp. 2789STDY5834925	0.059206	0.4564	0.34708	0.20876	0	0	0.034566	0.10209	0.14902	0.048058	0.08101	0.168272	0.3911	0	0	0.038648		77	593	451	271	0	0	45	133	194	62	105	219	508	0	0	50
572	Lipoprotein lplA OS=Fusicatenibacter sp. 2789STDY5834925 GN=lipO_61 PE=4 SV=1	A0A174XR80_9FIRM (+4)		67	Fusicatenibacter sp. 2789STDY5834925	0.156239	0.0837403	0.0437328	0.0615194	0	0.0351299	0	0	0	0	0.0836507	0.0313716	0	0	0.241179	0		203	109	57	80	0	46	0	0	0	0	109	41	0	0	314	0
72.8	sn-glycerol-3-phosphate import ATP-binding protein UgpC OS=Fusicatenibacter sp. 2789STDY5834925 GN=ugpC_2 PE=3 SV=1	A0A174XV70_9FIRM (+3)		41	Fusicatenibacter sp. 2789STDY5834925	0.353146	0.341878	0	0	0.15901	0	0	0	0	0	0	0	0	0	0	0.312659		459	444	0	0	207	0	0	0	0	0	0	0	0	0	0	406
439.3	50S ribosomal protein L18 OS=Fusicatenibacter sp. 2789STDY5834925 GN=rplR PE=3 SV=1	A0A174S9V4_9FIRM (+3)		14	Fusicatenibacter sp. 2789STDY5834925	0.183486	0	0.263236	0.157743	0	0	0	0	0.0751286	0	0.282664	0	0	0	0	0.524129		239	0	342	205	0	0	0	0	98	0	367	0	0	0	0	681
1230	Acyl-CoA dehydrogenase, short-chain specific OS=Fusicatenibacter sp. 2789STDY5834925 GN=ERS852537_04656 PE=3 SV=1	A0A174X193_9FIRM (+2)		42	Fusicatenibacter sp. 2789STDY5834925	0	0	0	0	0	0	0	0	0.0250429	0.196045	0	0	0	0	0	0		0	0	0	0	0	0	0	0	33	255	0	0	0	0	0	0
1093.1	N5-carboxyaminoimidazole ribonucleotide mutase OS=Fusicatenibacter sp. 2789STDY5834925 GN=purE PE=3 SV=1	A0A174MBY2_9FIRM (+4)		18	Fusicatenibacter sp. 2789STDY5834925	0.116989	0	0.171367	0	0	0	0	0.0740889	0	0.101033	0	0	0	0	0	0		152	0	223	0	0	0	0	96	0	131	0	0	0	0	0	0
44.36	60 kDa chaperonin OS=Fusicatenibacter sp. 2789STDY5834925 GN=groL PE=3 SV=1	A0A174XQ70_9FIRM (+4)		57	Fusicatenibacter sp. 2789STDY5834925	0.0495351	0	0	0	0	0.219825	0	0	0	0	0.104637	0	0.14563	0	0	0.277316		64	0	0	0	0	286	0	0	0	0	136	0	189	0	0	361
69.12	Lipoprotein lplA OS=Fusicatenibacter sp. 2789STDY5834925 GN=lipO_1 PE=4 SV=1	A0A174K8W0_9FIRM (+5)		64	Fusicatenibacter sp. 2789STDY5834925	0	0	0	0	0	0	0	0	0	0	0	0	0.103731	0	0	0.216969		0	0	0	0	0	0	0	0	0	0	0	0	135	0	0	282
63.21	3-hydroxybutyryl-CoA dehydrogenase OS=Fusicatenibacter sp. 2789STDY5834925 GN=fadB2 PE=4 SV=1	A0A174WS34_9FIRM (+3)		30	Fusicatenibacter sp. 2789STDY5834925	0	0	0.05199	0.042	0	0	0	0	0	0	0	0	0.09112	0	0	0		0	0	68	55	0	0	0	0	0	0	0	0	118	0	0	0
429	Flagellin OS=Fusobacterium sp. CM21 GN=hag PE=3 SV=1	W3Z4M2_9FUSO		29	Fusobacterium sp. CM21	1.3371	0	0	0	0	0	0	0	0	0	0	0.531966	0.352414	0.123486	0	0		1738	0	0	0	0	0	0	0	0	0	0	692	458	161	0	0
1435	Enolase OS=Gammaproteobacteria bacterium RIFCSPHIGHO2_12_FULL_42_13 GN=eno PE=3 SV=1	A0A1G0HQC3_9GAMM		46	Gammaproteobacteria bacterium RIFCSPHIGHO2_12_FULL_42_13	0	0	0	0	0.0915	0	0.047863	0	0	0	0	0	0	0	0	0		0	0	0	0	119	0	62	0	0	0	0	0	0	0	0	0
1634	Acetyl-CoA acetyltransferase OS=Gammaproteobacteria bacterium RIFCSPLOWO2_02_FULL_38_11 GN=A3I12_03280 PE=3 SV=1	A0A1G0J5C9_9GAMM		47	Gammaproteobacteria bacterium RIFCSPLOWO2_02_FULL_38_11	0	0	0	0	0	0	0	0	0	0	0	0	0.0432745	0	0.0941979	0		0	0	0	0	0	0	0	0	0	0	0	0	56	0	122	0
451	Methyl-galactoside transport system substrate-binding protein OS=Gemmiger formicilis GN=SAMN02745178_01064 PE=4 SV=1	A0A1T4WVF3_9FIRM		38	Gemmiger formicilis	0	0.393237	0.787579	0.297184	0	0	0.113666	0	0	0	0.254747	0.503447	0.361026	0.136882	0	0		0	511	1024	386	0	0	148	0	0	0	331	655	469	178	0	0
116.6	Raffinose/stachyose/melibiose transport system substrate-binding protein OS=Gemmiger formicilis GN=SAMN02745178_02415 PE=4 SV=1	A0A1T4XWC2_9FIRM		49	Gemmiger formicilis	0	0	0	0.0667857	0	0	0	0	0.107829	0.025698	0.103973	0	0	0	0.0394918	0		0	0	0	87	0	0	0	0	140	33	135	0	0	0	51	0
1280.2	O-acetylhomoserine aminocarboxypropyltransferase OS=Gemmiger sp. An194 GN=B5F28_03135 PE=3 SV=1	A0A1Y4J7P6_9FIRM		46	Gemmiger sp. An194	0	0	0	0	0	0	0	0	0	0	0	0	0.0442152	0.0358022	0	0		0	0	0	0	0	0	0	0	0	0	0	0	57	47	0	0
777	NADH-quinone oxidoreductase subunit F OS=Gemmiger sp. An87 GN=B5G38_03000 PE=4 SV=1	A0A1Y3S7P4_9FIRM (+2)		65	Gemmiger sp. An87	0.0235615	0	0.0248062	0	0	0.00987569	0.0451631	0	0	0.0254354	0.210431	0	0	0	0	0		31	0	32	0	0	13	59	0	0	33	274	0	0	0	0	0
32.84	Pyruvate-flavodoxin oxidoreductase OS=Gemmiger sp. An87 GN=B5G38_10985 PE=3 SV=1	A0A1Y3RW06_9FIRM		129	Gemmiger sp. An87	0	0	0	0	0.00761535	0	0	0.0155078	0	0	0	0	0	0	0	0		0	0	0	0	10	0	0	20	0	0	0	0	0	0	0	0
26.14	Glyceraldehyde-3-phosphate dehydrogenase OS=Geodermatophilus sp. DSM 44208 GN=SAMN05660464_3208 PE=3 SV=1	A0A1I5QLG4_9ACTN		35	Geodermatophilus sp. DSM 44208	0	0	0	0	0.194883	0	0	0.228614	0	0	0	0.100111	0	0	0	0		0	0	0	0	253	0	0	297	0	0	0	130	0	0	0	0
501	ABC-type glycerol-3-phosphate transport system, substrate-binding protein OS=Globicatella sulfidifaciens DSM 15739 GN=SAMN02746011_00334 PE=4 SV=1	A0A1T4JRX1_9LACT		51	Globicatella sulfidifaciens DSM 15739	0	0	0	0	0	0.507667	0	0	0	0	0	0	0.198588	0.511353	0	0		0	0	0	0	0	660	0	0	0	0	0	0	258	665	0	0
8.43	Elongation factor Tu OS=Herbinix luporum GN=tuf PE=3 SV=1	A0A0K8J8Y3_9FIRM		44	Herbinix luporum	0.0820432	0	0	0.063075	0.0191316	0	0.0733909	0	0	0	0	0	0	0	0	0.0555886		107	0	0	82	25	0	95	0	0	0	0	0	0	0	0	72
30.62	Pyruvate, phosphate dikinase OS=Herbinix luporum GN=ppdK PE=4 SV=1	A0A0K8J3F2_9FIRM		97	Herbinix luporum	0	0	0	0	0	0	0	0	0.023333	0.013134	0.0197969	0	0	0	0	0		0	0	0	0	0	0	0	0	30	17	26	0	0	0	0	0
203.3	Monosaccharide ABC transporter substrate-binding protein, CUT2 family (TC 3.A.1.2.-) OS=Hespellia stercorisuis DSM 15480 GN=SAMN02745243_01195 PE=4 SV=1	A0A1M6LHD6_9FIRM		33	Hespellia stercorisuis DSM 15480	0.0556515	0	0	0.0898515	0.153055	0.0713242	0.0675545	0.0808242	0.0655273	0	0	0.106179	0	0	0.0808636	0.229764		72	0	0	117	199	93	88	105	85	0	0	138	0	0	105	299
97.1	GGGtGRT protein OS=Hespellia stercorisuis DSM 15480 GN=SAMN02745243_00126 PE=4 SV=1	A0A1M6HSN7_9FIRM		36	Hespellia stercorisuis DSM 15480	0	0.0556694	0	0	0	0.326917	0	0.0370444	0	0	0	0	0	0	0	0.101089		0	72	0	0	0	425	0	48	0	0	0	0	0	0	0	131
8.67	Elongation factor Tu OS=Hespellia stercorisuis DSM 15480 GN=tuf PE=3 SV=1	A0A1M6J4G2_9FIRM		44	Hespellia stercorisuis DSM 15480	0	0	0	0	0	0	0	0	0.0787114	0.105498	0	0	0	0	0	0		0	0	0	0	0	0	0	0	102	137	0	0	0	0	0	0
586.3	Galactose/glucose-binding lipoprotein OS=Holdemanella biformis DSM 3989 GN=mglB PE=4 SV=1	B7CE61_9FIRM		45	Holdemanella biformis DSM 3989	0	0	0	0.0163587	0	0	0	0	0.0295311	0.0182771	0.0163896	0	0.0466756	0	0.0254	0		0	0	0	21	0	0	0	0	38	24	21	0	61	0	33	0
66.14	Fructose-1,6-bisphosphate aldolase, class II OS=Holdemanella biformis DSM 3989 GN=fba PE=3 SV=1	B7C9Z4_9FIRM		31	Holdemanella biformis DSM 3989	0.190716	0	0.0252326	0.0240868	0	0	0	0	0	0	0	0	0	0	0	0		248	0	33	31	0	0	0	0	0	0	0	0	0	0	0	0
32.11	Pyruvate-flavodoxin oxidoreductase OS=Hungatella hathewayi GN=porA_1 PE=3 SV=1	A0A174EW28_9CLOT (+1)		127	Hungatella hathewayi	0	0	0.0346063	0.011852	0.00923465	0	0	0	0	0.043211	0.0844094	0.0183937	0	0	0.0205961	0.130811		0	0	45	15	12	0	0	0	0	56	110	24	0	0	27	170
586.1	Monosaccharide ABC transporter substrate-binding protein, CUT2 family (TC 3.A.1.2.-) OS=Hungatella hathewayi GN=mglB_3 PE=4 SV=1	A0A174GXL6_9CLOT (+6)		48	Hungatella hathewayi	0	0.0562792	0.0803292	0.0153363	0.0422646	0	0	0	0.0724333	0	0.0153652	0.0859	0	0.0555729	0.153063	0.0709313		0	73	104	20	55	0	0	0	94	0	20	112	0	72	199	92
1060	Extracellular solute-binding protein OS=Hungatella hathewayi GN=dppA_2 PE=4 SV=1	A0A174AB09_9CLOT (+4)		62	Hungatella hathewayi	0	0	0	0	0	0	0	0	0	0.0703968	0	0.0753532	0	0	0.0714081	0		0	0	0	0	0	0	0	0	0	92	0	98	0	0	93	0
817.1	Arylsulfotransferase (ASST) OS=Hungatella hathewayi GN=ERS852528_01184 PE=4 SV=1	A0A174P3N7_9CLOT (+2)		71	Hungatella hathewayi	0	0	0	0	0	0	0	0	0.154479	0	0.12463	0	0	0	0	0		0	0	0	0	0	0	0	0	201	0	162	0	0	0	0	0
1021.1	Putative arabinose-binding protein AraN OS=Hungatella hathewayi GN=araN_2 PE=4 SV=1	A0A174CR49_9CLOT (+1)		50	Hungatella hathewayi	0	0	0	0	0	0	0	0	0	0	0	0	0.040678	0.179054	0	0		0	0	0	0	0	0	0	0	0	0	0	0	53	233	0	0
37.34	Glutamate dehydrogenase OS=Hungatella hathewayi GN=gdhA PE=3 SV=1	A0A174HQ57_9CLOT		48	Hungatella hathewayi	0	0	0	0	0	0.0584062	0	0	0	0.114354	0.169079	0	0.0489229	0	0	0		0	0	0	0	0	76	0	0	0	149	220	0	64	0	0	0
133.19	Small GTP-binding protein OS=Hungatella hathewayi GN=fusA_2 PE=4 SV=1	A0A174EUQ1_9CLOT (+2)		78	Hungatella hathewayi	0	0	0	0	0	0.0363038	0	0	0	0.0489	0	0	0	0	0.0507038	0.0627128		0	0	0	0	0	47	0	0	0	64	0	0	0	0	66	82
105.4	L-fucose isomerase OS=Hungatella hathewayi 12489931 GN=fucI PE=3 SV=1	N9VQC9_9CLOT		67	Hungatella hathewayi 12489931	0.12971	0	0.159687	0	0.0260701	0	0	0	0	0.0435896	0	0.136694	0	0	0.107616	0.198045		169	0	208	0	34	0	0	0	0	57	0	178	0	0	140	257
1163.1	Receptor family ligand-binding protein OS=Hungatella hathewayi DSM 13479 GN=CLOSTHATH_05632 PE=4 SV=1	D3APS8_9CLOT		42	Hungatella hathewayi DSM 13479	0	0	0	0.0350548	0	0	0	0.0635048	0.0724833	0.0369786	0	0.0278095	0	0	0	0		0	0	0	46	0	0	0	83	94	48	0	36	0	0	0	0
748.2	ATP synthase subunit alpha OS=Hungatella hathewayi DSM 13479 GN=atpA PE=3 SV=1	D3AR46_9CLOT		54	Hungatella hathewayi DSM 13479	0.0334241	0	0	0.0545296	0.0241963	0	0	0	0	0	0	0	0	0	0	0		43	0	0	71	31	0	0	0	0	0	0	0	0	0	0	0
380	Uncharacterized protein OS=Hungatella hathewayi WAL-18680 GN=HMPREF9473_01688 PE=4 SV=1	G5IDW1_9CLOT		23	Hungatella hathewayi WAL-18680	0	0	0	0	0	0	0	0	0.548783	0.569304	0.962	0.406252	0	0.272474	0.481217	0		0	0	0	0	0	0	0	0	713	740	1251	528	0	354	626	0
72.3	Maltodextrin import ATP-binding protein msmX OS=Hungatella hathewayi WAL-18680 GN=HMPREF9473_04133 PE=3 SV=1	G5IKV5_9CLOT		41	Hungatella hathewayi WAL-18680	0	0	0	0	0.167441	0.51261	0	0.0975805	0.206339	0.398268	0.712951	0	0	0.160749	0	0.146141		0	0	0	0	218	666	0	127	268	518	927	0	0	209	0	190
21.15	Phosphoenolpyruvate carboxykinase (ATP) OS=Hungatella hathewayi WAL-18680 GN=HMPREF9473_02771 PE=3 SV=1	G5IGZ3_9CLOT		63	Hungatella hathewayi WAL-18680	0	0	0.0888016	0.0432222	0	0	0	0	0.171921	0.192476	0.200778	0	0	0	0	0.0792667		0	0	115	56	0	0	0	0	224	250	261	0	0	0	0	103
164.5	Uncharacterized protein OS=Hungatella hathewayi WAL-18680 GN=HMPREF9473_02648 PE=4 SV=1	G5IGM0_9CLOT		44	Hungatella hathewayi WAL-18680	0.0289364	0.390409	0.0782386	0.0191218	0	0	0	0.138436	0.0780182	0.0407091	0.0392182	0.0490773	0.0526364	0	0	0		38	508	102	25	0	0	0	180	101	53	51	64	68	0	0	0
192.4	Glucose-6-phosphate isomerase OS=Hungatella hathewayi WAL-18680 GN=pgi PE=3 SV=1	G5I9N6_9CLOT		49	Hungatella hathewayi WAL-18680	0	0	0	0	0	0	0	0	0	0.154231	0.0263408	0	0	0	0.0562429	0.149751		0	0	0	0	0	0	0	0	0	201	34	0	0	0	73	195
238.3	Uncharacterized protein OS=Hungatella hathewayi WAL-18680 GN=HMPREF9473_00979 PE=4 SV=1	G5IBZ6_9CLOT		63	Hungatella hathewayi WAL-18680	0	0	0.0122405	0	0	0	0	0	0.0166952	0.0579524	0.129035	0.0291984	0	0	0	0		0	0	16	0	0	0	0	0	22	75	168	38	0	0	0	0
1458	Uncharacterized protein OS=Hungatella hathewayi WAL-18680 GN=HMPREF9473_02413 PE=4 SV=1	G5IFY5_9CLOT		40	Hungatella hathewayi WAL-18680	0	0	0	0	0	0	0	0	0	0.09093	0.055315	0	0	0	0	0		0	0	0	0	0	0	0	0	0	118	72	0	0	0	0	0
51.16	Uncharacterized protein OS=Hungatella hathewayi WAL-18680 GN=HMPREF9473_02399 PE=4 SV=1	G5IFX1_9CLOT		38	Hungatella hathewayi WAL-18680	0.0592763	0	0.0842921	0	0	0	0	0	0	0	0	0	0.211355	0	0	0		77	0	110	0	0	0	0	0	0	0	0	0	275	0	0	0
121.5	Uncharacterized protein OS=Hungatella hathewayi WAL-18680 GN=HMPREF9473_04155 PE=4 SV=1	G5IKX7_9CLOT		55	Hungatella hathewayi WAL-18680	0	0	0	0	0.0259182	0	0	0	0	0.0776382	0.189182	0.0237164	0.0485855	0	0.138873	0		0	0	0	0	34	0	0	0	0	101	246	31	63	0	181	0
1904	Uncharacterized protein OS=Hungatella hathewayi WAL-18680 GN=HMPREF9473_01385 PE=4 SV=1	G5ID11_9CLOT		64	Hungatella hathewayi WAL-18680	0	0	0	0	0	0	0.0229344	0.041675	0	0	0	0	0	0	0	0		0	0	0	0	0	0	30	54	0	0	0	0	0	0	0	0
183.8	Aldehyde-alcohol dehydrogenase OS=Hungatella hathewayi WAL-18680 GN=HMPREF9473_00157 PE=3 SV=1	G5I9G7_9CLOT		95	Hungatella hathewayi WAL-18680	0	0	0	0	0	0	0	0	0	0.0188632	0.0213895	0	0	0	0.0116505	0		0	0	0	0	0	0	0	0	0	25	28	0	0	0	15	0
30.13	Pyruvate, phosphate dikinase OS=Hydrogenoanaerobacterium saccharovorans GN=SAMN05216180_2610 PE=3 SV=1	A0A1H8DJD5_9FIRM		97	Hydrogenoanaerobacterium saccharovorans	0	0	0	0	0	0.300423	0.126495	0	0	0	0	0	0	0	0	0.176515		0	0	0	0	0	391	164	0	0	0	0	0	0	0	0	229
4.49	Flagellin OS=Hydrogenoanaerobacterium saccharovorans GN=SAMN05216180_0908 PE=3 SV=1	A0A1H7ZWK5_9FIRM		41	Hydrogenoanaerobacterium saccharovorans	0	0	0	0	0	0	0	0	0	0.150427	0.0833024	0	0	0	0.0351244	0		0	0	0	0	0	0	0	0	0	196	108	0	0	0	46	0
32.67	Pyruvate-flavodoxin oxidoreductase OS=Hydrogenoanaerobacterium saccharovorans GN=SAMN05216180_2119 PE=3 SV=1	A0A1H8CGU3_9FIRM		128	Hydrogenoanaerobacterium saccharovorans	0	0	0	0	0	0	0	0	0.0182727	0	0.0104953	0	0	0	0	0		0	0	0	0	0	0	0	0	24	0	14	0	0	0	0	0
315	TLP18.3, Psb32 and MOLO-1 founding s of phosphatase family protein OS=Hydrogenophaga sp. RAC07 GN=BSY239_4361 PE=4 SV=1	A0A1B3LV57_9BURK		31	Hydrogenophaga sp. RAC07	0	0.193945	0.223884	0.379935	0	0.0759258	0.213071	0.473194	0.508935	0	0.285494	0.414452	0	0.259916	0.464161	0.315606		0	252	291	494	0	99	277	615	662	0	371	539	0	338	603	410
688.1	5'-nucleotidase OS=Intestinimonas butyriciproducens GN=IB211_02952c PE=4 SV=1	A0A0S2W7R1_9FIRM (+2)		145	Intestinimonas butyriciproducens	0	0	0	0	0	0	0	0.036789	0	0	0	0	0.112214	0.10129	0	0		0	0	0	0	0	0	0	48	0	0	0	0	146	132	0	0
8.84	Elongation factor Tu OS=Intestinimonas butyriciproducens GN=tuf PE=3 SV=1	A0A0S2W5G8_9FIRM (+2)		44	Intestinimonas butyriciproducens	0	0	0	0	0	0	0	0	0	0.0281341	0	0.0334591	0	0	0	0		0	0	0	0	0	0	0	0	0	37	0	43	0	0	0	0
152.4	Uncharacterized protein OS=Johnsonella ignava ATCC 51276 GN=HMPREF9333_01070 PE=4 SV=1	G5GHN0_9FIRM		51	Johnsonella ignava ATCC 51276	0.0353902	0	0	0.0844137	0.0753882	0	0	0	0	0.0285275	0.0433843	0	0	0	0	0		46	0	0	110	98	0	0	0	0	37	56	0	0	0	0	0
868	Putative oligopeptide-binding protein OppA OS=Lachnoanaerobaculum sp. ICM7 GN=HMPREF1140_0829 PE=4 SV=1	J5GJ10_9FIRM (+1)		61	Lachnoanaerobaculum sp. ICM7	0.0591787	0	0.101134	0.0362033	0	0	0	0	0	0.0119251	0	0	0.10003	0.0146766	0	0		77	0	131	47	0	0	0	0	0	16	0	0	130	19	0	0
50.6	Uncharacterized protein OS=Lachnoanaerobaculum sp. OBRC5-5 GN=HMPREF1135_00785 PE=4 SV=1	K0XJY8_9FIRM (+1)		39	Lachnoanaerobaculum sp. OBRC5-5	0	0	0	0	0	0	0	0	0.123177	0.0511744	0.0688051	0	0	0	0	0		0	0	0	0	0	0	0	0	160	67	89	0	0	0	0	0
8.4	Elongation factor Tu OS=Lachnobacterium bovis GN=tuf PE=3 SV=1	A0A1H9SI67_9FIRM		44	Lachnobacterium bovis	0.0829705	0	0	0	0	0	0	0	0	0	0.24325	0.0265455	0	0	0	0		108	0	0	0	0	0	0	0	0	0	316	35	0	0	0	0
72.16	Multiple sugar transport system ATP-binding protein OS=Lachnobacterium bovis GN=SAMN02910429_00490 PE=3 SV=1	A0A1H9Q851_9FIRM		41	Lachnobacterium bovis	0.284341	0	0.0885488	0	0.143522	0	0.107859	0.0325268	0	0.0891683	0.0471244	0.0569756	0	0.195685	0.0416171	0		370	0	115	0	187	0	140	42	0	116	61	74	0	254	54	0
32.57	Pyruvate-flavodoxin oxidoreductase OS=Lachnobacterium bovis GN=SAMN02910429_01689 PE=3 SV=1	A0A1H9TM85_9FIRM		128	Lachnobacterium bovis	0	0	0	0.00620469	0	0	0	0	0.00837969	0.0136211	0	0	0.0177648	0	0	0		0	0	0	8	0	0	0	0	11	18	0	0	23	0	0	0
124.8	Ketol-acid reductoisomerase (NADP(+)) OS=Lachnoclostridium sp. An118 GN=ilvC PE=3 SV=1	A0A1Y4U522_9FIRM		37	Lachnoclostridium sp. An118	0	0	0.0208419	0	0	0	0	0	0.0470243	0.0987351	0.0970135	0.0721297	0	0	0	0		0	0	27	0	0	0	0	0	61	128	126	94	0	0	0	0
86.8	Pyrophosphate--fructose 6-phosphate 1-phosphotransferase OS=Lachnoclostridium sp. An118 GN=pfp PE=3 SV=1	A0A1Y4U172_9FIRM		45	Lachnoclostridium sp. An118	0	0	0	0	0	0	0	0	0.0849111	0.0795267	0.0404178	0.0476511	0	0	0	0		0	0	0	0	0	0	0	0	110	103	53	62	0	0	0	0
1807	ABC transporter substrate-binding protein OS=Lachnoclostridium sp. An118 GN=B5E62_12470 PE=4 SV=1	A0A1Y4TVQ0_9FIRM		51	Lachnoclostridium sp. An118	0	0	0	0	0	0	0	0	0	0	0	0	0.0918353	0.0606608	0	0		0	0	0	0	0	0	0	0	0	0	0	0	119	79	0	0
24.15	Glyceraldehyde-3-phosphate dehydrogenase OS=Lachnoclostridium sp. An131 GN=B5E77_05430 PE=3 SV=1	A0A1Y4SD36_9FIRM		36	Lachnoclostridium sp. An131	0.109892	0	0.0540528	0.0383583	0	0.261522	0.150828	0.148872	0.159189	0.203694	0.264475	0.0338639	0	0	0	0		143	0	70	50	0	340	196	194	207	265	344	44	0	0	0	0
1935	Sugar ABC transporter ATP-binding protein OS=Lachnoclostridium sp. An131 GN=B5E77_06980 PE=4 SV=1	A0A1Y4SC19_9FIRM		55	Lachnoclostridium sp. An131	0	0	0	0	0	0	0	0.0242473	0	0.013226	0.02682	0	0	0	0	0		0	0	0	0	0	0	0	32	0	17	35	0	0	0	0	0
349	LacI family transcriptional regulator OS=Lachnoclostridium sp. An138 GN=B5E82_14375 PE=4 SV=1	A0A1Y4REM5_9FIRM (+1)		40	Lachnoclostridium sp. An138	0.060165	0	0.115672	0.11042	0.189403	0.529575	0.201825	0	0.5259	0	0.239695	0	0	0.0895275	0.4704	0.244595		78	0	150	144	246	688	262	0	684	0	312	0	0	116	612	318
504.1	Fe-S cluster assembly scaffold protein NifU OS=Lachnoclostridium sp. An138 GN=B5E82_01095 PE=4 SV=1	A0A1Y4RW41_9FIRM (+1)		16	Lachnoclostridium sp. An138	0.300825	0	0.112463	0.138025	0	0.147106	0	0.1667	0.197213	0.0909313	0.184381	0	0	0.111906	0.438113	0		391	0	146	179	0	191	0	217	256	118	240	0	0	145	570	0
183.4	Aldehyde-alcohol dehydrogenase OS=Lachnoclostridium sp. An138 GN=B5E82_14165 PE=3 SV=1	A0A1Y4RHV1_9FIRM		98	Lachnoclostridium sp. An138	0	0	0.0156041	0	0	0	0.0322143	0	0.111939	0.119806	0.0693041	0	0	0	0	0		0	0	20	0	0	0	42	0	146	156	90	0	0	0	0	0
159.12	CO dehydrogenase/CO-methylating acetyl-CoA synthase complex subunit beta OS=Lachnoclostridium sp. An138 GN=B5E82_06685 PE=4 SV=1	A0A1Y4RPE2_9FIRM (+1)		77	Lachnoclostridium sp. An138	0	0	0	0	0	0	0	0	0.0495247	0	0.0574338	0	0	0	0	0		0	0	0	0	0	0	0	0	64	0	75	0	0	0	0	0
694	Sugar ABC transporter substrate-binding protein OS=Lachnoclostridium sp. An14 GN=B5E84_09170 PE=4 SV=1	A0A1Y4RJS5_9FIRM		42	Lachnoclostridium sp. An14	0	0	0	0.140217	0.160343	0	0	0.285762	0.100174	0.0346405	0	0	0	0	0	0		0	0	0	182	208	0	0	372	130	45	0	0	0	0	0	0
30.17	Pyruvate, phosphate dikinase OS=Lachnoclostridium sp. An14 GN=B5E84_06395 PE=3 SV=1	A0A1Y4RRZ4_9FIRM		97	Lachnoclostridium sp. An14	0	0	0	0	0.0481856	0	0.0399464	0	0.0478619	0	0.118412	0.0361227	0	0.00922959	0.0684629	0		0	0	0	0	63	0	52	0	62	0	154	47	0	12	89	0
856	30S ribosomal protein S6 OS=Lachnoclostridium sp. An14 GN=rpsF PE=3 SV=1	A0A1Y4RRQ7_9FIRM (+11)		11	Lachnoclostridium sp. An14	0	0.182191	0	0	0.229582	0	0.266873	0.121236	0	0	0	0	0.554709	0.406945	0.402482	0		0	237	0	0	298	0	347	158	0	0	0	0	721	529	523	0
49.4	LacI family transcriptional regulator OS=Lachnoclostridium sp. An14 GN=B5E84_17565 PE=4 SV=1	A0A1Y4R6Y6_9FIRM		41	Lachnoclostridium sp. An14	0	0.0224712	0.0306537	0.0437683	0.133778	0.0812683	0.0850268	0.216134	0.0619415	0	0.0536902	0.0908341	0.0942561	0.0901732	0.0181229	0.133112		0	29	40	57	174	106	111	281	81	0	70	118	123	117	24	173
32.78	Pyruvate-flavodoxin oxidoreductase OS=Lachnoclostridium sp. An14 GN=B5E84_01355 PE=3 SV=1	A0A1Y4RZB3_9FIRM		129	Lachnoclostridium sp. An14	0	0	0	0	0	0	0	0	0.00756628	0	0.0236744	0	0.0471512	0	0	0		0	0	0	0	0	0	0	0	10	0	31	0	61	0	0	0
183.1	Aldehyde-alcohol dehydrogenase OS=Lachnoclostridium sp. An14 GN=B5E84_10245 PE=3 SV=1	A0A1Y4RKN4_9FIRM		95	Lachnoclostridium sp. An14	0	0	0	0	0	0	0	0	0	0.0196916	0.0220737	0	0	0	0	0		0	0	0	0	0	0	0	0	0	26	29	0	0	0	0	0
164.8	Amino acid ABC transporter substrate-binding protein OS=Lachnoclostridium sp. An169 GN=B5F07_18870 PE=4 SV=1	A0A1Y4NJS1_9FIRM		41	Lachnoclostridium sp. An169	0	0	0.0577293	0.0538634	0	0.0574073	0	0.0661805	0	0	0	0	0	0	0	0		0	0	75	70	0	75	0	86	0	0	0	0	0	0	0	0
1336.1	L-ribulose-5-phosphate 4-epimerase OS=Lachnoclostridium sp. An169 GN=B5F07_03340 PE=4 SV=1	A0A1Y4NY27_9FIRM		26	Lachnoclostridium sp. An169	0	0	0	0	0	0	0	0	0	0	0	0	0.140935	0.112488	0	0		0	0	0	0	0	0	0	0	0	0	0	0	183	146	0	0
759	30S ribosomal protein S15 OS=Lachnoclostridium sp. An181 GN=rpsO PE=3 SV=1	A0A1Y4L2W5_9FIRM		10	Lachnoclostridium sp. An181	0	0.20041	0.077115	0	0.084179	1.4122	0.22017	0.6668	0.59603	0	0	0.38933	0	0.11426	0.14758	0.48919		0	261	100	0	109	1836	286	867	775	0	0	506	0	149	192	636
227.1	Sugar ABC transporter substrate-binding protein OS=Lachnoclostridium sp. An196 GN=B5F29_02835 PE=4 SV=1	A0A1Y4IM85_9FIRM		42	Lachnoclostridium sp. An196	0	0.389238	0.165248	0.25581	0.137307	0.494762	0.316952	1.56012	0.707571	0.407167	0	0.231574	0	0.021316	0	0.349429		0	506	215	333	179	643	412	2028	920	529	0	301	0	28	0	454
363	BMP family ABC transporter substrate-binding protein OS=Lachnoclostridium sp. An196 GN=B5F29_08660 PE=4 SV=1	A0A1Y4IGF7_9FIRM		38	Lachnoclostridium sp. An196	0.0316658	0.0527395	0.0608816	0.193721	0.0664579	0	0.0386263	0.701895	0.276789	0.421132	0.0776342	0.184418	0	0	0.0873789	0.128734		41	69	79	252	86	0	50	912	360	547	101	240	0	0	114	167
92.3	Pyrophosphate--fructose 6-phosphate 1-phosphotransferase OS=Lachnoclostridium sp. An196 GN=pfp PE=3 SV=1	A0A1Y4IQH0_9FIRM		45	Lachnoclostridium sp. An196	0.0239022	0	0.153209	0.192064	0.06912	0.256756	0	0.645133	0.688067	0.595267	0.363644	0.3002	0	0	0.0274156	0		31	0	199	250	90	334	0	839	895	774	473	390	0	0	36	0
379	Acetyl-CoA synthase subunit delta OS=Lachnoclostridium sp. An196 GN=B5F29_07350 PE=4 SV=1	A0A1Y4IHK4_9FIRM		33	Lachnoclostridium sp. An196	0	0.121461	0	0.129742	0	1.14409	0	1.29191	0.556152	0.655667	0.475242	0.386788	0	0	0.0708424	0		0	158	0	169	0	1487	0	1680	723	852	618	503	0	0	92	0
458	Cobalamin-binding protein OS=Lachnoclostridium sp. An196 GN=B5F29_14875 PE=4 SV=1	A0A1Y4I7G6_9FIRM		22	Lachnoclostridium sp. An196	0	0	0.175264	0.30115	0	0.213973	0.0667182	0	0	0.826636	0.562409	0.212359	0	0	0	0		0	0	228	392	0	278	87	0	0	1075	731	276	0	0	0	0
70.3	Carbon monoxide dehydrogenase OS=Lachnoclostridium sp. An196 GN=B5F29_07365 PE=4 SV=1	A0A1Y4IQ55_9FIRM		68	Lachnoclostridium sp. An196	0	0	0.337426	0.248191	0.130925	0	0.278235	0	0.463397	0	0.557279	0.250735	0	0	0	0		0	0	439	323	170	0	362	0	602	0	724	326	0	0	0	0
634	Acetyl-CoA synthase subunit gamma OS=Lachnoclostridium sp. An196 GN=B5F29_07345 PE=4 SV=1	A0A1Y4IHI5_9FIRM		48	Lachnoclostridium sp. An196	0	0.125256	0	0	0	0.0980708	0	0	0	0.227313	0.281938	0.0243333	0	0	0	0		0	163	0	0	0	127	0	0	0	296	367	32	0	0	0	0
159.4	CO dehydrogenase/CO-methylating acetyl-CoA synthase complex subunit beta OS=Lachnoclostridium sp. An196 GN=B5F29_07355 PE=4 SV=1	A0A1Y4IMJ8_9FIRM		78	Lachnoclostridium sp. An196	0	0	0	0	0	0.154756	0	0.0464782	0	0	0.331397	0	0	0	0	0		0	0	0	0	0	201	0	60	0	0	431	0	0	0	0	0
769	Bifunctional protein FolD OS=Lachnoclostridium sp. An196 GN=folD PE=3 SV=1	A0A1Y4IQ43_9FIRM		30	Lachnoclostridium sp. An196	0	0	0	0	0	0	0	0.0889067	0.140243	0.533433	0	0	0	0	0	0		0	0	0	0	0	0	0	116	182	693	0	0	0	0	0	0
94.7	Chaperone protein DnaK OS=Lachnoclostridium sp. An196 GN=dnaK PE=2 SV=1	A0A1Y4ILE6_9FIRM		66	Lachnoclostridium sp. An196	0	0	0	0	0.0204106	0	0.0249894	0.134044	0.0621682	0.0668591	0.103995	0.0419712	0	0	0	0		0	0	0	0	27	0	32	174	81	87	135	55	0	0	0	0
230.1	Aldehyde oxidoreductase OS=Lachnoclostridium sp. An196 GN=B5F29_15390 PE=4 SV=1	A0A1Y4I6P3_9FIRM		99	Lachnoclostridium sp. An196	0	0	0	0	0	0	0	0	0.504687	0.663778	0.189838	0	0	0	0	0		0	0	0	0	0	0	0	0	656	863	247	0	0	0	0	0
749.1	ABC transporter ATP-binding protein OS=Lachnoclostridium sp. An196 GN=B5F29_02840 PE=4 SV=1	A0A1Y4IPP2_9FIRM		57	Lachnoclostridium sp. An196	0	0	0	0	0	0.165172	0	0.107623	0	0.112305	0.0388175	0	0	0	0	0		0	0	0	0	0	215	0	140	0	146	50	0	0	0	0	0
1002	ABC transporter substrate-binding protein OS=Lachnoclostridium sp. An196 GN=B5F29_12345 PE=4 SV=1	A0A1Y4ICX5_9FIRM		43	Lachnoclostridium sp. An196	0	0	0	0	0	0	0	0.0959256	0.195581	0	0.214777	0	0	0	0	0		0	0	0	0	0	0	0	125	254	0	279	0	0	0	0	0
258.3	L-arabinose isomerase OS=Lachnoclostridium sp. An196 GN=araA PE=3 SV=1	A0A1Y4IR84_9FIRM		56	Lachnoclostridium sp. An196	0	0	0.117834	0	0	0	0	0	0.319661	0.0453089	0.105398	0	0	0	0	0		0	0	153	0	0	0	0	0	416	59	137	0	0	0	0	0
192.6	Glucose-6-phosphate isomerase OS=Lachnoclostridium sp. An196 GN=pgi PE=3 SV=1	A0A1Y4IM64_9FIRM		50	Lachnoclostridium sp. An196	0	0	0	0.03612	0.038176	0	0	0	0.063108	0.035834	0	0	0	0.0249	0.050424	0		0	0	0	47	50	0	0	0	82	47	0	0	0	32	66	0
37.24	Glutamate dehydrogenase OS=Lachnoclostridium sp. An196 GN=B5F29_04190 PE=3 SV=1	A0A1Y4IRU4_9FIRM		49	Lachnoclostridium sp. An196	0	0	0.208898	0.0228612	0	0	0	0	0.150088	0.242245	0.0301041	0	0	0	0	0		0	0	272	30	0	0	0	0	195	315	39	0	0	0	0	0
44.32	60 kDa chaperonin OS=Lachnoclostridium sp. An196 GN=groL PE=3 SV=1	A0A1Y4IJ83_9FIRM		57	Lachnoclostridium sp. An196	0.0326298	0.0721596	0	0	0	0	0	0	0	0.0460333	0	0.0934088	0	0	0.102518	0		42	94	0	0	0	0	0	0	0	60	0	121	0	0	133	0
8.63	Elongation factor Tu OS=Lachnoclostridium sp. An196 GN=tuf PE=3 SV=1	A0A1Y4IV31_9FIRM		44	Lachnoclostridium sp. An196	0.029625	0	0	0.047925	0	0	0	0	0	0.0224584	0	0	0	0	0	0.112302		39	0	0	62	0	0	0	0	0	29	0	0	0	0	0	146
1740	4-hydroxy-3-methylbut-2-enyl diphosphate reductase OS=Lachnoclostridium sp. An196 GN=ispH PE=3 SV=1	A0A1Y4ILA0_9FIRM		71	Lachnoclostridium sp. An196	0	0	0	0	0	0	0	0.0187831	0	0.0415408	0.0534563	0	0	0	0	0		0	0	0	0	0	0	0	24	0	54	69	0	0	0	0	0
382.5	V-type ATP synthase alpha chain OS=Lachnoclostridium sp. An196 GN=atpA PE=3 SV=1	A0A1Y4IDM8_9FIRM		65	Lachnoclostridium sp. An196	0	0	0	0	0	0.0605708	0	0.0340831	0.0161815	0	0	0	0	0	0	0		0	0	0	0	0	79	0	44	21	0	0	0	0	0	0	0
1293	Phosphoribosylformylglycinamidine synthase OS=Lachnoclostridium sp. An298 GN=B5F86_09220 PE=4 SV=1	A0A1Y4AYL6_9FIRM (+1)		139	Lachnoclostridium sp. An298	0.0346273	0	0	0.0105921	0	0	0	0	0	0	0	0	0	0	0	0		45	0	0	14	0	0	0	0	0	0	0	0	0	0	0	0
1663	PTS glucose transporter subunit IIBC OS=Lachnoclostridium sp. An298 GN=B5F86_03360 PE=4 SV=1	A0A1Y4B8H3_9FIRM		52	Lachnoclostridium sp. An298	0	0.115621	0	0	0	0.0905269	0.135256	0.0427442	0.0657385	0	0	0	0.0782288	0	0	0.109754		0	150	0	0	0	118	176	56	85	0	0	0	102	0	0	143
258.12	L-arabinose isomerase OS=Lachnoclostridium sp. An298 GN=araA PE=3 SV=1	A0A1Y4AZH4_9FIRM		57	Lachnoclostridium sp. An298	0	0	0.0745702	0.0426088	0	0	0	0	0.0617842	0	0	0	0	0	0	0		0	0	97	55	0	0	0	0	80	0	0	0	0	0	0	0
374.6	50S ribosomal protein L10 OS=Lachnoclostridium sp. An298 GN=rplJ PE=3 SV=1	A0A1Y4B7T6_9FIRM		20	Lachnoclostridium sp. An298	0	0	0	0	0.07997	0.128405	0.05777	0	0	0	0	0	0	0	0	0		0	0	0	0	104	167	75	0	0	0	0	0	0	0	0	0
2267	ABC transporter substrate-binding protein OS=Lachnoclostridium sp. An298 GN=B5F86_13295 PE=4 SV=1	A0A1Y4AU82_9FIRM		49	Lachnoclostridium sp. An298	0	0	0	0	0	0	0	0	0.024149	0.0211939	0	0	0	0	0	0		0	0	0	0	0	0	0	0	31	28	0	0	0	0	0	0
30.2	Pyruvate, phosphate dikinase OS=Lachnoclostridium sp. An76 GN=B5G27_12920 PE=3 SV=1	A0A1Y3T9N2_9FIRM		96	Lachnoclostridium sp. An76	0	0	0	0	0	0	0	0	0	0.098925	0.107292	0	0	0	0	0		0	0	0	0	0	0	0	0	0	129	139	0	0	0	0	0
8.32	Elongation factor Tu OS=Lachnoclostridium sp. An76 GN=tuf PE=3 SV=1	A0A1Y3TGY2_9FIRM		44	Lachnoclostridium sp. An76	0.0136736	0	0	0.0360182	0	0.0534932	0	0	0.101595	0.0289318	0.117334	0.0464545	0.046225	0.0647341	0.0125775	0		18	0	0	47	0	70	0	0	132	38	153	60	60	84	16	0
432.1	3D-(3,5/4)-trihydroxycyclohexane-1,2-dione acylhydrolase (Decyclizing) OS=Lachnoclostridium sp. YL32 GN=A4V08_03090 PE=3 SV=1	A0A1C7FYA0_9FIRM (+1)		71	Lachnoclostridium sp. YL32	0.0508437	0	0	0.0449282	0.00790423	0	0	0	0.140735	0.119531	0.0623268	0	0	0	0.0987296	0		66	0	0	58	10	0	0	0	183	155	81	0	0	0	128	0
30.68	Pyruvate, phosphate dikinase OS=Lachnospira pectinoschiza GN=ppdK PE=3 SV=1	A0A174M4J7_9FIRM (+1)		105	Lachnospira pectinoschiza	0	0	0	0	0	0	0	0	0.0543067	0	0	0.00731629	0	0.00662695	0.010541	0		0	0	0	0	0	0	0	0	71	0	0	10	0	9	14	0
30.18	Pyruvate, phosphate dikinase OS=Lachnospiraceae bacterium GN=CS063_06930 PE=4 SV=1	A0A2G3Q1D4_9FIRM		97	Lachnospiraceae bacterium	0.0513072	0	0	0	0	0	0	0	0.102888	0.0840732	0	0	0	0	0	0		67	0	0	0	0	0	0	0	134	109	0	0	0	0	0	0
1046	Acetyl-CoA C-acetyltransferase OS=Lachnospiraceae bacterium GN=SAMN06296386_107103 PE=3 SV=1	A0A1T5ETU1_9FIRM		41	Lachnospiraceae bacterium	0	0	0	0	0	0.124385	0	0	0.0263415	0.0262244	0.0199198	0	0	0.131015	0.135702	0		0	0	0	0	0	162	0	0	34	34	26	0	0	170	176	0
1076	Ribose transport system substrate-binding protein OS=Lachnospiraceae bacterium GN=SAMN06296386_10625 PE=4 SV=1	A0A1T5EDY8_9FIRM		37	Lachnospiraceae bacterium	0	0.0541649	0	0	0	0	0	0	0	0	0	0	0.219884	0.241965	0	0		0	70	0	0	0	0	0	0	0	0	0	0	286	315	0	0
1269	Tryptophan synthase beta chain OS=Lachnospiraceae bacterium GN=SAMN06297422_12616 PE=3 SV=1	A0A239RFC2_9FIRM		50	Lachnospiraceae bacterium	0	0.06011	0	0	0	0.28244	0	0.133308	0	0	0	0	0	0	0	0		0	78	0	0	0	367	0	173	0	0	0	0	0	0	0	0
1396.1	C4-dicarboxylate ABC transporter substrate-binding protein OS=Lachnospiraceae bacterium GN=CS063_13830 PE=4 SV=1	A0A2G3PXR3_9FIRM		39	Lachnospiraceae bacterium	0	0.102774	0	0	0	0.120703	0	0.0455923	0	0	0	0	0	0	0	0		0	134	0	0	0	157	0	59	0	0	0	0	0	0	0	0
1494	Glycosyl hydrolase OS=Lachnospiraceae bacterium GN=CS063_13180 PE=4 SV=1	A0A2G3PVX9_9FIRM		77	Lachnospiraceae bacterium	0	0	0	0	0	0	0	0	0.0723857	0	0	0.0409416	0	0	0	0		0	0	0	0	0	0	0	0	94	0	0	53	0	0	0	0
89.25	Butyryl-CoA dehydrogenase OS=Lachnospiraceae bacterium GN=SAMN06297422_12020 PE=3 SV=1	A0A239RCY2_9FIRM		42	Lachnospiraceae bacterium	0	0	0	0	0	0	0	0	0	0	0.0849929	0	0	0	0.068581	0.116474		0	0	0	0	0	0	0	0	0	0	110	0	0	0	89	151
1252	Uncharacterized protein OS=Lachnospiraceae bacterium 1_4_56FAA GN=HMPREF0988_00672 PE=3 SV=1	F7JKQ2_9FIRM (+1)		84	Lachnospiraceae bacterium 1_4_56FAA	0	0	0	0	0.0100213	0	0	0.0158762	0	0	0	0	0	0	0.0395286	0.0582369		0	0	0	0	13	0	0	21	0	0	0	0	0	0	51	76
231.5	Uncharacterized protein OS=Lachnospiraceae bacterium 1_4_56FAA GN=HMPREF0988_02063 PE=4 SV=1	F7JNZ7_9FIRM (+1)		49	Lachnospiraceae bacterium 1_4_56FAA	0	0.0975592	0	0	0.0217796	0	0	0.0567327	0	0	0	0.053102	0.11152	0	0.0323755	0.0697286		0	127	0	0	28	0	0	74	0	0	0	69	145	0	42	91
133.1	Uncharacterized protein OS=Lachnospiraceae bacterium 1_4_56FAA GN=HMPREF0988_01618 PE=4 SV=1	F7JN10_9FIRM (+1)		77	Lachnospiraceae bacterium 1_4_56FAA	0	0	0	0	0	0	0.00476636	0	0.0382065	0.0217338	0.0450286	0	0	0	0	0.0518792		0	0	0	0	0	0	6	0	50	28	59	0	0	0	0	67
1167.2	Uncharacterized protein OS=Lachnospiraceae bacterium 1_4_56FAA GN=HMPREF0988_00930 PE=4 SV=1	F7JKH2_9FIRM (+1)		52	Lachnospiraceae bacterium 1_4_56FAA	0.0207558	0	0.15285	0	0	0	0	0	0	0	0	0	0	0	0	0		27	0	199	0	0	0	0	0	0	0	0	0	0	0	0	0
94.3	Chaperone protein DnaK OS=Lachnospiraceae bacterium 1_4_56FAA GN=dnaK PE=2 SV=1	F7JJJ3_9FIRM (+1)		66	Lachnospiraceae bacterium 1_4_56FAA	0	0	0.0148639	0	0	0	0	0	0	0	0	0	0.0197985	0	0.0199348	0		0	0	19	0	0	0	0	0	0	0	0	0	26	0	26	0
21.1	Phosphoenolpyruvate carboxykinase (ATP) OS=Lachnospiraceae bacterium 10-1 GN=C819_00171 PE=4 SV=1	R9N6G4_9FIRM		63	Lachnospiraceae bacterium 10-1	1.91	0.947016	1.15846	0.996349	0.702159	1.64032	0.651714	1.16071	1.47462	1.16198	1.46411	0.911429	0.430444	0.758921	0.859825	1.10837		2483	1231	1506	1295	913	2132	847	1509	1917	1511	1903	1185	560	987	1118	1441
17.1	Formate acetyltransferase OS=Lachnospiraceae bacterium 10-1 GN=C819_02444 PE=4 SV=1	R9MWK3_9FIRM		76	Lachnospiraceae bacterium 10-1	1.75118	0.711697	1.10229	0.822461	0.413382	0.970447	0.279474	0.511566	1.03636	1.30771	1.75763	0.759092	0.538	0.403145	0.596487	0.964211		2277	925	1433	1069	537	1262	363	665	1347	1700	2285	987	699	524	775	1254
49.2	Uncharacterized protein OS=Lachnospiraceae bacterium 10-1 GN=C819_03256 PE=4 SV=1	R9N368_9FIRM		42	Lachnospiraceae bacterium 10-1	1.91705	0	1.18057	0.870119	0	0	0.123564	0	0.356452	0.457238	0.556214	0.78931	0	0.294548	0.131364	0.805333		2492	0	1535	1131	0	0	161	0	463	594	723	1026	0	383	171	1047
45.1	Triosephosphate isomerase OS=Lachnospiraceae bacterium 10-1 GN=tpiA PE=3 SV=1	R9MP20_9FIRM		27	Lachnospiraceae bacterium 10-1	2.25011	0	2.33489	1.41219	0.625778	0	0	0	2.23007	1.28759	1.79396	1.58963	0	0.933815	0.996519	0.842593		2925	0	3035	1836	814	0	0	0	2899	1674	2332	2067	0	1214	1296	1095
86.1	Pyrophosphate--fructose 6-phosphate 1-phosphotransferase OS=Lachnospiraceae bacterium 10-1 GN=pfp PE=3 SV=1	R9N1D2_9FIRM		44	Lachnospiraceae bacterium 10-1	2.13557	0	2.415	1.51291	0	0	0	0	1.24166	0	0.885636	0.937705	1.27282	1.09964	0.710364	0		2776	0	3140	1967	0	0	0	0	1614	0	1151	1219	1655	1430	923	0
24.3	Glyceraldehyde-3-phosphate dehydrogenase OS=Lachnospiraceae bacterium 10-1 GN=C819_04186 PE=3 SV=1	R9MYF6_9FIRM		36	Lachnospiraceae bacterium 10-1	1.45583	0.278333	0.353778	0.336694	0.262075	1.54044	0.0203864	0.471028	0.434111	1.66619	2.34806	0.00791306	0.191311	0.117719	0.174397	0.973167		1893	362	460	438	341	2003	27	612	564	2166	3053	10	249	153	227	1265
272	Uncharacterized protein OS=Lachnospiraceae bacterium 10-1 GN=C819_00651 PE=4 SV=1	R9NBY0_9FIRM		51	Lachnospiraceae bacterium 10-1	0.871922	0	0.50998	0.299176	0	0	0	0	0	0.0713176	0.111749	0.191543	0	0	0	0		1134	0	663	389	0	0	0	0	0	93	145	249	0	0	0	0
72.2	Maltose/maltodextrin transport system ATP-binding protein OS=Lachnospiraceae bacterium 10-1 GN=C819_03575 PE=3 SV=1	R9MR11_9FIRM		41	Lachnospiraceae bacterium 10-1	0.872707	0.292976	0.518488	0.322439	0.224995	0.865488	0.267122	0.0229066	0.143744	0.446829	0.765805	0.113949	0	0	0	0.101671		1135	381	674	419	293	1125	347	30	187	581	996	148	0	0	0	132
311.1	Uncharacterized protein OS=Lachnospiraceae bacterium 10-1 GN=C819_03436 PE=4 SV=1	R9MS27_9FIRM		51	Lachnospiraceae bacterium 10-1	0.675549	0.420235	0.382941	0	0	0	0	0	0	0	0	0.368569	0	0	0	0		878	546	498	0	0	0	0	0	0	0	0	479	0	0	0	0
365.1	Uncharacterized protein OS=Lachnospiraceae bacterium 10-1 GN=C819_01788 PE=4 SV=1	R9N0F3_9FIRM		47	Lachnospiraceae bacterium 10-1	0	0	0.206734	0	0.343872	0	0.455957	0	0.228277	0.0495277	0.254213	0.0994021	0	0	0.0612277	0		0	0	269	0	447	0	593	0	297	64	330	129	0	0	80	0
390	Flagellin OS=Lachnospiraceae bacterium 10-1 GN=C819_02047 PE=3 SV=1	R9N7E9_9FIRM		29	Lachnospiraceae bacterium 10-1	0.809586	0.207321	0.183652	0.477724	0	0.916552	0.377931	0.594586	0.216348	0	1.1091	0	0	0.0737	0.417103	0.421724		1052	270	239	621	0	1192	491	773	281	0	1442	0	0	96	542	548
395	Uncharacterized protein OS=Lachnospiraceae bacterium 10-1 GN=C819_00215 PE=4 SV=1	R9N5N8_9FIRM		50	Lachnospiraceae bacterium 10-1	0.69878	0	0	0.128018	0	0	0	0	0	0.31842	0.25328	0.25244	0	0.028638	0	0		908	0	0	166	0	0	0	0	0	414	329	328	0	37	0	0
403	Uncharacterized protein OS=Lachnospiraceae bacterium 10-1 GN=C819_02087 PE=4 SV=1	R9MWT5_9FIRM		24	Lachnospiraceae bacterium 10-1	0.125342	0.334017	0	0.298517	0.611417	0.673208	0.305796	0.468542	0.262954	0	0	0	0	0	0.705458	0		163	434	0	388	795	875	398	609	342	0	0	0	0	0	917	0
366.1	2,3-bisphosphoglycerate-independent phosphoglycerate mutase OS=Lachnospiraceae bacterium 10-1 GN=gpmI PE=3 SV=1	R9MP78_9FIRM		56	Lachnospiraceae bacterium 10-1	0.0239071	0.0829732	0	0	0.105957	0.363018	0.0834518	0.15047	0.175023	0.175295	0.142354	0	0	0	0.17342	0.317714		31	108	0	0	138	472	108	196	228	228	185	0	0	0	225	413
246.1	N-acetylneuraminate lyase OS=Lachnospiraceae bacterium 10-1 GN=C819_03432 PE=3 SV=1	R9MS11_9FIRM		33	Lachnospiraceae bacterium 10-1	0.523	0	0.366303	0	0.0547182	0	0	0	0.209118	0	0.374424	0.516545	0	0	0	0		680	0	476	0	71	0	0	0	272	0	487	672	0	0	0	0
44.6	60 kDa chaperonin OS=Lachnospiraceae bacterium 10-1 GN=groL PE=3 SV=1	R9MUN1_9FIRM		57	Lachnospiraceae bacterium 10-1	0	0	0	0	0	0	0.232298	0	0	0	0.683035	0	0.280737	0	0.583456	0		0	0	0	0	0	0	302	0	0	0	888	0	365	0	759	0
496	Uncharacterized protein OS=Lachnospiraceae bacterium 10-1 GN=C819_02558 PE=4 SV=1	R9MVP7_9FIRM		43	Lachnospiraceae bacterium 10-1	0.335791	0	0.197272	0.0513581	0	0	0	0	0	0.0676674	0.120063	0.244465	0	0	0.0257395	0		437	0	256	67	0	0	0	0	0	88	156	318	0	0	33	0
94.3	Chaperone protein DnaK OS=Lachnospiraceae bacterium 10-1 GN=dnaK PE=2 SV=1	R9MR42_9FIRM		67	Lachnospiraceae bacterium 10-1	0.201328	0	0.179403	0.169388	0.0599164	0.260791	0	0.156015	0.124845	0.123588	0.0622657	0.127764	0	0.0633104	0.132042	0.140339		262	0	233	220	78	339	0	203	162	161	81	166	0	82	172	182
124.3	Ketol-acid reductoisomerase (NADP(+)) OS=Lachnospiraceae bacterium 10-1 GN=ilvC PE=3 SV=1	R9N583_9FIRM		37	Lachnospiraceae bacterium 10-1	0.334946	0	0	0.112032	0	0	0	0	0.438027	0.63273	0.16713	0.496351	0	0	0	0		435	0	0	146	0	0	0	0	569	823	217	645	0	0	0	0
133.2	Translation elongation factor G OS=Lachnospiraceae bacterium 10-1 GN=C819_00159 PE=4 SV=1	R9N5G7_9FIRM		77	Lachnospiraceae bacterium 10-1	0.353844	0.238351	0.102282	0.0484584	0	0.0634922	0.0231286	0.0735351	0.133247	0.206571	0.316857	0.0274208	0.116353	0.0627104	0	0.100305		460	310	133	63	0	83	30	96	173	269	412	36	151	82	0	130
141.2	Acetyl-CoA C-acetyltransferase OS=Lachnospiraceae bacterium 10-1 GN=C819_01178 PE=3 SV=1	R9NAU8_9FIRM		41	Lachnospiraceae bacterium 10-1	0.708024	0	0.411268	0.0732146	0	0	0	0	0.494341	0.492927	0.723561	0.502683	0	0	0	0		920	0	535	95	0	0	0	0	643	641	941	654	0	0	0	0
666.1	Adenosylhomocysteinase OS=Lachnospiraceae bacterium 10-1 GN=C819_03698 PE=3 SV=1	R9MQG0_9FIRM		46	Lachnospiraceae bacterium 10-1	0.475674	0.0985217	0	0	0	0	0.194391	0.2665	0.360217	0	0	0.107535	0	0.0440109	0	0.318348		618	128	0	0	0	0	253	346	468	0	0	140	0	57	0	414
326.1	Alpha-1,4 glucan phosphorylase OS=Lachnospiraceae bacterium 10-1 GN=C819_01201 PE=3 SV=1	R9N1I3_9FIRM		88	Lachnospiraceae bacterium 10-1	0.16583	0	0.156659	0	0	0	0	0	0	0	0.0153705	0.0379	0	0	0	0		216	0	204	0	0	0	0	0	0	0	20	49	0	0	0	0
536.1	Uncharacterized protein OS=Lachnospiraceae bacterium 10-1 GN=C819_02076 PE=4 SV=1	R9MZ54_9FIRM		34	Lachnospiraceae bacterium 10-1	0.206391	0.0589441	0.128509	0	0	0	0.0863412	0.0653412	0	0	0.119221	0.114456	0	0	0	0		268	77	167	0	0	0	112	85	0	0	155	149	0	0	0	0
904	Uncharacterized protein OS=Lachnospiraceae bacterium 10-1 GN=C819_00142 PE=4 SV=1	R9NEW2_9FIRM		53	Lachnospiraceae bacterium 10-1	0.0908151	0	0.160051	0	0	0	0	0	0	0	0	0	0	0	0	0		118	0	208	0	0	0	0	0	0	0	0	0	0	0	0	0
282.1	Elongation factor Ts OS=Lachnospiraceae bacterium 10-1 GN=tsf PE=3 SV=1	R9MZ96_9FIRM		34	Lachnospiraceae bacterium 10-1	0.368647	0	0	0	0	0.0687647	0	0	0.160988	0	0.276806	0	0	0	0	0		479	0	0	0	0	89	0	0	209	0	360	0	0	0	0	0
196.3	Carbohydrate ABC transporter substrate-binding protein OS=Lachnospiraceae bacterium 10-1 GN=C819_03095 PE=4 SV=1	R9N2R9_9FIRM		50	Lachnospiraceae bacterium 10-1	0	0	0	0	0	0	0.153172	0.066728	0.36508	0	0	0.29186	0.057246	0.029104	0	0		0	0	0	0	0	0	199	87	475	0	0	379	74	38	0	0
404.2	Ribosome-recycling factor OS=Lachnospiraceae bacterium 10-1 GN=frr PE=3 SV=1	R9MZ89_9FIRM		21	Lachnospiraceae bacterium 10-1	0.332438	0	0	0	0	0	0	0	0	0.181462	0.0949667	0	0	0	0	0.163333		432	0	0	0	0	0	0	0	0	236	123	0	0	0	0	212
339.2	DNA-binding protein HU-beta OS=Lachnospiraceae bacterium 10-1 GN=C819_03681 PE=3 SV=1	R9MR97_9FIRM		10	Lachnospiraceae bacterium 10-1	0.68945	0.20041	0.56069	0	0	0	0	0	0	0	0.99753	0	0	0	0	0		896	261	729	0	0	0	0	0	0	0	1297	0	0	0	0	0
361.3	Lipoprotein OS=Lachnospiraceae bacterium 10-1 GN=C819_01101 PE=3 SV=1	R9N184_9FIRM		29	Lachnospiraceae bacterium 10-1	0.231441	0	0	0	0.0972586	0	0	0.1481	0	0	0	0	0	0	0	0.226079		301	0	0	0	126	0	0	193	0	0	0	0	0	0	0	294
1160	30S ribosomal protein S15 OS=Lachnospiraceae bacterium 10-1 GN=rpsO PE=3 SV=1	R9N596_9FIRM		10	Lachnospiraceae bacterium 10-1	0.36099	0	0	0	0	0	0	0	0.21036	0.14549	0.22126	0	0	0	0	0		469	0	0	0	0	0	0	0	273	189	288	0	0	0	0	0
1215.1	50S ribosomal protein L21 OS=Lachnospiraceae bacterium 10-1 GN=rplU PE=3 SV=1	R9N624_9FIRM		11	Lachnospiraceae bacterium 10-1	0.6928	0	0.163582	0	0	0	0	0	0	0	0	0	0	0	0	0		901	0	213	0	0	0	0	0	0	0	0	0	0	0	0	0
192.7	Glucose-6-phosphate isomerase OS=Lachnospiraceae bacterium 10-1 GN=pgi PE=3 SV=1	R9MQR3_9FIRM		50	Lachnospiraceae bacterium 10-1	0.150364	0	0.086226	0.041812	0.024968	0.047074	0	0	0	0	0	0	0	0	0.101658	0		195	0	112	54	32	61	0	0	0	0	0	0	0	0	132	0
267.4	50S ribosomal protein L7/L12 OS=Lachnospiraceae bacterium 10-1 GN=rplL PE=3 SV=1	R9MYZ7_9FIRM		13	Lachnospiraceae bacterium 10-1	0	0	0	0	0	0	0	0	0	0	0	0	0	0	0.591154	0.566		0	0	0	0	0	0	0	0	0	0	0	0	0	0	769	736
209.5	Uncharacterized protein OS=Lachnospiraceae bacterium 10-1 GN=C819_00074 PE=4 SV=1	R9N5A8_9FIRM		25	Lachnospiraceae bacterium 10-1	0	0	0	0	0.067344	0	0	0	0	0	0	0	0.37038	0.171156	0.287524	0		0	0	0	0	88	0	0	0	0	0	0	0	482	223	374	0
164.9	Uncharacterized protein OS=Lachnospiraceae bacterium 10-1 GN=C819_00006 PE=4 SV=1	R9NEJ5_9FIRM		43	Lachnospiraceae bacterium 10-1	0.0487442	0	0.026014	0	0	0	0	0	0	0	0	0	0	0	0	0.130581		63	0	34	0	0	0	0	0	0	0	0	0	0	0	0	170
805.2	Uncharacterized protein OS=Lachnospiraceae bacterium 10-1 GN=C819_01798 PE=4 SV=1	R9N0G2_9FIRM		43	Lachnospiraceae bacterium 10-1	0.0797535	0	0.0107602	0	0	0	0	0	0	0.0253744	0	0.0543256	0	0	0	0		104	0	14	0	0	0	0	0	0	33	0	71	0	0	0	0
1647	Uncharacterized protein OS=Lachnospiraceae bacterium 10-1 GN=C819_00881 PE=4 SV=1	R9N383_9FIRM		17	Lachnospiraceae bacterium 10-1	0	0	0	0	0	0	0	0	0	0	0	0	0	0	0.195318	0.431635		0	0	0	0	0	0	0	0	0	0	0	0	0	0	254	561
1801	PTS system, N-acetylglucosamine-specific IIBC component OS=Lachnospiraceae bacterium 10-1 GN=C819_02505 PE=4 SV=1	R9MWN6_9FIRM		52	Lachnospiraceae bacterium 10-1	0	0.23125	0	0	0	0.181054	0.221115	0.0854865	0.11125	0	0	0.210192	0.156456	0	0.0567596	0.125433		0	301	0	0	0	235	287	111	145	0	0	273	203	0	74	163
760.2	Formate acetyltransferase OS=Lachnospiraceae bacterium 10-1 GN=C819_02446 PE=4 SV=1	R9MXM3_9FIRM		9	Lachnospiraceae bacterium 10-1	0.467578	0	0	0	0	0.624011	0	0.275	0.309622	0	0	0	0	0	0	0		608	0	0	0	0	811	0	358	403	0	0	0	0	0	0	0
30.71	Pyruvate, phosphate dikinase OS=Lachnospiraceae bacterium 10-1 GN=C819_03862 PE=4 SV=1	R9MQS8_9FIRM		97	Lachnospiraceae bacterium 10-1	0	0	0.0201732	0.0142742	0	0	0	0	0	0	0	0	0	0	0	0		0	0	26	19	0	0	0	0	0	0	0	0	0	0	0	0
4.121	Flagellin OS=Lachnospiraceae bacterium 14-2 PE=3 SV=1	A7IZH2_9FIRM		39	Lachnospiraceae bacterium 14-2	0	0	0	0	0.0840872	0	0	0	0.177695	0.192103	0	0	0	0.0528385	0	0		0	0	0	0	109	0	0	0	231	250	0	0	0	69	0	0
250.4	Ribosomal protein S1 OS=Lachnospiraceae bacterium 2_1_46FAA GN=HMPREF9477_00722 PE=4 SV=1	F3B9V2_9FIRM		40	Lachnospiraceae bacterium 2_1_46FAA	0	0	0.048505	0	0	0	0.026075	0.0145495	0.144138	0	0.0904625	0	0	0	0.06755	0		0	0	63	0	0	0	34	19	187	0	118	0	0	0	88	0
1184	Beta-galactosidase OS=Lachnospiraceae bacterium 2_1_46FAA GN=HMPREF9477_01366 PE=3 SV=1	F3BBP6_9FIRM		223	Lachnospiraceae bacterium 2_1_46FAA	0.00946502	0	0.0138888	0	0	0	0	0.00901928	0	0	0	0	0	0	0	0.060417		12	0	18	0	0	0	0	12	0	0	0	0	0	0	0	79
404.4	Ribosome-recycling factor OS=Lachnospiraceae bacterium 2_1_46FAA GN=frr PE=3 SV=1	F3B9A7_9FIRM		21	Lachnospiraceae bacterium 2_1_46FAA	0	0	0	0	0.0715143	0	0.0623476	0	0	0	0.294029	0	0.153805	0	0	0		0	0	0	0	93	0	81	0	0	0	382	0	200	0	0	0
582.4	50S ribosomal protein L16 OS=Lachnospiraceae bacterium 2_1_46FAA GN=rplP PE=3 SV=1	F3BB17_9FIRM		16	Lachnospiraceae bacterium 2_1_46FAA	0	0	0	0	0	0	0	0	0	0	0	0	0	0	0.427656	0.152869		0	0	0	0	0	0	0	0	0	0	0	0	0	0	556	199
21.22	Phosphoenolpyruvate carboxykinase (ATP) OS=Lachnospiraceae bacterium 2_1_46FAA GN=HMPREF9477_00967 PE=3 SV=1	F3BAJ7_9FIRM		63	Lachnospiraceae bacterium 2_1_46FAA	0.105673	0.0835508	0	0.0731349	0	0	0	0	0	0	0	0	0.0751746	0	0	0		137	109	0	95	0	0	0	0	0	0	0	0	98	0	0	0
569.6	50S ribosomal protein L2 OS=Lachnospiraceae bacterium 2_1_46FAA GN=rplB PE=3 SV=1	F3BB21_9FIRM		30	Lachnospiraceae bacterium 2_1_46FAA	0.05295	0	0	0	0	0.0796433	0	0	0.04172	0.12095	0	0	0	0	0	0.008171		69	0	0	0	0	104	0	0	54	157	0	0	0	0	0	11
86.15	Pyrophosphate--fructose 6-phosphate 1-phosphotransferase OS=Lachnospiraceae bacterium 2_1_46FAA GN=pfp PE=3 SV=1	F3BD48_9FIRM		45	Lachnospiraceae bacterium 2_1_46FAA	0	0	0	0	0	0	0	0	0.0800356	0	0.05112	0	0	0	0	0		0	0	0	0	0	0	0	0	104	0	66	0	0	0	0	0
250.9	Uncharacterized protein OS=Lachnospiraceae bacterium 2_1_58FAA GN=HMPREF0991_01508 PE=4 SV=1	F7JWB7_9FIRM		39	Lachnospiraceae bacterium 2_1_58FAA	0	0	0	0	0	0	0	0	0.0171967	0.0804872	0	0	0	0	0	0		0	0	0	0	0	0	0	0	22	105	0	0	0	0	0	0
1472.1	UvrABC system protein A OS=Lachnospiraceae bacterium 2_1_58FAA GN=uvrA PE=3 SV=1	F7JT82_9FIRM (+1)		105	Lachnospiraceae bacterium 2_1_58FAA	0.00776895	0	0.0246467	0	0.0163048	0	0	0	0	0	0	0	0	0	0	0		10	0	32	0	21	0	0	0	0	0	0	0	0	0	0	0
35	Uncharacterized protein OS=Lachnospiraceae bacterium 28-4 GN=C807_00431 PE=4 SV=1	R9JEX4_9FIRM		40	Lachnospiraceae bacterium 28-4	3.0265	7.001	5.99625	2.851	2.05825	1.22695	2.2119	3.63925	1.40845	1.13775	1.47933	2.26912	4.27075	3.0505	1.17475	4.279		3935	9102	7795	3706	2676	1595	2876	4731	1831	1479	1923	2950	5552	3966	1527	5563
143	Carbohydrate ABC transporter substrate-binding protein OS=Lachnospiraceae bacterium 28-4 GN=C807_03133 PE=4 SV=1	R9J3L4_9FIRM		51	Lachnospiraceae bacterium 28-4	0.618314	1.34071	1.26661	0.583314	0.0330118	0	0.417314	0.98598	0	0	0.0867686	1.31753	1.40527	0.210647	0.021702	0		804	1743	1647	758	43	0	543	1282	0	0	113	1713	1827	274	28	0
145	Flagellin OS=Lachnospiraceae bacterium 28-4 GN=C807_02868 PE=3 SV=1	R9JEB2_9FIRM		30	Lachnospiraceae bacterium 28-4	1.7736	1.60327	1.82667	0.764767	0	0.4368	0.463333	1.9987	0.3523	0.581933	0.740333	1.21833	1.39303	0.356267	0.322907	0.0973933		2306	2084	2375	994	0	568	602	2598	458	757	962	1584	1811	463	420	127
161	Uncharacterized protein OS=Lachnospiraceae bacterium 28-4 GN=C807_00210 PE=4 SV=1	R9JQD9_9FIRM		51	Lachnospiraceae bacterium 28-4	1.0038	2.56725	1.04743	0.851922	0	0	0	0.444529	0	0	0.0617863	0.581373	0	0	0	0		1305	3338	1362	1108	0	0	0	578	0	0	80	756	0	0	0	0
21.3	Phosphoenolpyruvate carboxykinase (ATP) OS=Lachnospiraceae bacterium 28-4 GN=C807_00621 PE=4 SV=1	R9JEI5_9FIRM		62	Lachnospiraceae bacterium 28-4	1.25015	1.10311	0.988	0.703645	0.399629	0.690387	0.651968	0.835516	0.737597	0.642452	1.05734	0.496968	0.810339	0.543839	0.499742	0.545403		1625	1434	1284	915	520	898	848	1086	959	835	1375	646	1053	707	650	709
105.1	L-fucose isomerase OS=Lachnospiraceae bacterium 28-4 GN=fucI PE=3 SV=1	R9JEN6_9FIRM		66	Lachnospiraceae bacterium 28-4	0	2.69879	2.12803	0.798561	0.249818	0	0.26147	0.472773	0.745485	0	0	0.686197	0.225879	0.497939	0.355182	0.357167		0	3509	2767	1038	325	0	340	615	969	0	0	892	294	647	462	464
17.3	Formate acetyltransferase OS=Lachnospiraceae bacterium 28-4 GN=C807_03213 PE=4 SV=1	R9J3U7_9FIRM		76	Lachnospiraceae bacterium 28-4	0.889908	0.757039	0.775	0.492645	0.162974	0.531579	0.146868	0.286684	0.453605	0.468197	0.678092	0.423118	0.592276	0.293368	0.280829	0.339987		1157	984	1008	640	212	691	191	373	590	609	882	550	770	381	365	442
195.1	Uncharacterized protein OS=Lachnospiraceae bacterium 28-4 GN=C807_00089 PE=4 SV=1	R9JGM9_9FIRM		44	Lachnospiraceae bacterium 28-4	0.667227	0.769682	0.955023	0.531364	0	0	0.216836	0	0.310773	0	0	0.424727	0.783477	0.382591	0	0.54175		867	1001	1242	691	0	0	282	0	404	0	0	552	1019	497	0	704
77.1	Methyl-galactoside transport system substrate-binding protein OS=Lachnospiraceae bacterium 28-4 GN=C807_00169 PE=4 SV=1	R9JGX1_9FIRM		42	Lachnospiraceae bacterium 28-4	0.526167	2.36402	1.07652	0.689381	0.180883	0	0.22134	2.89857	0.638262	0.30269	0.442619	2.09117	0	0	0	0.0582357		684	3073	1400	896	235	0	288	3768	830	394	575	2719	0	0	0	76
218	Uncharacterized protein OS=Lachnospiraceae bacterium 28-4 GN=C807_02885 PE=4 SV=1	R9J5N5_9FIRM		51	Lachnospiraceae bacterium 28-4	0.405608	0.275078	0.529216	0.202078	0	0	0.158294	0.889059	0.391843	0	0	0.718686	0	0	0	0		527	358	688	263	0	0	206	1156	509	0	0	934	0	0	0	0
75.1	Phosphoglycerate kinase OS=Lachnospiraceae bacterium 28-4 GN=pgk PE=3 SV=1	R9JD99_9FIRM		43	Lachnospiraceae bacterium 28-4	1.33795	0	1.32221	0.69793	0	0.164212	0	0	0.473302	0	1.00691	0.468116	0.882512	0	0.331419	0		1739	0	1719	907	0	213	0	0	615	0	1309	609	1147	0	431	0
62.1	Electron transfer flavoprotein beta subunit OS=Lachnospiraceae bacterium 28-4 GN=C807_03743 PE=4 SV=1	R9J1X9_9FIRM		28	Lachnospiraceae bacterium 28-4	1.88196	1.75586	1.77961	0.491464	0.688679	2.27621	0.711607	1.24879	0.112693	0.671179	1.21346	0	0.435857	0.793786	0	0		2447	2283	2314	639	895	2959	925	1623	147	873	1578	0	567	1032	0	0
8.4	Elongation factor Tu OS=Lachnospiraceae bacterium 28-4 GN=tuf PE=3 SV=1	R9J2G0_9FIRM		44	Lachnospiraceae bacterium 28-4	1.15702	0	0	1.63561	0	0	0.0333591	1.2362	0.0239045	0.131284	1.43339	0.286386	1.19948	0	0	0		1504	0	0	2126	0	0	43	1607	31	171	1863	372	1559	0	0	0
63.3	3-hydroxybutyryl-CoA dehydrogenase OS=Lachnospiraceae bacterium 28-4 GN=C807_03745 PE=4 SV=1	R9JAN3_9FIRM		30	Lachnospiraceae bacterium 28-4	0.4039	0.4846	0.6245	0.7775	0.033169	0	0	0.622333	0.15834	0.145487	0.335	0	0.3846	0.3602	0	0		525	630	812	1011	43	0	0	809	206	189	436	0	500	468	0	0
51.4	Uncharacterized protein OS=Lachnospiraceae bacterium 28-4 GN=C807_03307 PE=4 SV=1	R9J461_9FIRM		39	Lachnospiraceae bacterium 28-4	0.991718	1.02403	1.50521	1.07726	0.122769	0.733205	0.209244	2.05697	0.642154	0.991769	1.24336	1.70021	0.484795	0.0229556	0	0		1289	1331	1957	1400	160	953	272	2674	835	1289	1616	2210	630	30	0	0
66.2	Fructose-1,6-bisphosphate aldolase, class II OS=Lachnospiraceae bacterium 28-4 GN=C807_02484 PE=3 SV=1	R9J7B7_9FIRM		31	Lachnospiraceae bacterium 28-4	1.64739	1.07523	1.78565	1.31358	0.220539	0	0	0.918129	0.492677	0.313284	0.434839	0.295048	0.681548	0.0137042	0	0		2142	1398	2321	1708	287	0	0	1194	640	407	565	384	886	18	0	0
94.1	Chaperone protein DnaK OS=Lachnospiraceae bacterium 28-4 GN=dnaK PE=2 SV=1	R9J748_9FIRM		67	Lachnospiraceae bacterium 28-4	0.215821	0.261955	0.335612	0.22591	0	0	0	0.256642	0.112836	0	0	0.187313	0.509493	0.169164	0	0		281	341	436	294	0	0	0	334	147	0	0	244	662	220	0	0
119.3	Elongation factor G OS=Lachnospiraceae bacterium 28-4 GN=fusA PE=3 SV=1	R9J2Z4_9FIRM		78	Lachnospiraceae bacterium 28-4	0	0	0.390885	0.12269	0	0	0.279295	0	0.317038	0.0373038	0	0.00461	0	0.0952064	0.199205	0.193295		0	0	508	160	0	0	363	0	412	48	0	6	0	124	259	251
428	Uncharacterized protein OS=Lachnospiraceae bacterium 28-4 GN=C807_00789 PE=4 SV=1	R9JD67_9FIRM		34	Lachnospiraceae bacterium 28-4	0	0.913647	0.833529	0.330206	0	0	0	0.431471	0	0	0	0	0.388853	0	0	0		0	1188	1084	429	0	0	0	561	0	0	0	0	506	0	0	0
44.5	60 kDa chaperonin OS=Lachnospiraceae bacterium 28-4 GN=groL PE=3 SV=1	R9JAZ6_9FIRM		57	Lachnospiraceae bacterium 28-4	0.26586	0.222386	0.206895	0.199579	0.0512123	0.202368	0.0607649	0.261719	0.384	0.128172	0.221947	0.269175	0.130974	0.105693	0	0.472895		346	289	269	259	67	263	79	340	499	167	289	350	170	137	0	615
133.1	Translation elongation factor G OS=Lachnospiraceae bacterium 28-4 GN=C807_01315 PE=4 SV=1	R9JJY7_9FIRM		77	Lachnospiraceae bacterium 28-4	0.107466	0.281805	0.178338	0	0	0	0	0.126669	0.223831	0.119734	0.250481	0.0693377	0.186026	0	0	0		140	366	232	0	0	0	0	165	291	156	326	90	242	0	0	0
491	PTS system, mannose/fructose/sorbose family, IID component OS=Lachnospiraceae bacterium 28-4 GN=C807_02986 PE=4 SV=1	R9J4E6_9FIRM		30	Lachnospiraceae bacterium 28-4	0.381033	0	0.411267	0	0	0	0	0	0	0	0	0.895433	0	0	0	0		495	0	535	0	0	0	0	0	0	0	0	1164	0	0	0	0
30.6	Pyruvate, phosphate dikinase OS=Lachnospiraceae bacterium 28-4 GN=C807_01559 PE=4 SV=1	R9J9T6_9FIRM		96	Lachnospiraceae bacterium 28-4	0.113031	0.150208	0.424875	0.10599	0	0	0	0.0793167	0.0703312	0	0	0	0.0211865	0.0329802	0	0		147	195	552	138	0	0	0	103	91	0	0	0	28	43	0	0
297.1	50S ribosomal protein L29 OS=Lachnospiraceae bacterium 28-4 GN=rpmC PE=3 SV=1	R9J2A7_9FIRM		8	Lachnospiraceae bacterium 28-4	0	2.4335	0.943237	0.913575	0.5186	0	0.419337	1.26212	0.657325	0	0	0.385837	2.052	0.863263	0.464413	0.669713		0	3164	1226	1188	674	0	545	1641	855	0	0	502	2668	1122	604	871
539	NADPH-dependent butanol dehydrogenase OS=Lachnospiraceae bacterium 28-4 GN=C807_00183 PE=4 SV=1	R9JHB7_9FIRM		43	Lachnospiraceae bacterium 28-4	0	0.812163	0.475628	0	0	0	0	0.032514	0	0	0	0.106051	0.754465	0	0	0		0	1056	618	0	0	0	0	42	0	0	0	138	981	0	0	0
24.8	Glyceraldehyde-3-phosphate dehydrogenase OS=Lachnospiraceae bacterium 28-4 GN=C807_00902 PE=3 SV=1	R9JD90_9FIRM		36	Lachnospiraceae bacterium 28-4	0.803111	0	0.957694	0.838	0	0	0.767528	1.18231	0.652444	0.292389	1.26894	0.289889	0	0	0.28825	0		1044	0	1245	1089	0	0	998	1537	848	380	1650	377	0	0	375	0
37.3	Glutamate dehydrogenase OS=Lachnospiraceae bacterium 28-4 GN=C807_00471 PE=3 SV=1	R9JFC0_9FIRM		49	Lachnospiraceae bacterium 28-4	0.123661	0.497	0.511714	0.16411	0	0	0	0	0	0	0	0	0	0	0	0		161	646	665	213	0	0	0	0	0	0	0	0	0	0	0	0
550	Uncharacterized protein OS=Lachnospiraceae bacterium 28-4 GN=C807_03330 PE=4 SV=1	R9J3S9_9FIRM		50	Lachnospiraceae bacterium 28-4	0	0.48098	0.21592	0	0	0	0	0	0	0	0	0.4672	0	0	0	0		0	625	281	0	0	0	0	0	0	0	0	607	0	0	0	0
559	Uncharacterized protein OS=Lachnospiraceae bacterium 28-4 GN=C807_00425 PE=4 SV=1	R9JNE4_9FIRM		38	Lachnospiraceae bacterium 28-4	0.174161	0.210958	0.507342	0.135605	0	0	0	0	0	0	0	0	0	0	0	0		226	274	660	176	0	0	0	0	0	0	0	0	0	0	0	0
113.2	Electron transfer flavoprotein alpha subunit OS=Lachnospiraceae bacterium 28-4 GN=C807_03742 PE=4 SV=1	R9J217_9FIRM		38	Lachnospiraceae bacterium 28-4	0	0.210958	0.65	0	0	0	0	0	0	0	0	0.180084	0.457421	0	0	0		0	274	845	0	0	0	0	0	0	0	0	234	595	0	0	0
89.1	Butyryl-CoA dehydrogenase OS=Lachnospiraceae bacterium 28-4 GN=C807_03744 PE=3 SV=1	R9J2D6_9FIRM		42	Lachnospiraceae bacterium 28-4	1.31848	0.655571	1.22169	0.261095	0.256762	0	0	0.237805	0	0	1.42026	0.149021	0.713048	0.358048	0	0		1714	852	1588	339	334	0	0	309	0	0	1846	194	927	465	0	0
192.1	Glucose-6-phosphate isomerase OS=Lachnospiraceae bacterium 28-4 GN=pgi PE=3 SV=1	R9JF15_9FIRM		50	Lachnospiraceae bacterium 28-4	0.30888	0.27244	0.26098	0.15892	0	0	0.149336	0	0.021036	0	0	0.120994	0.178926	0.187754	0	0		402	354	339	207	0	0	194	0	27	0	0	157	233	244	0	0
260.1	3-hydroxybutyryl-CoA dehydratase OS=Lachnospiraceae bacterium 28-4 GN=C807_03746 PE=3 SV=1	R9J283_9FIRM		28	Lachnospiraceae bacterium 28-4	0	0	0.897607	0	0.0355521	0	0	0	0	0	0.396214	0	0.186382	0	0.048	0		0	0	1167	0	46	0	0	0	0	0	515	0	242	0	62	0
231.2	Propionaldehyde dehydrogenase OS=Lachnospiraceae bacterium 28-4 GN=C807_00386 PE=4 SV=1	R9JES8_9FIRM		49	Lachnospiraceae bacterium 28-4	0.271551	0.986653	0.408612	0.194514	0.0527286	0	0	0.280592	0.224531	0.179092	0.193631	0.368041	0.232796	0.122755	0	0		353	1283	531	253	69	0	0	365	292	233	252	478	303	160	0	0
449.1	L-fuculose-phosphate aldolase OS=Lachnospiraceae bacterium 28-4 GN=C807_00384 PE=4 SV=1	R9JF32_9FIRM		29	Lachnospiraceae bacterium 28-4	0.288107	0.522103	0.301338	0.174821	0	0	0	0	0	0.128169	0.192134	0	0	0.109741	0	0		375	679	392	227	0	0	0	0	0	167	250	0	0	143	0	0
217.2	Glucose-1-phosphate adenylyltransferase OS=Lachnospiraceae bacterium 28-4 GN=glgC PE=3 SV=1	R9J3H6_9FIRM		47	Lachnospiraceae bacterium 28-4	0.290426	0.426404	0	0	0	0	0	0	0	0	0	0	0.25966	0	0	0		378	554	0	0	0	0	0	0	0	0	0	0	338	0	0	0
164.2	Branched-chain amino acid transport system substrate-binding protein OS=Lachnospiraceae bacterium 28-4 GN=C807_01027 PE=4 SV=1	R9JKP6_9FIRM		42	Lachnospiraceae bacterium 28-4	0.252238	0.114467	0.19989	0.119145	0	0	0	0	0	0	0	0	0.18131	0.0468238	0	0		328	149	260	155	0	0	0	0	0	0	0	0	236	61	0	0
693	Uncharacterized protein OS=Lachnospiraceae bacterium 28-4 GN=C807_01605 PE=4 SV=1	R9J9X8_9FIRM		24	Lachnospiraceae bacterium 28-4	0	0.668042	0.514083	0.306725	0	0	0	0	0	0	0	0	0	0	0	0		0	868	668	399	0	0	0	0	0	0	0	0	0	0	0	0
124.4	Ketol-acid reductoisomerase (NADP(+)) OS=Lachnospiraceae bacterium 28-4 GN=ilvC PE=3 SV=1	R9JDE1_9FIRM		37	Lachnospiraceae bacterium 28-4	0.463622	0.273459	0.10637	0.128922	0	0.193951	0	0.385405	0.48573	0	0	0.897324	0	0	0	0.135446		603	356	138	168	0	252	0	501	631	0	0	1167	0	0	0	176
250.2	Ribosomal protein S1 OS=Lachnospiraceae bacterium 28-4 GN=C807_00604 PE=4 SV=1	R9JDT1_9FIRM		42	Lachnospiraceae bacterium 28-4	0.150433	0.17975	0.344595	0.149398	0	0	0	0.020519	0	0	0	0	0.191005	0	0	0		196	234	448	194	0	0	0	27	0	0	0	0	248	0	0	0
266.1	ATP-dependent 6-phosphofructokinase OS=Lachnospiraceae bacterium 28-4 GN=pfkA PE=3 SV=1	R9JC72_9FIRM		39	Lachnospiraceae bacterium 28-4	0.297949	0.578205	0.597385	0.0188754	0	0.147344	0	0	0	0	0.311308	0.173018	0.371769	0	0	0		387	752	777	25	0	192	0	0	0	0	405	225	483	0	0	0
187.2	30S ribosomal protein S10 OS=Lachnospiraceae bacterium 28-4 GN=rpsJ PE=3 SV=1	R9J2D8_9FIRM		12	Lachnospiraceae bacterium 28-4	0.150408	2.44208	1.2385	1.45067	0	0	0.244633	0	0	0.55595	0	0.0973333	0.338992	0.223817	0	0		196	3175	1610	1886	0	0	318	0	0	723	0	127	441	291	0	0
86.3	Pyrophosphate--fructose 6-phosphate 1-phosphotransferase OS=Lachnospiraceae bacterium 28-4 GN=pfp PE=3 SV=1	R9JAS3_9FIRM		44	Lachnospiraceae bacterium 28-4	0.68725	1.94884	1.24182	0	0	0.319295	0.133123	0.132473	0.686818	0	0	0.317182	0.707386	0.441886	0.3795	0.77875		893	2534	1614	0	0	415	173	172	893	0	0	412	920	574	493	1012
658.1	Phosphoenolpyruvate-protein phosphotransferase OS=Lachnospiraceae bacterium 28-4 GN=C807_02095 PE=3 SV=1	R9J8L1_9FIRM		60	Lachnospiraceae bacterium 28-4	0	0.325667	0.18365	0	0	0	0	0	0	0	0	0	0.262717	0.04593	0	0		0	423	239	0	0	0	0	0	0	0	0	0	342	60	0	0
136.4	Uncharacterized protein OS=Lachnospiraceae bacterium 28-4 GN=C807_02759 PE=4 SV=1	R9J6G8_9FIRM		20	Lachnospiraceae bacterium 28-4	0.83825	0	0.8235	0	0.61215	0	0	0.49083	0.82705	0.389565	1.6218	0.77395	0	0	0.17611	0		1090	0	1071	0	796	0	0	638	1075	506	2108	1006	0	0	229	0
267.1	50S ribosomal protein L7/L12 OS=Lachnospiraceae bacterium 28-4 GN=rplL PE=3 SV=1	R9J2Z8_9FIRM		13	Lachnospiraceae bacterium 28-4	0.833462	0.600169	0	0	0	0	0	0.500592	0.807462	0.365377	0.891923	0.852769	0	0	0.329438	0		1084	780	0	0	0	0	0	651	1050	475	1160	1109	0	0	428	0
827	Uncharacterized protein OS=Lachnospiraceae bacterium 28-4 GN=C807_01783 PE=4 SV=1	R9JAH8_9FIRM		55	Lachnospiraceae bacterium 28-4	0	0.400818	0	0.0920018	0	0	0	0	0.0910182	0	0	0	0	0	0	0		0	521	0	120	0	0	0	0	118	0	0	0	0	0	0	0
72.7	Maltose/maltodextrin transport system ATP-binding protein OS=Lachnospiraceae bacterium 28-4 GN=C807_03289 PE=3 SV=1	R9J3U9_9FIRM		41	Lachnospiraceae bacterium 28-4	0.190215	0.502756	0.192671	0.140993	0	0	0	0.0975805	0	0	0.0808	0.0569756	0.322659	0	0	0		247	654	250	183	0	0	0	127	0	0	105	74	419	0	0	0
623.1	Cell division protein FtsZ OS=Lachnospiraceae bacterium 28-4 GN=ftsZ PE=3 SV=1	R9JAH9_9FIRM		42	Lachnospiraceae bacterium 28-4	0.176674	0	0.171367	0	0	0	0	0	0	0	0.196088	0	0	0	0	0		230	0	223	0	0	0	0	0	0	0	255	0	0	0	0	0
505.1	Polyribonucleotide nucleotidyltransferase OS=Lachnospiraceae bacterium 28-4 GN=pnp PE=3 SV=1	R9JD42_9FIRM		78	Lachnospiraceae bacterium 28-4	0	0.298615	0.168333	0.0667846	0	0	0	0	0.0786154	0	0	0	0	0	0	0		0	388	219	87	0	0	0	0	102	0	0	0	0	0	0	0
982	Uncharacterized protein OS=Lachnospiraceae bacterium 28-4 GN=C807_00387 PE=3 SV=1	R9JEH1_9FIRM		44	Lachnospiraceae bacterium 28-4	0	0.0910955	0.192789	0.0334614	0	0	0	0	0	0	0	0	0	0.020347	0	0		0	118	251	44	0	0	0	0	0	0	0	0	0	26	0	0
339.1	DNA-binding protein HU-beta OS=Lachnospiraceae bacterium 28-4 GN=C807_02737 PE=3 SV=1	R9J6R0_9FIRM		10	Lachnospiraceae bacterium 28-4	0	0.82151	1.2771	0	0	0.36287	0	0	0	0	0	0	0.33054	0	0	0.265		0	1068	1660	0	0	472	0	0	0	0	0	0	430	0	0	345
972.1	Alanine--tRNA ligase OS=Lachnospiraceae bacterium 28-4 GN=alaS PE=3 SV=1	R9JDS9_9FIRM		96	Lachnospiraceae bacterium 28-4	0	0.020876	0.162667	0	0	0	0	0	0	0	0	0	0	0	0	0		0	27	211	0	0	0	0	0	0	0	0	0	0	0	0	0
372.3	30S ribosomal protein S3 OS=Lachnospiraceae bacterium 28-4 GN=rpsC PE=3 SV=1	R9JB07_9FIRM		25	Lachnospiraceae bacterium 28-4	0.140384	0.320656	0	0.058892	0	0	0	0	0	0	0	0	0.81884	0	0	0		183	417	0	77	0	0	0	0	0	0	0	0	1065	0	0	0
476.1	Branched-chain amino acid aminotransferase OS=Lachnospiraceae bacterium 28-4 GN=C807_01665 PE=4 SV=1	R9JAE4_9FIRM		38	Lachnospiraceae bacterium 28-4	0	0.462816	0	0	0	0	0.0749053	0.114232	0	0	0	0	0.532079	0	0	0		0	602	0	0	0	0	97	149	0	0	0	0	692	0	0	0
1140	Uncharacterized protein OS=Lachnospiraceae bacterium 28-4 GN=C807_03108 PE=4 SV=1	R9J3J2_9FIRM		21	Lachnospiraceae bacterium 28-4	0.0859476	0.477143	0.110167	0.0701095	0	0	0	0	0	0	0	0	0	0	0	0		112	620	143	91	0	0	0	0	0	0	0	0	0	0	0	0
156.7	Uncharacterized protein OS=Lachnospiraceae bacterium 28-4 GN=C807_00595 PE=4 SV=1	R9JDT6_9FIRM		51	Lachnospiraceae bacterium 28-4	0.131692	0.20602	0.302569	0.0812294	0.0231902	0	0.0187712	0	0.0702412	0	0	0.0781922	0.0853765	0	0	0		171	268	393	106	30	0	24	0	91	0	0	102	111	0	0	0
760.1	Formate acetyltransferase OS=Lachnospiraceae bacterium 28-4 GN=C807_03215 PE=4 SV=1	R9J3M4_9FIRM		9	Lachnospiraceae bacterium 28-4	0	1.31544	1.13211	0	0.1707	0	0	0.684689	0	0.426444	1.31656	0.118422	1.21211	0	0	0		0	1710	1472	0	222	0	0	890	0	554	1712	154	1576	0	0	0
141.9	Acetyl-CoA C-acetyltransferase OS=Lachnospiraceae bacterium 28-4 GN=C807_03747 PE=3 SV=1	R9J222_9FIRM		41	Lachnospiraceae bacterium 28-4	0.143383	0.0488805	0.230127	0.0136041	0	0	0	0.0563756	0	0.0701634	0	0	0.248488	0	0	0		186	64	299	18	0	0	0	73	0	91	0	0	323	0	0	0
404.3	Ribosome-recycling factor OS=Lachnospiraceae bacterium 28-4 GN=frr PE=3 SV=1	R9JMX9_9FIRM		21	Lachnospiraceae bacterium 28-4	0	0.315095	0.3	0.0877381	0	0	0	0	0	0	0	0	0	0	0	0		0	410	390	114	0	0	0	0	0	0	0	0	0	0	0	0
303.3	ATP synthase subunit beta OS=Lachnospiraceae bacterium 28-4 GN=atpD PE=3 SV=1	R9JC07_9FIRM		50	Lachnospiraceae bacterium 28-4	0.36576	0.20478	0.34508	0	0	0	0	0	0.33008	0.38516	0.69002	0	0.20602	0.13699	0.143748	0.53702		476	266	449	0	0	0	0	0	429	501	897	0	268	178	187	698
332.5	30S ribosomal protein S7 OS=Lachnospiraceae bacterium 28-4 GN=rpsG PE=3 SV=1	R9JB65_9FIRM		18	Lachnospiraceae bacterium 28-4	0	0	0.260383	0.191172	0	0.132078	0	0	0.191767	0.395689	0	0	0	0	0	0		0	0	339	249	0	172	0	0	249	514	0	0	0	0	0	0
938.1	30S ribosomal protein S5 OS=Lachnospiraceae bacterium 28-4 GN=rpsE PE=3 SV=1	R9J2S9_9FIRM		18	Lachnospiraceae bacterium 28-4	0.33725	0	0.473017	0	0	0	0	0	0	0	0.0643778	0	0.262411	0	0	0		438	0	615	0	0	0	0	0	0	0	84	0	341	0	0	0
1242	X-X-X-Leu-X-X-Gly heptad repeats protein OS=Lachnospiraceae bacterium 28-4 GN=C807_01410 PE=4 SV=1	R9JBC8_9FIRM		63	Lachnospiraceae bacterium 28-4	0.106681	0	0	0.0619349	0	0	0	0	0.0881444	0	0	0	0.0447413	0	0	0		139	0	0	81	0	0	0	0	115	0	0	0	58	0	0	0
668.1	50S ribosomal protein L22 OS=Lachnospiraceae bacterium 28-4 GN=rplV PE=3 SV=1	R9J2M3_9FIRM		15	Lachnospiraceae bacterium 28-4	0	0.1583	0.5115	0	0	0	0	0	0	0	0	0	0.214213	0	0	0		0	206	665	0	0	0	0	0	0	0	0	0	278	0	0	0
685.2	Uncharacterized protein OS=Lachnospiraceae bacterium 28-4 GN=C807_02948 PE=4 SV=1	R9J518_9FIRM		34	Lachnospiraceae bacterium 28-4	0.0619353	0.117888	0.10085	0	0	0	0	0	0	0	0	0	0	0	0	0		81	153	131	0	0	0	0	0	0	0	0	0	0	0	0	0
334.4	Oxaloacetate decarboxylase, alpha subunit OS=Lachnospiraceae bacterium 28-4 GN=C807_00599 PE=4 SV=1	R9JDS7_9FIRM		54	Lachnospiraceae bacterium 28-4	0.15103	0	0	0	0	0	0	0	0	0	0	0	0.0376648	0	0.059537	0.238537		196	0	0	0	0	0	0	0	0	0	0	0	49	0	77	310
792.2	Glutamine synthetase, type I OS=Lachnospiraceae bacterium 28-4 GN=C807_02551 PE=3 SV=1	R9J821_9FIRM		54	Lachnospiraceae bacterium 28-4	0	0	0	0	0	0	0	0	0.0194778	0	0.0764833	0	0	0	0	0		0	0	0	0	0	0	0	0	25	0	99	0	0	0	0	0
713.2	Proline--tRNA ligase OS=Lachnospiraceae bacterium 28-4 GN=proS PE=3 SV=1	R9JEY8_9FIRM		54	Lachnospiraceae bacterium 28-4	0.107702	0	0.0380815	0.0408963	0	0.0290574	0	0	0	0	0	0	0	0	0	0		140	0	50	53	0	38	0	0	0	0	0	0	0	0	0	0
597.4	Simple sugar transport system ATP-binding protein OS=Lachnospiraceae bacterium 28-4 GN=C807_03306 PE=4 SV=1	R9J3L3_9FIRM		59	Lachnospiraceae bacterium 28-4	0.0185017	0	0.0147785	0	0	0	0	0	0.154912	0	0	0.0480068	0	0	0	0		24	0	19	0	0	0	0	0	201	0	0	62	0	0	0	0
1867	LL-diaminopimelate aminotransferase OS=Lachnospiraceae bacterium 28-4 GN=dapL PE=3 SV=1	R9J8J4_9FIRM		45	Lachnospiraceae bacterium 28-4	0	0	0	0	0	0	0	0	0	0	0.0503422	0.0908444	0	0	0	0		0	0	0	0	0	0	0	0	0	0	65	118	0	0	0	0
563.3	DNA-directed RNA polymerase subunit beta OS=Lachnospiraceae bacterium 28-4 GN=rpoB PE=3 SV=1	R9J2G4_9FIRM		142	Lachnospiraceae bacterium 28-4	0.0597021	0.0215711	0	0	0	0	0	0	0	0	0.117655	0.00475704	0	0	0	0.0321085		78	28	0	0	0	0	0	0	0	0	153	6	0	0	0	42
1668.1	Uncharacterized protein OS=Lachnospiraceae bacterium 28-4 GN=C807_01110 PE=4 SV=1	R9JC81_9FIRM		31	Lachnospiraceae bacterium 28-4	0.10351	0	0.0829194	0.0237465	0	0	0	0	0	0	0.0832677	0	0	0	0	0		135	0	108	31	0	0	0	0	0	0	108	0	0	0	0	0
366.3	2,3-bisphosphoglycerate-independent phosphoglycerate mutase OS=Lachnospiraceae bacterium 28-4 GN=gpmI PE=3 SV=1	R9JE83_9FIRM		57	Lachnospiraceae bacterium 28-4	0	0	0.0172235	0.015266	0	0	0	0	0	0	0	0	0	0	0	0		0	0	22	20	0	0	0	0	0	0	0	0	0	0	0	0
1971.1	ATP synthase subunit alpha OS=Lachnospiraceae bacterium 28-4 GN=atpA PE=3 SV=1	R9J3D3_9FIRM		55	Lachnospiraceae bacterium 28-4	0.0309945	0.0239582	0	0.00669218	0	0	0	0	0	0	0	0	0	0	0	0		40	31	0	9	0	0	0	0	0	0	0	0	0	0	0	0
762.3	Uncharacterized protein OS=Lachnospiraceae bacterium 28-4 GN=C807_03318 PE=4 SV=1	R9JCE6_9FIRM		58	Lachnospiraceae bacterium 28-4	0	0	0	0	0.030081	0	0.0244138	0	0	0	0.0636052	0.0431569	0	0	0	0.126514		0	0	0	0	39	0	32	0	0	0	83	56	0	0	0	164
1271.4	Glycogen synthase OS=Lachnospiraceae bacterium 28-4 GN=glgA PE=3 SV=1	R9JD60_9FIRM		56	Lachnospiraceae bacterium 28-4	0	0.105171	0	0.0634625	0	0	0	0	0	0	0	0	0.0679429	0	0	0		0	137	0	83	0	0	0	0	0	0	0	0	88	0	0	0
971.2	Electron transport complex, rnfabcdge type, B subunit OS=Lachnospiraceae bacterium 28-4 GN=C807_00612 PE=4 SV=1	R9JMM1_9FIRM		27	Lachnospiraceae bacterium 28-4	0	0.0742259	0.185648	0	0	0	0.0271819	0	0	0	0	0	0.0376667	0	0	0		0	96	241	0	0	0	35	0	0	0	0	0	49	0	0	0
1217.2	Uncharacterized protein OS=Lachnospiraceae bacterium 28-4 GN=C807_01413 PE=4 SV=1	R9JK75_9FIRM		79	Lachnospiraceae bacterium 28-4	0	0	0	0	0	0	0	0	0.00443835	0	0	0.0295696	0	0	0	0.0309633		0	0	0	0	0	0	0	0	6	0	0	38	0	0	0	40
66.5	Fructose-1,6-bisphosphate aldolase, class II OS=Lachnospiraceae bacterium 3_1_57FAA_CT1 GN=HMPREF0994_01641 PE=3 SV=1	F7K6X4_9FIRM		31	Lachnospiraceae bacterium 3_1_57FAA_CT1	0	0	0.505419	0.359516	0	0.454258	0.145865	0	0.415806	0.258119	0	0	0	0	0.0923097	0.806355		0	0	657	467	0	591	190	0	541	336	0	0	0	0	120	1048
483.6	L-ribulose-5-phosphate 4-epimerase OS=Lachnospiraceae bacterium 3_1_57FAA_CT1 GN=HMPREF0994_04906 PE=4 SV=1	F7KGC7_9FIRM		26	Lachnospiraceae bacterium 3_1_57FAA_CT1	0	0	0.0218708	0	0	0	0	0	0	0	0	0	0	0	0.0423308	0.115196		0	0	28	0	0	0	0	0	0	0	0	0	0	0	55	150
4.17	Flagellin OS=Lachnospiraceae bacterium 3-1 GN=C806_02742 PE=3 SV=1	R9IWE1_9FIRM		43	Lachnospiraceae bacterium 3-1	0	0	0.17777	0	0.639767	0.169607	0.808884	0.834023	0.0640767	0.959814	0.928581	0.161342	0	0.924302	1.07033	0		0	0	231	0	832	220	1052	1084	83	1248	1207	210	0	1202	1391	0
468.1	Uncharacterized protein OS=Lachnospiraceae bacterium 3-1 GN=C806_01878 PE=4 SV=1	R9IVA7_9FIRM		38	Lachnospiraceae bacterium 3-1	0.110829	0	0	0.0774895	0	0.619395	0	0	0	0.0957158	0	0	0	0.819868	0.0291263	0.0643658		144	0	0	101	0	805	0	0	0	124	0	0	0	1066	38	84
154.1	Uncharacterized protein OS=Lachnospiraceae bacterium 3-1 GN=C806_01090 PE=4 SV=1	R9IWS9_9FIRM		35	Lachnospiraceae bacterium 3-1	0.255866	0	0.150243	0.213814	0.362486	0.280723	0.0721714	0.120954	0.16354	0.122043	0.177306	0.0333714	0	1.06649	0.297714	0		333	0	195	278	471	365	94	157	213	159	231	43	0	1386	387	0
124.2	Ketol-acid reductoisomerase (NADP(+)) OS=Lachnospiraceae bacterium 3-1 GN=ilvC PE=3 SV=1	R9IQL6_9FIRM		37	Lachnospiraceae bacterium 3-1	0.223181	0	0	0	0.0682541	0.423919	0	0	0.655054	0.325243	0	0.266535	0	0.975865	0.173122	0		290	0	0	0	89	551	0	0	852	423	0	347	0	1269	225	0
4.24	Flagellin OS=Lachnospiraceae bacterium 3-1 GN=C806_01156 PE=3 SV=1	R9IWU3_9FIRM		70	Lachnospiraceae bacterium 3-1	0.108409	0.05726	0.02983	0.0537343	0	0.184	0.0834914	0.193243	0	0.173943	0	0.0583686	0.0547914	0	0	0.494357		141	74	39	70	0	239	109	251	0	226	0	76	71	0	0	643
75.3	Phosphoglycerate kinase OS=Lachnospiraceae bacterium 3-1 GN=pgk PE=3 SV=1	R9IUX7_9FIRM		42	Lachnospiraceae bacterium 3-1	0.296452	0	0	0	0	0	0	0	0.853571	0	0.961571	0	0	1.27288	0.879095	0		385	0	0	0	0	0	0	0	1110	0	1250	0	0	1655	1143	0
526	Uncharacterized protein OS=Lachnospiraceae bacterium 3-1 GN=C806_01730 PE=4 SV=1	R9IUS3_9FIRM		66	Lachnospiraceae bacterium 3-1	0.209667	0	0.163576	0	0	0	0	0	0	0	0.100571	0.0353939	0	0	0.0670803	0		273	0	213	0	0	0	0	0	0	0	131	46	0	0	87	0
106.2	Uncharacterized protein OS=Lachnospiraceae bacterium 3-1 GN=C806_01067 PE=4 SV=1	R9IX19_9FIRM		51	Lachnospiraceae bacterium 3-1	0.380137	0	0.0722588	0.353824	0	0.975392	0	0.134708	0	0	0	0	0	1.56229	1.11796	0.0735941		494	0	94	460	0	1268	0	175	0	0	0	0	0	2031	1453	96
24.12	Glyceraldehyde-3-phosphate dehydrogenase OS=Lachnospiraceae bacterium 3-1 GN=C806_03355 PE=3 SV=1	R9ILR1_9FIRM		36	Lachnospiraceae bacterium 3-1	0	0	0	0.658306	0	0	0	0	0	0	0	0	0	2.15786	0	0.133989		0	0	0	856	0	0	0	0	0	0	0	0	0	2805	0	174
63.11	3-hydroxybutyryl-CoA dehydrogenase OS=Lachnospiraceae bacterium 3-1 GN=C806_04040 PE=4 SV=1	R9IIY4_9FIRM		30	Lachnospiraceae bacterium 3-1	0	0	0	0	0	0	0	0	0.27644	0	0.351267	0.06929	0	0.25467	0.322923	0.0883767		0	0	0	0	0	0	0	0	359	0	457	90	0	331	420	115
247.2	Dihydroxyacetone kinase, DhaK subunit OS=Lachnospiraceae bacterium 3-1 GN=C806_02058 PE=4 SV=1	R9J031_9FIRM		35	Lachnospiraceae bacterium 3-1	0	0.177486	0	0	0.126771	0.157063	0	0	0	0.341143	0.114909	0	0.0581114	1.06883	0	0		0	231	0	0	165	204	0	0	0	443	149	0	76	1390	0	0
294.2	Glycerol kinase OS=Lachnospiraceae bacterium 3-1 GN=glpK PE=3 SV=1	R9IJH0_9FIRM		55	Lachnospiraceae bacterium 3-1	0	0	0	0	0	0.513345	0	0.0480327	0	0	0	0	0	0.564891	0.316418	0		0	0	0	0	0	667	0	62	0	0	0	0	0	734	411	0
809	Uncharacterized protein OS=Lachnospiraceae bacterium 3-1 GN=C806_01059 PE=4 SV=1	R9IWQ6_9FIRM		66	Lachnospiraceae bacterium 3-1	0	0	0	0	0	0	0	0	0	0.0991955	0.14527	0.0353939	0	0	0	0		0	0	0	0	0	0	0	0	0	129	189	46	0	0	0	0
32.18	Pyruvate-flavodoxin oxidoreductase OS=Lachnospiraceae bacterium 3-1 GN=C806_04452 PE=3 SV=1	R9IHR1_9FIRM		128	Lachnospiraceae bacterium 3-1	0	0	0	0.0210437	0.066068	0	0	0	0.0562453	0.147773	0.0927656	0	0.0500578	0.214258	0	0.0304203		0	0	0	27	86	0	0	0	73	192	121	0	65	279	0	40
611.1	Propionaldehyde dehydrogenase OS=Lachnospiraceae bacterium 3-1 GN=C806_00280 PE=4 SV=1	R9IZE2_9FIRM		51	Lachnospiraceae bacterium 3-1	0	0	0.0248275	0	0.11849	0	0	0	0	0	0	0	0.170884	0.280353	0.184149	0		0	0	32	0	154	0	0	0	0	0	0	0	222	364	239	0
97.5	Uncharacterized protein OS=Lachnospiraceae bacterium 3-1 GN=C806_01434 PE=4 SV=1	R9IWI0_9FIRM		36	Lachnospiraceae bacterium 3-1	0	0	0	0	0.0824944	0.255564	0	0	0	0	0	0	0	0.877722	0.0614889	0		0	0	0	0	107	332	0	0	0	0	0	0	0	1141	80	0
438.1	ATP-dependent 6-phosphofructokinase OS=Lachnospiraceae bacterium 3-1 GN=pfkA PE=3 SV=1	R9IJH5_9FIRM (+1)		35	Lachnospiraceae bacterium 3-1	0	0	0	0	0.518829	0	0.359457	0	0	0	0	0	0	0.759486	0.881143	0		0	0	0	0	674	0	467	0	0	0	0	0	0	987	1146	0
1070	1,4-alpha-glucan branching enzyme GlgB OS=Lachnospiraceae bacterium 3-1 GN=glgB PE=3 SV=1	R9IML2_9FIRM		73	Lachnospiraceae bacterium 3-1	0	0	0	0	0	0	0	0	0	0	0	0	0	0.0919795	0.121295	0		0	0	0	0	0	0	0	0	0	0	0	0	0	120	158	0
86.5	Pyrophosphate--fructose 6-phosphate 1-phosphotransferase OS=Lachnospiraceae bacterium 3-1 GN=pfp PE=3 SV=1	R9IQH3_9FIRM		45	Lachnospiraceae bacterium 3-1	0	0	0	0	0.10344	0.484422	0	0	0.0923556	0	0	0	0	0.0596844	0.233156	0		0	0	0	0	134	630	0	0	120	0	0	0	0	78	303	0
89.1	Butyryl-CoA dehydrogenase OS=Lachnospiraceae bacterium 3-1 GN=C806_04039 PE=3 SV=1	R9IJF4_9FIRM		42	Lachnospiraceae bacterium 3-1	0	0	0	0	0.0975548	0.33469	0	0	0	0.228821	0	0	0.0773048	0	0	0		0	0	0	0	127	435	0	0	0	297	0	0	100	0	0	0
1139	Sugar (Glycoside-Pentoside-Hexuronide) transporter OS=Lachnospiraceae bacterium 3-1 GN=C806_04540 PE=4 SV=1	R9IH22_9FIRM		50	Lachnospiraceae bacterium 3-1	0	0	0	0	0	0	0	0	0	0	0	0	0	0.23636	0.12839	0		0	0	0	0	0	0	0	0	0	0	0	0	0	307	167	0
581.1	Ribosomal protein S1 OS=Lachnospiraceae bacterium 3-1 GN=C806_02622 PE=4 SV=1	R9IPW6_9FIRM		41	Lachnospiraceae bacterium 3-1	0.0397341	0	0.0229812	0.0375049	0.0708683	0.184756	0.00861268	0	0.100605	0.0391585	0	0	0	0.203229	0.120176	0		52	0	30	49	92	240	11	0	131	51	0	0	0	264	156	0
217.4	Glucose-1-phosphate adenylyltransferase OS=Lachnospiraceae bacterium 3-1 GN=glgC PE=3 SV=1	R9IZT4_9FIRM		47	Lachnospiraceae bacterium 3-1	0	0	0	0	0	0	0	0	0	0	0.0941532	0	0	0.111247	0.0532277	0		0	0	0	0	0	0	0	0	0	0	122	0	0	145	69	0
8.44	Elongation factor Tu OS=Lachnospiraceae bacterium 3-1 GN=tuf PE=3 SV=1	R9IN03_9FIRM		44	Lachnospiraceae bacterium 3-1	0.00683682	0	0	0.21827	0	0	0	0	0	0.0495977	0.315955	0	0	0	0	0		9	0	0	284	0	0	0	0	0	64	411	0	0	0	0	0
448.2	Uncharacterized protein OS=Lachnospiraceae bacterium 3-1 GN=C806_03055 PE=4 SV=1	R9INP4_9FIRM		24	Lachnospiraceae bacterium 3-1	0.0680542	0	0	0	0.244933	0	0.0305838	0.0277871	0	0	0	0	0	1.22717	0.890375	0		88	0	0	0	318	0	40	36	0	0	0	0	0	1595	1158	0
764.1	Uncharacterized protein OS=Lachnospiraceae bacterium 3-1 GN=C806_00444 PE=4 SV=1	R9J6R8_9FIRM		88	Lachnospiraceae bacterium 3-1	0	0	0	0	0	0	0	0	0	0	0	0	0	0	0.163273	0.11118		0	0	0	0	0	0	0	0	0	0	0	0	0	0	212	145
142.3	Uncharacterized protein OS=Lachnospiraceae bacterium 3-1 GN=C806_05017 PE=4 SV=1	R9IFM8_9FIRM (+3)		19	Lachnospiraceae bacterium 3-1	0	0	0.896684	0	0	0	0	0	0	0	0.109195	5.91842	0	0	0.228058	1.12379		0	0	1166	0	0	0	0	0	0	0	142	7694	0	0	296	1461
1403.1	Phosphoserine aminotransferase OS=Lachnospiraceae bacterium 3-1 GN=serC PE=3 SV=1	R9IQ81_9FIRM		40	Lachnospiraceae bacterium 3-1	0	0	0	0	0	0	0	0	0	0	0	0	0	0	0.174815	0.0611475		0	0	0	0	0	0	0	0	0	0	0	0	0	0	227	79
4.86	Flagellin OS=Lachnospiraceae bacterium 3-1 GN=C806_01001 PE=3 SV=1	R9IWS7_9FIRM		42	Lachnospiraceae bacterium 3-1	0	0	0	0	0	0	0	0	0	0.138343	0.0747571	0	0	0.18956	0.225195	0		0	0	0	0	0	0	0	0	0	180	97	0	0	246	293	0
217.6	Glucose-1-phosphate adenylyltransferase OS=Lachnospiraceae bacterium 3-1 GN=glgC PE=3 SV=1	R9IMQ1_9FIRM		44	Lachnospiraceae bacterium 3-1	0	0	0	0.0090925	0	0	0	0	0	0	0	0	0	0.140702	0	0.046375		0	0	0	12	0	0	0	0	0	0	0	0	0	183	0	60
664.5	3-hydroxybutyryl-CoA dehydratase OS=Lachnospiraceae bacterium 3-1 GN=C806_04521 PE=3 SV=1	R9IGY9_9FIRM		28	Lachnospiraceae bacterium 3-1	0	0	0	0	0	0	0	0.045675	0	0	0	0	0.0242143	0.670821	0	0		0	0	0	0	0	0	0	59	0	0	0	0	31	872	0	0
320	Uncharacterized protein OS=Lachnospiraceae bacterium 3-2 GN=C818_01736 PE=4 SV=1	R9MI21_9FIRM		47	Lachnospiraceae bacterium 3-2	0.204815	0.127921	0.328149	0.407234	0.0179104	0.300468	0.0156151	0.397234	0.223787	0.0619085	0.0941532	0.0497021	0	0.0190483	0	0		266	166	427	529	23	391	20	516	291	80	122	65	0	25	0	0
4.18	Flagellin OS=Lachnospiraceae bacterium 3-2 GN=C818_02147 PE=3 SV=1	R9MFR4_9FIRM		59	Lachnospiraceae bacterium 3-2	0.172136	0	0	0	0.416763	0	0.190356	0.370983	0.517136	0.396068	0.568237	0.0925949	0.237746	0	0	0.858881		224	0	0	0	542	0	247	482	672	515	739	120	309	0	0	1117
4.19	Flagellin OS=Lachnospiraceae bacterium 3-2 GN=C818_01471 PE=3 SV=1	R9MHG0_9FIRM		77	Lachnospiraceae bacterium 3-2	0	0	0	0	0.255468	0	0.197429	0.559416	0	0.0452403	0.356442	0	0.188117	0	0	0.181844		0	0	0	0	332	0	257	727	0	59	463	0	245	0	0	236
4.21	Flagellin (Fragment) OS=Lachnospiraceae bacterium 3-2 GN=C818_02155 PE=3 SV=1	R9MQ34_9FIRM		51	Lachnospiraceae bacterium 3-2	0.22149	0	0.159922	0	0	0	0	0.242784	0.429686	0.172635	0.516686	0.0631549	0	0	0	0.996784		288	0	208	0	0	0	0	316	559	224	672	82	0	0	0	1296
484.1	Carbohydrate ABC transporter substrate-binding protein OS=Lachnospiraceae bacterium 3-2 GN=C818_00056 PE=4 SV=1	R9MLK3_9FIRM		50	Lachnospiraceae bacterium 3-2	0.2104	0	0.167446	0.198852	0	0.36644	0	0.1928	0	0.029098	0	0.1026	0	0.053716	0.044272	0		274	0	218	259	0	476	0	251	0	38	0	133	0	70	58	0
393.1	Uncharacterized protein OS=Lachnospiraceae bacterium 3-2 GN=C818_00490 PE=4 SV=1	R9MLZ1_9FIRM		55	Lachnospiraceae bacterium 3-2	0.0489945	0	0.118293	0.132153	0	0.573218	0	0.07172	0.0856545	0	0	0	0	0	0	0		64	0	154	172	0	745	0	93	111	0	0	0	0	0	0	0
811	L-lactate dehydrogenase OS=Lachnospiraceae bacterium 3-2 GN=ldh PE=3 SV=1	R9MF80_9FIRM		34	Lachnospiraceae bacterium 3-2	0	0.137538	0	0	0	1.15379	0	0.1046	0	0	0	0	0	0	0.217032	0		0	179	0	0	0	1500	0	136	0	0	0	0	0	0	282	0
72.1	Maltose/maltodextrin transport system ATP-binding protein OS=Lachnospiraceae bacterium 3-2 GN=C818_02037 PE=3 SV=1	R9MGA9_9FIRM		41	Lachnospiraceae bacterium 3-2	0.108639	0	0.0850537	0.0917976	0	0.245512	0	0	0	0	0.161895	0	0.254439	0	0	0.245561		141	0	111	119	0	319	0	0	0	0	210	0	331	0	0	319
102.3	Uncharacterized protein OS=Lachnospiraceae bacterium 3-2 GN=C818_01072 PE=4 SV=1	R9MIY9_9FIRM		40	Lachnospiraceae bacterium 3-2	0.0968275	0	0	0	0	0.834225	0.205075	0	0.627	0	0.3025	0.3632	0	0	0.364625	0.702925		126	0	0	0	0	1085	267	0	815	0	393	472	0	0	474	914
78.8	Phosphoenolpyruvate carboxykinase (ATP) OS=Lachnospiraceae bacterium 3-2 GN=pckA PE=3 SV=1	R9MJI9_9FIRM		59	Lachnospiraceae bacterium 3-2	0	0	0	0	0	0	0	0	0.194373	0.0123293	0.335051	0	0	0	0.0293814	0		0	0	0	0	0	0	0	0	253	16	436	0	0	0	38	0
8.45	Elongation factor Tu OS=Lachnospiraceae bacterium 3-2 GN=tuf PE=3 SV=1	R9MHP0_9FIRM		44	Lachnospiraceae bacterium 3-2	0	0	0	0.0707023	0	0	0	0	0	0.0588568	0.252341	0	0	0	0	0		0	0	0	92	0	0	0	0	0	77	328	0	0	0	0	0
227.3	Uncharacterized protein OS=Lachnospiraceae bacterium 3-2 GN=C818_02115 PE=4 SV=1	R9MQ62_9FIRM		40	Lachnospiraceae bacterium 3-2	0	0.4524	0.0387475	0	0	0.827425	0	0	0	0	0.0184382	0	0	0	0	0.025605		0	588	50	0	0	1076	0	0	0	0	24	0	0	0	0	33
4.67	Flagellin (Fragment) OS=Lachnospiraceae bacterium 3-2 GN=C818_02143 PE=3 SV=1	R9MFX4_9FIRM		52	Lachnospiraceae bacterium 3-2	0.0202019	0	0.0414654	0	0	0	0	0	0.0802346	0.0304596	0.115648	0	0	0	0	0.0347115		26	0	54	0	0	0	0	0	104	40	150	0	0	0	0	45
136.1	Uncharacterized protein OS=Lachnospiraceae bacterium 3-2 GN=C818_01996 PE=4 SV=1	R9MG16_9FIRM		20	Lachnospiraceae bacterium 3-2	0.57345	0	0	0	0	0	0	0	1.09465	0	1.34135	0	0	0	0	0		746	0	0	0	0	0	0	0	1423	0	1744	0	0	0	0	0
431.3	Uncharacterized protein OS=Lachnospiraceae bacterium 3-2 GN=C818_01897 PE=4 SV=1	R9MGR7_9FIRM		20	Lachnospiraceae bacterium 3-2	0	0.17536	0	0.17642	0	0.32871	0	0.0445505	0	0	0	0.1168	0.101695	0	0	0		0	228	0	229	0	427	0	58	0	0	0	152	132	0	0	0
1548	Uncharacterized protein OS=Lachnospiraceae bacterium 3-2 GN=C818_01114 PE=4 SV=1	R9MK96_9FIRM		36	Lachnospiraceae bacterium 3-2	0	0	0	0	0	0	0	0	0	0.0565778	0.0696556	0	0	0	0.0614889	0		0	0	0	0	0	0	0	0	0	74	91	0	0	0	80	0
66.24	Fructose-1,6-bisphosphate aldolase, class II OS=Lachnospiraceae bacterium 3-2 GN=C818_03526 PE=3 SV=1	R9MDF1_9FIRM		31	Lachnospiraceae bacterium 3-2	0	0	0.122558	0.145548	0	0.231829	0	0	0.0865742	0	0	0	0	0	0	0		0	0	159	189	0	301	0	0	113	0	0	0	0	0	0	0
2246	Elongation factor Tu OS=Lachnospiraceae bacterium 5_1_57FAA GN=tuf PE=3 SV=1	F7KVD3_9FIRM		44	Lachnospiraceae bacterium 5_1_57FAA	0	0	0	0	0	0	0	0	0.0587932	0.133184	0	0	0	0	0.0814	0		0	0	0	0	0	0	0	0	76	173	0	0	0	0	106	0
30.37	Pyruvate, phosphate dikinase OS=Lachnospiraceae bacterium 6_1_37FAA GN=HMPREF0490_01565 PE=3 SV=1	E9RVT0_9FIRM		97	Lachnospiraceae bacterium 6_1_37FAA	0	0.0285608	0	0.0151784	0	0	0	0.055668	0.0555103	0	0	0	0	0	0	0.0252155		0	37	0	20	0	0	0	72	72	0	0	0	0	0	0	33
713.1	Proline--tRNA ligase OS=Lachnospiraceae bacterium 6_1_37FAA GN=proS PE=3 SV=1	E9RZK3_9FIRM (+1)		56	Lachnospiraceae bacterium 6_1_37FAA	0.0465554	0	0.0183607	0.0394357	0	0.0140102	0	0	0.0876518	0.0562893	0	0	0	0	0	0		61	0	24	51	0	18	0	0	114	73	0	0	0	0	0	0
21.19	Phosphoenolpyruvate carboxykinase (ATP) OS=Lachnospiraceae bacterium 6_1_37FAA GN=HMPREF0490_00235 PE=3 SV=1	E9RS06_9FIRM (+1)		62	Lachnospiraceae bacterium 6_1_37FAA	0.117439	0	0	0	0	0	0	0	0.0722258	0.0641306	0	0.0682645	0.0823113	0	0	0		153	0	0	0	0	0	0	0	94	83	0	89	107	0	0	0
748.3	ATP synthase subunit alpha OS=Lachnospiraceae bacterium 6_1_37FAA GN=atpA PE=3 SV=1	E9RXH5_9FIRM (+3)		55	Lachnospiraceae bacterium 6_1_37FAA	0	0.0641982	0	0	0	0	0.0427109	0.0242473	0	0	0	0	0	0	0	0		0	83	0	0	0	0	56	32	0	0	0	0	0	0	0	0
684.5	Aspartate-semialdehyde dehydrogenase OS=Lachnospiraceae bacterium 6_1_37FAA GN=HMPREF0490_00481 PE=3 SV=1	E9RS68_9FIRM (+3)		40	Lachnospiraceae bacterium 6_1_37FAA	0.143237	0.0792475	0	0	0	0.328075	0.06873	0	0.181563	0	0	0	0.114282	0	0	0		186	103	0	0	0	427	89	0	236	0	0	0	149	0	0	0
94.32	Chaperone protein DnaK OS=Lachnospiraceae bacterium 6_1_37FAA GN=dnaK PE=2 SV=1	E9RUM6_9FIRM (+1)		66	Lachnospiraceae bacterium 6_1_37FAA	0	0	0	0	0.0154879	0	0.0120364	0	0	0	0	0	0	0	0	0		0	0	0	0	20	0	16	0	0	0	0	0	0	0	0	0
4.36	Flagellin OS=Lachnospiraceae bacterium 7_1_58FAA GN=HMPREF0995_04684 PE=3 SV=1	H1CJQ6_9FIRM		43	Lachnospiraceae bacterium 7_1_58FAA	0	0	0	0	0	0.123912	0	0.780116	0	0	0.91486	0	0	0.896953	0	0		0	0	0	0	0	161	0	1014	0	0	1189	0	0	1166	0	0
8.69	Elongation factor Tu OS=Lachnospiraceae bacterium 9_1_43BFAA GN=tuf PE=3 SV=1	F3AMR5_9FIRM (+3)		44	Lachnospiraceae bacterium 9_1_43BFAA	0	0	0	0.024475	0	0	0	0	0.0394727	0.0772386	0	0	0	0.0707091	0.0901682	0		0	0	0	32	0	0	0	0	51	100	0	0	0	92	117	0
8.49	Elongation factor Tu OS=Lachnospiraceae bacterium A10 GN=tuf PE=3 SV=1	A0A1H6SL76_9FIRM		44	Lachnospiraceae bacterium A10	0.0316705	0	0	0.0871591	0	0	0	0.0303091	0.0334636	0.0328659	0	0	0	0.0297773	0	0.113427		41	0	0	113	0	0	0	39	44	43	0	0	0	39	0	147
791.2	Two-component system, chemotaxis family, response regulator CheY OS=Lachnospiraceae bacterium A10 GN=SAMN02910453_0274 PE=4 SV=1	A0A1H6QF28_9FIRM		13	Lachnospiraceae bacterium A10	0	0	0	0	0	0	0	0	0	0	0	0	0.2151	0	0.387646	0		0	0	0	0	0	0	0	0	0	0	0	0	280	0	504	0
266.9	6-phosphofructokinase OS=Lachnospiraceae bacterium A10 GN=SAMN02910453_0984 PE=3 SV=1	A0A1H6SA79_9FIRM		39	Lachnospiraceae bacterium A10	0	0	0.0419231	0.0188754	0	0	0	0	0	0	0	0	0	0.0459103	0	0		0	0	55	25	0	0	0	0	0	0	0	0	0	60	0	0
157.1	Uncharacterized protein OS=Lachnospiraceae bacterium A2 GN=C810_03478 PE=4 SV=1	R9KD07_9FIRM		41	Lachnospiraceae bacterium A2	0	0	0	0	0.939049	3.22	0.85539	1.17554	0	0.163571	0	0	0	2.50073	2.89171	0		0	0	0	0	1221	4186	1112	1528	0	213	0	0	0	3251	3759	0
251	Carbohydrate ABC transporter substrate-binding protein OS=Lachnospiraceae bacterium A2 GN=C810_01762 PE=4 SV=1	R9KKC3_9FIRM		52	Lachnospiraceae bacterium A2	0	0.269788	0	0	0.420404	0	0.873731	0.570058	0.380481	0	0.134987	0.476096	0.589269	0.0483269	0.893308	0		0	351	0	0	547	0	1136	741	495	0	175	619	766	63	1161	0
30.1	Pyruvate, phosphate dikinase OS=Lachnospiraceae bacterium A2 GN=C810_02529 PE=3 SV=1	R9KGR1_9FIRM		96	Lachnospiraceae bacterium A2	0	0.630906	0	0.130354	0.850823	2.30875	0	0.50376	0	0	0	0.156167	0	1.02109	0.0230583	0.0764354		0	820	0	169	1106	3001	0	655	0	0	0	203	0	1327	30	99
32.1	Pyruvate-flavodoxin oxidoreductase OS=Lachnospiraceae bacterium A2 GN=C810_04948 PE=3 SV=1	R9K619_9FIRM		127	Lachnospiraceae bacterium A2	0.0426362	0	0	0	0.280819	0.494402	0.336205	0	0	0.287047	0	0	0	0.694937	0.762795	0		55	0	0	0	365	643	437	0	0	373	0	0	0	903	992	0
142.1	Uncharacterized protein OS=Lachnospiraceae bacterium A2 GN=C810_04806 PE=4 SV=1	R9K6V6_9FIRM		20	Lachnospiraceae bacterium A2	0	0.300615	0.5516	0	0.21045	0	0	0	0	0	0	3.7328	0	0	0.498065	0.244595		0	391	717	0	274	0	0	0	0	0	0	4853	0	0	648	318
4.15	Flagellin OS=Lachnospiraceae bacterium A2 GN=C810_00219 PE=3 SV=1	R9KYZ0_9FIRM		42	Lachnospiraceae bacterium A2	0	0	0	0	0.866762	0.0560405	1.59686	0.682548	0	1.0954	0	0	0	0.665095	2.69	0.904929		0	0	0	0	1127	73	2076	887	0	1424	0	0	0	865	3497	1176
357	Oligopeptide transport system substrate-binding protein OS=Lachnospiraceae bacterium A2 GN=C810_01943 PE=4 SV=1	R9KLJ2_9FIRM		66	Lachnospiraceae bacterium A2	0	0	0	0	0	0.285303	0	0.0202061	0	0	0	0	0	0.352682	0.905576	0		0	0	0	0	0	371	0	26	0	0	0	0	0	458	1177	0
152.1	Glycolate oxidase, subunit GlcD OS=Lachnospiraceae bacterium A2 GN=C810_01867 PE=4 SV=1	R9KLC4_9FIRM		51	Lachnospiraceae bacterium A2	0	0.309176	0	0.687294	0.914961	0	0.643431	0.129716	0.568137	0	0	0	0	0	1.01808	0		0	402	0	894	1189	0	836	169	739	0	0	0	0	0	1324	0
44.4	60 kDa chaperonin OS=Lachnospiraceae bacterium A2 GN=groL PE=3 SV=1	R9KID8_9FIRM		57	Lachnospiraceae bacterium A2	0.10163	0	0	0	0.200982	0.610158	0.175014	0.19514	0.0360947	0.248579	0	0	0	0.654018	0.638404	0		132	0	0	0	261	793	228	254	47	323	0	0	0	850	830	0
247.1	Dihydroxyacetone kinase, DhaK subunit OS=Lachnospiraceae bacterium A2 GN=C810_00454 PE=4 SV=1	R9KQT9_9FIRM		35	Lachnospiraceae bacterium A2	0	0	0	0	0.7142	0	0.349857	0	0	0.205934	0	0	0.116226	1.58711	0	0		0	0	0	0	928	0	455	0	0	268	0	0	151	2063	0	0
445	Uncharacterized protein OS=Lachnospiraceae bacterium A2 GN=C810_01869 PE=4 SV=1	R9KL23_9FIRM		36	Lachnospiraceae bacterium A2	0.217261	0	0.0642639	0.143139	0	0	0	0	0.292167	0	0.717028	0	0	0	0	0		282	0	84	186	0	0	0	0	380	0	932	0	0	0	0	0
459	Uncharacterized protein OS=Lachnospiraceae bacterium A2 GN=C810_03508 PE=4 SV=1	R9KD33_9FIRM		106	Lachnospiraceae bacterium A2	0	0	0	0	0.142943	0	0.186934	0	0	0	0	0	0	0	0.219274	0		0	0	0	0	186	0	243	0	0	0	0	0	0	0	285	0
294.1	Glycerol kinase OS=Lachnospiraceae bacterium A2 GN=glpK PE=3 SV=1	R9K6U8_9FIRM		55	Lachnospiraceae bacterium A2	0	0	0.170955	0	0.218891	0.425164	0.188636	0	0.393436	0.826145	0.361309	0	0	0.513545	0.490382	0		0	0	222	0	285	553	245	0	511	1074	470	0	0	668	638	0
500.1	Uncharacterized protein OS=Lachnospiraceae bacterium A2 GN=C810_02298 PE=4 SV=1	R9KIA5_9FIRM		49	Lachnospiraceae bacterium A2	0	0	0	0	0.516265	0	0.564959	0	0	0	0	0	0	0.259	0.23702	0		0	0	0	0	671	0	734	0	0	0	0	0	0	337	308	0
531	Uncharacterized protein OS=Lachnospiraceae bacterium A2 GN=C810_01617 PE=4 SV=1	R9KK44_9FIRM		21	Lachnospiraceae bacterium A2	0	0	0	0	0.801714	0	0.454324	0.254019	0	0	0	0	0	0	0.790571	0		0	0	0	0	1042	0	591	330	0	0	0	0	0	0	1028	0
154.2	Uncharacterized protein OS=Lachnospiraceae bacterium A2 GN=C810_01858 PE=4 SV=1	R9KU44_9FIRM		35	Lachnospiraceae bacterium A2	0	0	0	0	1.17669	0.0522314	0.677229	0	0.175917	0.197171	0	0	0	0.847943	0.713343	0		0	0	0	0	1530	68	880	0	229	256	0	0	0	1102	927	0
89.2	Butyryl-CoA dehydrogenase OS=Lachnospiraceae bacterium A2 GN=C810_05000 PE=3 SV=1	R9KEP7_9FIRM		42	Lachnospiraceae bacterium A2	0	0	0	0	0	0	0	0	0.491048	0.404738	0.801286	0	0	0.0852643	0	0		0	0	0	0	0	0	0	0	638	526	1042	0	0	111	0	0
4.33	Flagellin OS=Lachnospiraceae bacterium A2 GN=C810_01846 PE=3 SV=1	R9KKR0_9FIRM		67	Lachnospiraceae bacterium A2	0.119348	0	0.230045	0.0479209	0	0	0.0542328	0	0	0	0	0.0545627	0	0.033809	0	0		155	0	299	62	0	0	71	0	0	0	0	71	0	44	0	0
743	Ribosomal protein S1 OS=Lachnospiraceae bacterium A2 GN=C810_02015 PE=4 SV=1	R9KI05_9FIRM		41	Lachnospiraceae bacterium A2	0	0	0	0	0.246195	0	0.160937	0	0	0	0	0	0	0	0.296707	0		0	0	0	0	320	0	209	0	0	0	0	0	0	0	386	0
24.16	Glyceraldehyde-3-phosphate dehydrogenase OS=Lachnospiraceae bacterium A2 GN=C810_04091 PE=3 SV=1	R9K8L5_9FIRM		36	Lachnospiraceae bacterium A2	0	0	0	0	0.197042	0	0.433444	0	0	0	0	0	0	0	0.470389	0		0	0	0	0	256	0	563	0	0	0	0	0	0	0	612	0
113.5	Electron transfer flavoprotein alpha subunit OS=Lachnospiraceae bacterium A2 GN=C810_04998 PE=4 SV=1	R9K664_9FIRM		37	Lachnospiraceae bacterium A2	0	0	0	0	0.122749	0	0.215949	0.0254505	0.0959838	0	0	0	0	0.33727	0.550189	0		0	0	0	0	160	0	281	33	125	0	0	0	0	438	715	0
755	Uncharacterized protein OS=Lachnospiraceae bacterium A2 GN=C810_01826 PE=4 SV=1	R9KKP1_9FIRM		19	Lachnospiraceae bacterium A2	0	0	0	0	0	0.123879	0	0.140379	0	0	0	0	0	1.22511	0	0		0	0	0	0	0	161	0	182	0	0	0	0	0	1593	0	0
62.9	Electron transfer flavoprotein beta subunit OS=Lachnospiraceae bacterium A2 GN=C810_04999 PE=4 SV=1	R9K6T0_9FIRM		28	Lachnospiraceae bacterium A2	0.478429	0	0	0	0.495071	0	0	0.210904	0	0.346882	0.232893	0	0	0.698179	0	0		622	0	0	0	644	0	0	274	0	451	303	0	0	908	0	0
262.4	Uncharacterized protein OS=Lachnospiraceae bacterium A2 GN=C810_03082 PE=4 SV=1	R9KEY3_9FIRM		63	Lachnospiraceae bacterium A2	0	0	0	0	0	0.293365	0	0	0.101146	0	0	0	0	0.14001	0.137956	0.0776492		0	0	0	0	0	381	0	0	131	0	0	0	0	182	179	101
677.1	Uncharacterized protein OS=Lachnospiraceae bacterium A2 GN=C810_01823 PE=4 SV=1	R9KU13_9FIRM		28	Lachnospiraceae bacterium A2	0.233925	0	0.200814	0.238957	0.162129	0	0.212021	0.432893	0.273904	0	0.213068	0.512714	0	0.747571	0.446357	0		304	0	261	311	211	0	276	563	356	0	277	667	0	972	580	0
266.2	ATP-dependent 6-phosphofructokinase OS=Lachnospiraceae bacterium A2 GN=pfkA PE=3 SV=1	R9KCT9_9FIRM		39	Lachnospiraceae bacterium A2	0.130638	0	0	0.0566256	0.158838	0.179718	0.0566897	0	0.118795	0.155533	0.166656	0	0	0	0	0		170	0	0	74	206	234	74	0	154	202	217	0	0	0	0	0
810	[FeFe] hydrogenase, group B1/B3 OS=Lachnospiraceae bacterium A2 GN=C810_02279 PE=4 SV=1	R9KID0_9FIRM		52	Lachnospiraceae bacterium A2	0	0	0	0	0	0	0	0	0	0	0	0	0	0.282731	0.246192	0		0	0	0	0	0	0	0	0	0	0	0	0	0	368	320	0
106.3	Uncharacterized protein OS=Lachnospiraceae bacterium A2 GN=C810_02068 PE=4 SV=1	R9KIA2_9FIRM		51	Lachnospiraceae bacterium A2	0.540549	0.254255	0.113657	0	0.383451	1.53422	0	0.211882	0	0.655471	0	0	0	1.83986	1.54098	0.115759		703	331	148	0	499	1995	0	275	0	852	0	0	0	2392	2003	150
829	Uncharacterized protein OS=Lachnospiraceae bacterium A2 GN=C810_01814 PE=3 SV=1	R9KKX1_9FIRM		46	Lachnospiraceae bacterium A2	0	0	0	0	0.164698	0	0.0797717	0	0	0	0.144298	0.0313196	0	0	0	0		0	0	0	0	214	0	104	0	0	0	188	41	0	0	0	0
762.1	Uncharacterized protein OS=Lachnospiraceae bacterium A2 GN=C810_00673 PE=4 SV=1	R9KM82_9FIRM		58	Lachnospiraceae bacterium A2	0	0	0	0	0.149233	0	0.0849259	0	0	0	0	0	0	0	0.201724	0		0	0	0	0	194	0	110	0	0	0	0	0	0	0	262	0
448.1	Uncharacterized protein OS=Lachnospiraceae bacterium A2 GN=C810_00388 PE=4 SV=1	R9KPW6_9FIRM		24	Lachnospiraceae bacterium A2	0.0522708	0	0	0	0.0838875	0.2325	0	0	0.0672917	0	0	0.111229	0	0.609958	0.706417	0		68	0	0	0	109	302	0	0	87	0	0	145	0	793	918	0
141.5	Acetyl-CoA C-acetyltransferase OS=Lachnospiraceae bacterium A2 GN=C810_05002 PE=3 SV=1	R9K6C2_9FIRM		41	Lachnospiraceae bacterium A2	0	0	0	0	0.297854	0	0	0.157517	0	0	0	0	0	0	0.485098	0		0	0	0	0	387	0	0	205	0	0	0	0	0	0	631	0
878	Sugar (Glycoside-Pentoside-Hexuronide) transporter OS=Lachnospiraceae bacterium A2 GN=C810_04099 PE=4 SV=1	R9KH10_9FIRM (+1)		50	Lachnospiraceae bacterium A2	0	0	0	0	0	0	0	0	0	0	0	0	0	0.33662	0.159382	0		0	0	0	0	0	0	0	0	0	0	0	0	0	438	207	0
228.2	Uncharacterized protein OS=Lachnospiraceae bacterium A2 GN=C810_00985 PE=4 SV=1	R9KN57_9FIRM		49	Lachnospiraceae bacterium A2	0	0	0	0	0.178	0	0	0.0529204	0	0	0	0	0	0.449673	0.490041	0		0	0	0	0	231	0	0	69	0	0	0	0	0	585	637	0
984	Uncharacterized protein OS=Lachnospiraceae bacterium A2 GN=C810_04043 PE=4 SV=1	R9K936_9FIRM		24	Lachnospiraceae bacterium A2	0	0	0	0	0.175375	0	0.214054	0	0	0	0	0	0	0	0.230587	0		0	0	0	0	228	0	278	0	0	0	0	0	0	0	300	0
194.3	Tellurium resistance protein TerD OS=Lachnospiraceae bacterium A2 GN=C810_00684 PE=4 SV=1	R9KMD8_9FIRM		21	Lachnospiraceae bacterium A2	0	0	0	0	0.189457	0	0.219948	0	0	0	0	0	0	0	0.412714	0		0	0	0	0	246	0	286	0	0	0	0	0	0	0	537	0
1111	M18 family aminopeptidase OS=Lachnospiraceae bacterium A2 GN=C810_04334 PE=3 SV=1	R9KG59_9FIRM		51	Lachnospiraceae bacterium A2	0	0	0	0	0.0570157	0	0	0	0	0	0	0	0	0.124594	0.284098	0		0	0	0	0	74	0	0	0	0	0	0	0	0	162	369	0
1112	Uncharacterized protein OS=Lachnospiraceae bacterium A2 GN=C810_01767 PE=4 SV=1	R9KKC7_9FIRM		49	Lachnospiraceae bacterium A2	0	0	0	0	0.085898	0	0.1348	0	0	0	0	0	0	0	0	0		0	0	0	0	112	0	175	0	0	0	0	0	0	0	0	0
611.2	Propionaldehyde dehydrogenase OS=Lachnospiraceae bacterium A2 GN=C810_01836 PE=4 SV=1	R9KKQ0_9FIRM		50	Lachnospiraceae bacterium A2	0	0	0.056234	0	0.1042	0	0.0683	0	0	0	0	0	0	0	0.165834	0		0	0	73	0	135	0	89	0	0	0	0	0	0	0	216	0
284.4	Uncharacterized protein OS=Lachnospiraceae bacterium A2 GN=C810_02057 PE=3 SV=1	R9KHP5_9FIRM		44	Lachnospiraceae bacterium A2	0	0	0	0	0.151877	0	0.0735614	0	0	0	0	0	0.138677	0.109173	0	0		0	0	0	0	197	0	96	0	0	0	0	0	180	142	0	0
374.2	50S ribosomal protein L10 OS=Lachnospiraceae bacterium A2 GN=rplJ PE=3 SV=1	R9KCN6_9FIRM		19	Lachnospiraceae bacterium A2	0	0	0	0	0.358274	0	0.418958	0	0	0.0713737	0	0	0	0	0	0		0	0	0	0	466	0	545	0	0	93	0	0	0	0	0	0
1357	Flagellar basal body protein OS=Lachnospiraceae bacterium A2 GN=C810_02356 PE=3 SV=1	R9KRY0_9FIRM		58	Lachnospiraceae bacterium A2	0	0	0	0	0	0	0	0	0.0181345	0	0	0	0.0350672	0.0308707	0.0954155	0		0	0	0	0	0	0	0	0	24	0	0	0	46	40	124	0
1356	N-acetylglucosamine-6-phosphate deacetylase OS=Lachnospiraceae bacterium A2 GN=C810_02296 PE=3 SV=1	R9KRQ2_9FIRM		40	Lachnospiraceae bacterium A2	0	0	0	0	0.12627	0	0.0550425	0	0	0	0	0	0	0	0	0		0	0	0	0	164	0	72	0	0	0	0	0	0	0	0	0
973.1	50S ribosomal protein L23 OS=Lachnospiraceae bacterium A2 GN=rplW PE=3 SV=1	R9KRL0_9FIRM		11	Lachnospiraceae bacterium A2	0	0	0	0	0	0	0	0	0.191236	0.198391	0.335236	0	0	0	0	0		0	0	0	0	0	0	0	0	249	258	436	0	0	0	0	0
94.13	Chaperone protein DnaK OS=Lachnospiraceae bacterium A2 GN=dnaK PE=2 SV=1	R9KQS4_9FIRM		66	Lachnospiraceae bacterium A2	0	0	0	0	0.0674667	0	0.0495742	0	0	0	0.0124532	0	0	0	0	0		0	0	0	0	88	0	64	0	0	0	16	0	0	0	0	0
89.19	Butyryl-CoA dehydrogenase OS=Lachnospiraceae bacterium A2 GN=C810_01813 PE=3 SV=1	R9KU04_9FIRM		68	Lachnospiraceae bacterium A2	0.0546103	0	0	0	0.169059	0	0.140953	0	0	0	0	0	0	0.290426	0	0		71	0	0	0	220	0	183	0	0	0	0	0	0	378	0	0
543.1	Butyryl-CoA dehydrogenase OS=Lachnospiraceae bacterium A2 GN=C810_01870 PE=3 SV=1	R9KKM1_9FIRM		42	Lachnospiraceae bacterium A2	0	0	0	0.207969	0.068069	0.26619	0	0	0	0	0	0	0	0.32819	0	0		0	0	0	270	88	346	0	0	0	0	0	0	0	427	0	0
1510	Uncharacterized protein OS=Lachnospiraceae bacterium A2 GN=C810_02119 PE=4 SV=1	R9KIE5_9FIRM		46	Lachnospiraceae bacterium A2	0	0	0	0	0	0	0	0	0	0	0	0	0	0.058387	0.0962457	0		0	0	0	0	0	0	0	0	0	0	0	0	0	76	125	0
483.3	L-ribulose-5-phosphate 4-epimerase OS=Lachnospiraceae bacterium A2 GN=C810_00674 PE=4 SV=1	R9KMC6_9FIRM		26	Lachnospiraceae bacterium A2	0	0	0	0	0	0	0	0	0.200438	0	0	0.0516	0	0	0.212496	0.404423		0	0	0	0	0	0	0	0	261	0	0	67	0	0	276	526
300.3	Propanediol dehydratase large subunit OS=Lachnospiraceae bacterium A2 GN=C810_01824 PE=4 SV=1	R9KKY0_9FIRM		60	Lachnospiraceae bacterium A2	0	0	0	0	0.08738	0	0	0	0	0	0	0	0.0509067	0.595533	0.353933	0		0	0	0	0	114	0	0	0	0	0	0	0	66	774	460	0
1916	Transketolase OS=Lachnospiraceae bacterium A2 GN=C810_00672 PE=4 SV=1	R9KMM4_9FIRM		33	Lachnospiraceae bacterium A2	0	0	0	0	0.0255088	0	0.0444788	0	0	0	0	0	0	0	0.0335394	0		0	0	0	0	33	0	58	0	0	0	0	0	0	0	44	0
664.4	3-hydroxybutyryl-CoA dehydratase OS=Lachnospiraceae bacterium A2 GN=C810_04183 PE=3 SV=1	R9K9E8_9FIRM		28	Lachnospiraceae bacterium A2	0	0	0	0	0.13365	0	0.100057	0.045675	0	0	0	0	0.0242143	0	0.685643	0.111104		0	0	0	0	174	0	130	59	0	0	0	0	31	0	891	144
192.14	Glucose-6-phosphate isomerase OS=Lachnospiraceae bacterium A2 GN=pgi PE=3 SV=1	R9KFV1_9FIRM		49	Lachnospiraceae bacterium A2	0	0	0	0	0.0495286	0	0.0285633	0	0	0	0	0	0	0	0	0		0	0	0	0	64	0	37	0	0	0	0	0	0	0	0	0
22	Uncharacterized protein OS=Lachnospiraceae bacterium A4 GN=C804_01510 PE=4 SV=1	R9JTY3_9FIRM		406	Lachnospiraceae bacterium A4	0.321576	0	0.697069	0.197633	0.474803	0	0.732094	0	0.0155441	0.827759	0.199823	0.955099	0	0	0	0		418	0	906	257	617	0	952	0	20	1076	260	1242	0	0	0	0
23	Uncharacterized protein OS=Lachnospiraceae bacterium A4 GN=C804_03840 PE=4 SV=1	R9J264_9FIRM		93	Lachnospiraceae bacterium A4	1.02215	0.0430989	1.46763	1.24269	5.26796	0.48086	4.60075	0	0.113097	1.97892	0.499613	2.47409	0	0	0	0		1329	56	1908	1616	6849	625	5981	0	147	2573	650	3216	0	0	0	0
47	Uncharacterized protein OS=Lachnospiraceae bacterium A4 GN=C804_01638 PE=4 SV=1	R9JIR9_9FIRM		44	Lachnospiraceae bacterium A4	0	0	0	3.07841	3.27159	1.39082	5.72114	0	0.69325	6.01773	1.4583	0	0	0	0	0		0	0	0	4002	4253	1808	7438	0	901	7823	1896	0	0	0	0	0
76	Uncharacterized protein OS=Lachnospiraceae bacterium A4 GN=C804_00088 PE=4 SV=1	R9JSE6_9FIRM		83	Lachnospiraceae bacterium A4	0.355747	0	0.817602	0.558759	1.40976	0	1.58277	0.369554	0	0.718663	0.231036	1.04133	0	0	0	0		462	0	1063	726	1833	0	2058	480	0	934	300	1354	0	0	0	0
82	Uncharacterized protein OS=Lachnospiraceae bacterium A4 GN=C804_03201 PE=4 SV=1	R9J9T3_9FIRM		53	Lachnospiraceae bacterium A4	0.156791	0.567189	0.436509	0.361132	2.17604	0.0888189	2.53396	0.276774	0	0.411755	0.0974094	0.440755	2.49453	1.70326	0.604925	0.138449		204	737	567	469	2829	115	3294	360	0	535	127	573	3243	2214	786	180
90	Uncharacterized protein OS=Lachnospiraceae bacterium A4 GN=C804_03312 PE=4 SV=1	R9J8E9_9FIRM		48	Lachnospiraceae bacterium A4	0.438708	0.292271	0.787208	0.797479	1.19254	0.196142	1.22317	0.250042	0	0.651667	0.215104	1.72762	1.86444	2.31271	0.184469	0		570	380	1023	1037	1550	255	1590	325	0	847	280	2246	2424	3007	240	0
98	Uncharacterized protein OS=Lachnospiraceae bacterium A4 GN=C804_04838 PE=4 SV=1	R9IT15_9FIRM		54	Lachnospiraceae bacterium A4	0	0.148452	0.888815	0.875722	1.93833	0.593648	2.03667	0.7315	0	0.838426	0	1.21124	0	0	0.13877	0		0	193	1155	1138	2520	772	2648	951	0	1090	0	1575	0	0	180	0
21.2	Phosphoenolpyruvate carboxykinase (ATP) OS=Lachnospiraceae bacterium A4 GN=C804_00793 PE=4 SV=1	R9JN88_9FIRM		63	Lachnospiraceae bacterium A4	1.33032	0.452603	1.35306	1.0797	1.67921	1.55229	1.75556	0.794571	0.679254	1.27881	1.29103	1.05041	3.27714	1.81127	1.8381	0.852683		1729	588	1759	1404	2183	2018	2282	1033	883	1662	1678	1366	4260	2355	2390	1109
69.1	Multiple sugar transport system substrate-binding protein OS=Lachnospiraceae bacterium A4 GN=C804_04825 PE=4 SV=1	R9J1H0_9FIRM		65	Lachnospiraceae bacterium A4	0.468723	0.470077	0.773985	0.672108	1.92108	0.642123	2.11477	0.783969	0.151189	1.50608	0.436154	1.56154	1.48017	1.29212	0	0		609	611	1006	874	2497	835	2749	1019	197	1958	567	2030	1924	1680	0	0
49.1	Uncharacterized protein OS=Lachnospiraceae bacterium A4 GN=C804_01366 PE=4 SV=1	R9JU27_9FIRM		41	Lachnospiraceae bacterium A4	1.06741	0	1.25934	0.608463	1.55488	0	1.97207	0.33739	0.341366	0.917293	0.597098	1.2468	0	0	0.0809854	0.336732		1388	0	1637	791	2021	0	2564	439	444	1193	776	1621	0	0	105	438
4.1	Flagellin OS=Lachnospiraceae bacterium A4 GN=C804_04359 PE=3 SV=1	R9IV91_9FIRM		48	Lachnospiraceae bacterium A4	0.798813	0	0.947208	0.851875	1.95173	0.889083	3.0825	0.399188	0	2.14146	0.836896	0.968792	0.191304	0.163979	0.34075	0		1038	0	1231	1107	2537	1156	4007	519	0	2784	1088	1259	249	213	443	0
4.2	Flagellin OS=Lachnospiraceae bacterium A4 GN=C804_04374 PE=3 SV=1	R9IVA2_9FIRM		59	Lachnospiraceae bacterium A4	0.688678	0	0.380136	0.397695	0.610339	0.794508	1.18702	0.274949	0	1.10188	0	0.669576	2.79932	0.987119	0.376373	0		895	0	494	517	793	1033	1543	357	0	1432	0	870	3639	1283	489	0
17.2	Formate acetyltransferase OS=Lachnospiraceae bacterium A4 GN=C804_01896 PE=4 SV=1	R9JIM4_9FIRM		76	Lachnospiraceae bacterium A4	0.803829	0.704618	0.629013	0.567921	0.795816	0.690737	0.769263	0.258395	0.516592	1.07632	1.01438	0.690829	1.06855	0.546408	0.334382	0.670763		1045	916	818	738	1035	898	1000	336	672	1399	1319	898	1389	710	435	872
148	Uncharacterized protein OS=Lachnospiraceae bacterium A4 GN=C804_04179 PE=4 SV=1	R9J8K8_9FIRM		51	Lachnospiraceae bacterium A4	0.419118	0	0.669176	0.741765	0.488784	0	0.739255	0.0620157	0.22302	0.907549	0.189233	0.913765	0.884196	0.302275	0	0		545	0	870	964	635	0	961	81	290	1180	246	1188	1149	393	0	0
149	Beta-xylanase OS=Lachnospiraceae bacterium A4 GN=C804_04832 PE=3 SV=1	R9IT07_9FIRM		229	Lachnospiraceae bacterium A4	0.0289	0	0	0	0.202179	0	0.249978	0	0	0.444716	0.0708559	0.224415	0	0	0	0		38	0	0	0	263	0	325	0	0	578	92	292	0	0	0	0
103.1	Uncharacterized protein OS=Lachnospiraceae bacterium A4 GN=C804_00399 PE=4 SV=1	R9JS21_9FIRM		50	Lachnospiraceae bacterium A4	0	0.38394	0.35662	0.194362	1.78862	0	2.1018	0.185034	0	0.58628	0	0.94218	0	0	0	0		0	499	464	253	2325	0	2732	241	0	762	0	1225	0	0	0	0
4.5	Flagellin OS=Lachnospiraceae bacterium A4 GN=C804_04362 PE=3 SV=1	R9IVH2_9FIRM		48	Lachnospiraceae bacterium A4	0.749896	0	0.840479	0.780167	1.71046	0.419604	2.24958	0.326479	0	1.63217	0.755104	1.45037	0	0	0	0.166535		975	0	1093	1014	2224	546	2925	424	0	2122	982	1886	0	0	0	217
24.1	Glyceraldehyde-3-phosphate dehydrogenase OS=Lachnospiraceae bacterium A4 GN=C804_03383 PE=3 SV=1	R9J5V8_9FIRM		36	Lachnospiraceae bacterium A4	0.483639	1.49525	0.866861	0.904611	1.79908	3.31583	1.86453	1.86494	0.200247	1.52586	0.279889	1.96122	5.11944	1.86744	1.71597	1.05236		629	1944	1127	1176	2339	4311	2424	2424	260	1984	364	2550	6655	2428	2231	1368
97.1	Uncharacterized protein OS=Lachnospiraceae bacterium A4 GN=C804_00012 PE=4 SV=1	R9JUE2_9FIRM		36	Lachnospiraceae bacterium A4	0.239289	0	0.516306	0.313222	1.491	0	2.20622	0.0740889	0	0.793583	0.204869	0	2.02447	1.35322	0.1773	0		311	0	671	407	1938	0	2868	96	0	1032	266	0	2632	1759	230	0
189	Uncharacterized protein OS=Lachnospiraceae bacterium A4 GN=C804_02015 PE=4 SV=1	R9JI68_9FIRM		140	Lachnospiraceae bacterium A4	0.08165	0	0.804214	0.189293	0	0	0	0	0	0	0.126436	0	0	0	0	0		106	0	1046	246	0	0	0	0	0	0	164	0	0	0	0	0
193	Pullulanase, type I OS=Lachnospiraceae bacterium A4 GN=C804_04198 PE=3 SV=1	R9J0F3_9FIRM		302	Lachnospiraceae bacterium A4	0.0374901	0	0.0842649	0.0585	0.0445993	0	0.0874868	0	0	0.13248	0.0341887	0.0966854	0	0	0	0		49	0	110	76	58	0	114	0	0	172	44	126	0	0	0	0
205	Uncharacterized protein OS=Lachnospiraceae bacterium A4 GN=C804_03663 PE=4 SV=1	R9JDK0_9FIRM		62	Lachnospiraceae bacterium A4	0.106744	0	0.149255	0.0831129	0.353016	0.151852	0.580016	0.193581	0	0.281581	0.130852	0.188387	0.426468	0.259919	0.178516	0		139	0	194	108	459	197	754	252	0	366	170	245	554	338	232	0
4.7	Flagellin OS=Lachnospiraceae bacterium A4 GN=C804_04363 PE=3 SV=1	A7IZG6_9FIRM		51	Lachnospiraceae bacterium A4	0.44549	0	0.503275	0.464471	0.969922	0	1.24516	0	0	0.84898	0.405667	0.686804	0	0	0.352863	0		579	0	654	604	1261	0	1619	0	0	1104	527	893	0	0	459	0
252	Arabinogalactan endo-beta-1,4-galactanase OS=Lachnospiraceae bacterium A4 GN=C804_02026 PE=3 SV=1	R9JHV4_9FIRM		315	Lachnospiraceae bacterium A4	0	0	0	0.0467397	0.0293959	0	0.249295	0	0	0	0	0	0	0.0682127	0	0		0	0	0	61	38	0	324	0	0	0	0	0	0	89	0	0
44.1	60 kDa chaperonin OS=Lachnospiraceae bacterium A4 GN=groL PE=3 SV=1	R9IKX7_9FIRM		57	Lachnospiraceae bacterium A4	0.495684	0	0.738947	0.57986	0.798158	0.61386	0.914228	0.406719	0	0.739754	0.237544	0.725719	2.04491	1.16188	1.87526	0		644	0	961	754	1038	798	1189	529	0	962	309	943	2658	1510	2438	0
72.1	Maltose/maltodextrin transport system ATP-binding protein OS=Lachnospiraceae bacterium A4 GN=C804_06049 PE=3 SV=1	R9IHM6_9FIRM		41	Lachnospiraceae bacterium A4	0.418024	0	0.390732	0	0.428634	0.511146	1.002	0.172254	0.0831024	0.68161	0.214846	0	1.33412	0.882195	0.381805	0.588073		543	0	508	0	557	665	1303	224	108	886	279	0	1734	1147	496	765
63.1	3-hydroxybutyryl-CoA dehydrogenase OS=Lachnospiraceae bacterium A4 GN=C804_02865 PE=4 SV=1	R9JCV0_9FIRM		30	Lachnospiraceae bacterium A4	0.180993	0.192783	0.161117	0.161213	0.9846	0.7322	0.527967	0.189247	0.656833	0.241233	0.507033	0.548033	1.78423	1.25577	1.0757	0.678633		235	251	209	210	1280	952	686	246	854	314	659	712	2320	1633	1398	882
194.1	Tellurium resistance protein TerD OS=Lachnospiraceae bacterium A4 GN=C804_02843 PE=4 SV=1	R9JD57_9FIRM		21	Lachnospiraceae bacterium A4	0	0	0.728143	0.571238	1.50567	0	1.41852	0.224262	0	0.419552	0	1.53481	0.574238	0.528619	1.14038	0.344724		0	0	947	743	1957	0	1844	292	0	545	0	1995	747	687	1483	448
286	50S ribosomal protein L5 OS=Lachnospiraceae bacterium A4 GN=rplE PE=3 SV=1	R9J9N9_9FIRM		20	Lachnospiraceae bacterium A4	0.41781	0	0.56145	0	0	0.117685	1.10875	0	0	1.3228	0.77095	0.233595	2.07415	0.90065	0.8551	0		543	0	730	0	0	153	1441	0	0	1720	1002	304	2696	1171	1112	0
45.3	Triosephosphate isomerase OS=Lachnospiraceae bacterium A4 GN=tpiA PE=3 SV=1	R9J644_9FIRM		27	Lachnospiraceae bacterium A4	0.423111	0	0.948741	0.508926	0.805481	0	1.09741	0.371111	0	1.02504	0	0.620852	2.63948	1.50107	0.88563	0		550	0	1233	662	1047	0	1427	482	0	1333	0	807	3431	1951	1151	0
121.1	Uncharacterized protein OS=Lachnospiraceae bacterium A4 GN=C804_04822 PE=4 SV=1	R9ISZ7_9FIRM		55	Lachnospiraceae bacterium A4	0.247582	0	0.274909	0.219127	0.340964	0.3446	0.798909	0	0.207945	0.586945	0.401782	0	1.68878	0.620145	0.432073	0.117695		322	0	357	285	443	448	1039	0	270	763	522	0	2195	806	562	153
343	Uncharacterized protein OS=Lachnospiraceae bacterium A4 GN=C804_02845 PE=4 SV=1	R9JCT3_9FIRM		22	Lachnospiraceae bacterium A4	0	0	0.595909	0.468455	0.765273	0.106986	0.800636	0	0	0.595182	0	0.584	0	0	0	0		0	0	775	609	995	139	1041	0	0	774	0	759	0	0	0	0
217.1	Glucose-1-phosphate adenylyltransferase OS=Lachnospiraceae bacterium A4 GN=glgC PE=3 SV=1	R9J1G6_9FIRM		44	Lachnospiraceae bacterium A4	0.20677	0	0.409523	0.0855205	0.333682	0	0.459659	0	0	0.406477	0.147114	0.10618	0.16728	0	0.494932	0		269	0	532	111	434	0	598	0	0	528	191	138	217	0	643	0
358.1	Uncharacterized protein OS=Lachnospiraceae bacterium A4 GN=C804_03195 PE=4 SV=1	R9JI97_9FIRM		39	Lachnospiraceae bacterium A4	0	0	0	0	0.988026	0	1.20149	0	0	0	0	0	0.506487	0	0	0		0	0	0	0	1284	0	1562	0	0	0	0	0	658	0	0	0
367.1	Flagellar basal body protein OS=Lachnospiraceae bacterium A4 GN=C804_00438 PE=3 SV=1	R9K0D7_9FIRM		73	Lachnospiraceae bacterium A4	0.117058	0	0.189479	0.135829	0.279096	0	0.267452	0	0	0.192685	0	0	0	0	0	0		152	0	246	177	363	0	348	0	0	250	0	0	0	0	0	0
371	Uncharacterized protein OS=Lachnospiraceae bacterium A4 GN=C804_03892 PE=4 SV=1	R9J9T4_9FIRM		59	Lachnospiraceae bacterium A4	0	0	0	0	0.399492	0	0.323424	0	0	0.406864	0	0	0	0	0	0		0	0	0	0	519	0	420	0	0	529	0	0	0	0	0	0
196.1	Carbohydrate ABC transporter substrate-binding protein OS=Lachnospiraceae bacterium A4 GN=C804_02892 PE=4 SV=1	R9JCN8_9FIRM		51	Lachnospiraceae bacterium A4	0	0	0.108884	0	0.484549	0	0.834196	0	0	0	0.123975	0.658059	0.786922	0.208451	0	0		0	0	142	0	630	0	1084	0	0	0	161	856	1023	271	0	0
402	Uncharacterized protein OS=Lachnospiraceae bacterium A4 GN=C804_00220 PE=4 SV=1	R9JSE0_9FIRM		211	Lachnospiraceae bacterium A4	0	0	0.0365474	0.0174441	0.0398953	0	0.08	0	0	0.0689526	0	0.0498199	0	0	0	0		0	0	48	23	52	0	104	0	0	90	0	65	0	0	0	0
158.1	Uncharacterized protein OS=Lachnospiraceae bacterium A4 GN=C804_05429 PE=4 SV=1	R9INZ2_9FIRM		39	Lachnospiraceae bacterium A4	0.104115	0	0.119141	0.22509	0.414077	0.439051	0.279051	0.452949	0	0.240287	0	0.145813	1.47846	1.26405	0.147521	0.0721256		135	0	155	293	538	571	363	589	0	312	0	190	1922	1643	192	94
209.1	Uncharacterized protein OS=Lachnospiraceae bacterium A4 GN=C804_00013 PE=4 SV=1	R9JUN0_9FIRM		25	Lachnospiraceae bacterium A4	0.49192	0	0.99568	0.75332	0	0	0	0	0	1.26896	0	0	2.65656	1.1084	0.73256	0		640	0	1294	979	0	0	0	0	0	1650	0	0	3454	1441	952	0
421	Uncharacterized protein OS=Lachnospiraceae bacterium A4 GN=C804_02342 PE=4 SV=1	R9JGB4_9FIRM		27	Lachnospiraceae bacterium A4	0.1337	0	0.371296	0.327174	0.530037	0	0.271819	0	0	0.161652	0	0	0	0	0.450926	0		174	0	483	425	689	0	353	0	0	210	0	0	0	0	586	0
113.1	Electron transfer flavoprotein alpha subunit OS=Lachnospiraceae bacterium A4 GN=C804_02868 PE=4 SV=1	R9JD80_9FIRM		37	Lachnospiraceae bacterium A4	0	0	0.40073	0	0.757081	0	0.863973	0	0.232811	0.673216	0	0.571405	1.37157	0	0.422027	0		0	0	521	0	984	0	1123	0	303	875	0	743	1783	0	549	0
156.1	Uncharacterized protein OS=Lachnospiraceae bacterium A4 GN=C804_02068 PE=4 SV=1	R9JHN7_9FIRM		51	Lachnospiraceae bacterium A4	0.199471	0	0.298647	0.104551	0.149202	0	0.472431	0	0	0.259431	0	0.192361	0.515373	0.283	0.317745	0		259	0	388	136	194	0	614	0	0	337	0	250	670	368	413	0
437	Uncharacterized protein OS=Lachnospiraceae bacterium A4 GN=C804_03975 PE=3 SV=1	R9J0P8_9FIRM		278	Lachnospiraceae bacterium A4	0	0	0.0166435	0	0.0666151	0	0.113518	0	0	0	0	0	0	0	0	0		0	0	22	0	87	0	148	0	0	0	0	0	0	0	0	0
441	Uncharacterized protein OS=Lachnospiraceae bacterium A4 GN=C804_02927 PE=4 SV=1	R9JC42_9FIRM		57	Lachnospiraceae bacterium A4	0	0	0	0.105011	0.498316	0	0.451807	0.0417105	0	0	0	0	0.369263	0.209649	0	0		0	0	0	137	648	0	587	54	0	0	0	0	480	273	0	0
86.2	Pyrophosphate--fructose 6-phosphate 1-phosphotransferase OS=Lachnospiraceae bacterium A4 GN=pfp PE=3 SV=1	R9IW65_9FIRM		46	Lachnospiraceae bacterium A4	0	0	0	0.122087	0.244065	0.533478	0	0.190789	0.694543	0.259565	0.617152	0.38987	0	0.0385196	0.127396	0.443196		0	0	0	159	317	694	0	248	903	337	802	507	0	50	166	576
295.1	Uncharacterized protein OS=Lachnospiraceae bacterium A4 GN=C804_04523 PE=4 SV=1	R9IU38_9FIRM		70	Lachnospiraceae bacterium A4	0	0	0	0	0.142986	0	0.824714	0	0	0	0	0.124567	0.525057	0.578757	0.531129	0		0	0	0	0	186	0	1072	0	0	0	0	162	683	752	690	0
455	N-acetylglucosamine-6-phosphate deacetylase OS=Lachnospiraceae bacterium A4 GN=C804_00401 PE=3 SV=1	R9JRV4_9FIRM		41	Lachnospiraceae bacterium A4	0.0880463	0	0.0564268	0.0718195	0.307976	0	0.42961	0	0	0.0887122	0	0.25639	0	0	0	0		114	0	73	93	400	0	559	0	0	115	0	333	0	0	0	0
334.1	Oxaloacetate decarboxylase, alpha subunit OS=Lachnospiraceae bacterium A4 GN=C804_02072 PE=4 SV=1	R9JGZ7_9FIRM		54	Lachnospiraceae bacterium A4	0.232111	0	0	0	0.29113	0	0.315037	0	0	0.187	0	0	0.188333	0.34887	0.0614889	0		302	0	0	0	378	0	410	0	0	243	0	0	245	454	80	0
30.4	Pyruvate, phosphate dikinase OS=Lachnospiraceae bacterium A4 GN=C804_03877 PE=3 SV=1	R9J9R9_9FIRM		97	Lachnospiraceae bacterium A4	0.239474	0	0.0680299	0	0.513485	0	0.715825	0	0	0.266588	0	0.111247	0.323113	0	0.348165	0		311	0	88	0	668	0	931	0	0	347	0	145	420	0	453	0
94.2	Chaperone protein DnaK OS=Lachnospiraceae bacterium A4 GN=dnaK PE=2 SV=1	R9J9V3_9FIRM		67	Lachnospiraceae bacterium A4	0.0751239	0	0.144737	0	0.332612	0	0.298791	0.0987119	0	0	0	0.214642	0.324313	0.207881	0.23703	0		98	0	188	0	432	0	388	128	0	0	0	279	422	270	308	0
8.1	Elongation factor Tu OS=Lachnospiraceae bacterium A4 GN=tuf PE=3 SV=1	R9IVE1_9FIRM		44	Lachnospiraceae bacterium A4	0.511477	0	0.414659	0	0	0	0.691682	0	0	0.81325	0.493136	0.311818	1.7332	0.910045	0	0		665	0	539	0	0	0	899	0	0	1057	641	405	2253	1183	0	0
503	Uncharacterized protein OS=Lachnospiraceae bacterium A4 GN=C804_04397 PE=4 SV=1	R9ITX9_9FIRM		231	Lachnospiraceae bacterium A4	0	0	0	0.0159338	0.0655931	0	0	0	0	0.0503853	0	0.091013	0	0	0	0		0	0	0	21	85	0	0	0	0	66	0	118	0	0	0	0
530	Uncharacterized protein OS=Lachnospiraceae bacterium A4 GN=C804_01876 PE=4 SV=1	R9JIK7_9FIRM		57	Lachnospiraceae bacterium A4	0	0	0.162347	0.0645737	0.177228	0	0.0772526	0	0	0.140381	0	0.122946	0	0	0	0		0	0	211	84	230	0	100	0	0	183	0	160	0	0	0	0
509.1	4-O-beta-D-mannosyl-D-glucose phosphorylase OS=Lachnospiraceae bacterium A4 GN=C804_03197 PE=3 SV=1	R9J9H0_9FIRM		44	Lachnospiraceae bacterium A4	0	0	0	0	0.592227	0	1.0228	0	0	0	0	0.107957	0	0	0	0		0	0	0	0	770	0	1330	0	0	0	0	140	0	0	0	0
538	Uncharacterized protein OS=Lachnospiraceae bacterium A4 GN=C804_04835 PE=4 SV=1	R9J1I2_9FIRM		103	Lachnospiraceae bacterium A4	0	0	0	0	0.0408641	0	0.0783786	0	0	0.105932	0	0.147417	0.118485	0	0	0		0	0	0	0	53	0	102	0	0	138	0	192	154	0	0	0
560	Uncharacterized protein OS=Lachnospiraceae bacterium A4 GN=C804_00121 PE=4 SV=1	R9K112_9FIRM		20	Lachnospiraceae bacterium A4	0.090245	0	0	0	0	0	0.256865	0.06668	0	0	0	0.350395	0.6102	0.58195	0.6641	0		117	0	0	0	0	0	334	87	0	0	0	456	793	757	863	0
374.1	50S ribosomal protein L10 OS=Lachnospiraceae bacterium A4 GN=rplJ PE=3 SV=1	R9J3V1_9FIRM		20	Lachnospiraceae bacterium A4	0	0	0	0	0.81755	0	1.12665	0	0	0	0	0	0.406785	0	0	0		0	0	0	0	1063	0	1465	0	0	0	0	0	529	0	0	0
136.2	Uncharacterized protein OS=Lachnospiraceae bacterium A4 GN=C804_01808 PE=4 SV=1	R9JS95_9FIRM		20	Lachnospiraceae bacterium A4	0.9309	0	1.35935	0.067425	1.29935	0	0.75575	0.7548	0	0.445535	1.37085	1.04065	0	0.28575	0	0		1210	0	1767	88	1689	0	983	981	0	579	1782	1353	0	371	0	0
308.1	50S ribosomal protein L1 OS=Lachnospiraceae bacterium A4 GN=rplA PE=3 SV=1	R9IVB0_9FIRM		25	Lachnospiraceae bacterium A4	0	0	0	0	0	0	0.4304	0	0	0.4972	0	0	1.44244	0.5338	0.157424	0		0	0	0	0	0	0	560	0	0	646	0	0	1875	694	205	0
605	Uridine phosphorylase OS=Lachnospiraceae bacterium A4 GN=C804_01671 PE=3 SV=1	R9JSL6_9FIRM		28	Lachnospiraceae bacterium A4	0	0	0	0	0.541143	0	0.340743	0	0	0	0	0.458857	0	0	0	0		0	0	0	0	704	0	443	0	0	0	0	597	0	0	0	0
192.2	Glucose-6-phosphate isomerase OS=Lachnospiraceae bacterium A4 GN=pgi PE=3 SV=1	R9JL21_9FIRM		50	Lachnospiraceae bacterium A4	0.24996	0	0.23364	0.141816	0.24806	0.094148	0.27468	0	0	0.26048	0	0.160226	0.48528	0.23018	0.31388	0		325	0	304	184	322	122	357	0	0	339	0	208	631	299	408	0
598.1	Calcium-translocating P-type ATPase, PMCA-type OS=Lachnospiraceae bacterium A4 GN=C804_02846 PE=4 SV=1	R9JCG6_9FIRM		97	Lachnospiraceae bacterium A4	0.0526598	0	0	0	0.0562227	0	0.114763	0	0	0	0	0	0	0	0.175804	0		68	0	0	0	73	0	149	0	0	0	0	0	0	0	229	0
647	Uncharacterized protein OS=Lachnospiraceae bacterium A4 GN=C804_02930 PE=4 SV=1	R9JCF8_9FIRM		105	Lachnospiraceae bacterium A4	0	0	0.0881314	0.0630981	0.05612	0	0.0698962	0	0	0	0	0	0	0	0	0		0	0	115	82	73	0	91	0	0	0	0	0	0	0	0	0
37.4	Glutamate dehydrogenase OS=Lachnospiraceae bacterium A4 GN=C804_02854 PE=3 SV=1	R9JLB5_9FIRM		48	Lachnospiraceae bacterium A4	0	0	0.268313	0	0	0	0.726646	0	0	0.327021	0	0	1.07846	0.501792	0.437417	0		0	0	349	0	0	0	945	0	0	425	0	0	1402	652	569	0
250.1	Ribosomal protein S1 OS=Lachnospiraceae bacterium A4 GN=C804_02078 PE=4 SV=1	R9JHP7_9FIRM		42	Lachnospiraceae bacterium A4	0.0537238	0.244071	0.112898	0	0.129571	0	0.14055	0.0434214	0.0279786	0.109712	0	0.011156	0.601262	0	0.0640857	0.0582357		70	317	147	0	168	0	183	56	36	143	0	15	782	0	83	76
258.1	L-arabinose isomerase OS=Lachnospiraceae bacterium A4 GN=araA PE=3 SV=1	R9JLD7_9FIRM		56	Lachnospiraceae bacterium A4	0	0	0	0.072325	0.157964	0	0.273768	0	0	0	0.0423982	0.067375	0	0	0	0		0	0	0	94	205	0	356	0	0	0	55	88	0	0	0	0
66.7	Fructose-1,6-bisphosphate aldolase, class II OS=Lachnospiraceae bacterium A4 GN=C804_03192 PE=3 SV=1	R9J9G6_9FIRM		31	Lachnospiraceae bacterium A4	0.318906	0	0.315742	0.373194	1.49058	0	1.4109	0	0	0	0	0.973677	1.75361	0.690484	0.688226	0		415	0	410	485	1938	0	1834	0	0	0	0	1266	2280	898	895	0
493.1	Transketolase OS=Lachnospiraceae bacterium A4 GN=C804_01741 PE=4 SV=1	R9JJ44_9FIRM		30	Lachnospiraceae bacterium A4	0	0	0.163157	0	0.193583	0	0.511633	0	0	0.759933	0	0	0.598967	0.371567	0.110473	0		0	0	212	0	252	0	665	0	0	988	0	0	779	483	144	0
682	Phosphoribosylaminoimidazole-succinocarboxamide synthase OS=Lachnospiraceae bacterium A4 GN=purC PE=3 SV=1	R9J5Z2_9FIRM		33	Lachnospiraceae bacterium A4	0.0546939	0	0.116842	0	0.226745	0	0.222397	0	0	0.110218	0	0.106179	0	0	0	0		71	0	152	0	295	0	289	0	0	143	0	138	0	0	0	0
[truncated: 1,260 more rows]

## Sheet: B) quantifiable taxa
Quantifiable Taxa - based on quantifiable proteins (677)		SUMMED Normalized Weighted Spectra Divided by Molecular Weight (in kDA) per Taxa_ID																	Values multiplied by 1330.037 and rounded to integer (the lowest non zero protein abundance value gives 1)
[truncated: 677 more rows]
