# Supplementary material for: Resistant starch slows the progression of CKD in the 5/6 nephrectomy mouse model
Source: Physiol Rep. 2020 Oct 10;8(19):e14610. doi: 10.14814/phy2.14610 (PMC7547583; doi:10.14814/phy2.14610)
Supplement: Supplementary file 3 — Table S2 [file PHY2-8-e14610-s003.xlsx]

## Sheet: mouseDA_6comp
Supplementary Table 1. Mouse proteins, differentially abundant in six comparisons
	Description	CKDRS1	CKDRS2	CKDRS3	CKDRS4	CKD5	CKD6	CKD7	CKD8	H1RS	H2RS	H3RS	H4RS	H7	H8	H9	H10
CTRB1_MOUSE	Chymotrypsinogen B OS=Mus musculus GN=Ctrb1 PE=1 SV=1	2393	3164	3467	4546	5218	8196	5066	9763	3069	2488	2004	2974	4533	5356	8206	6360
Q6KB05_MOUSE	ScFv B8E5 protein (Fragment) OS=Mus musculus GN=scFv B8E5 PE=1 SV=1	208	109	119	187	74	0	0	0	17	0	0	22	0	0	0	0
K2C79_MOUSE	Keratin, type II cytoskeletal 79 OS=Mus musculus GN=Krt79 PE=1 SV=2	0	134	0	0	131	117	200	208	0	0	0	262	92	323	317	224
A1AT5_MOUSE	Alpha-1-antitrypsin 1-5 OS=Mus musculus GN=Serpina1e PE=1 SV=1	349	252	408	260	991	617	798	906	548	559	146	891	680	405	344	771
K2C73_MOUSE	Keratin, type II cytoskeletal 73 OS=Mus musculus GN=Krt73 PE=1 SV=1	180	109	0	0	250	213	296	332	0	0	255	0	100	0	0	253
K2C1B_MOUSE (+1)	Keratin, type II cytoskeletal 1b OS=Mus musculus GN=Krt77 PE=1 SV=1	0	561	0	0	888	391	1137	1271	0	0	0	0	392	0	0	754
SODC_MOUSE	Superoxide dismutase [Cu-Zn] OS=Mus musculus GN=Sod1 PE=1 SV=2	2493	3257	3258	4307	5677	5164	5009	8994	4188	3073	1858	3986	6445	5674	11691	11925
A0A075B5V5_MOUSE	Protein Ighv1-39 (Fragment) OS=Mus musculus GN=Ighv1-39 PE=4 SV=1	222	67	436	507	28	0	0	45	0	0	0	118	0	0	0	0
A1AT4_MOUSE	Alpha-1-antitrypsin 1-4 OS=Mus musculus GN=Serpina1d PE=1 SV=1	204	428	517	166	1209	666	1125	1052	629	895	104	363	868	304	156	1587
Q99KA4_MOUSE	Igh protein OS=Mus musculus GN=Igh-VJ558 PE=2 SV=1	5277	6489	6167	827	252	0	0	534	195	0	64	0	4457	0	0	5896
sp|Q61847-2|MEP1B_MOUSE (+1)	Isoform 2 of Meprin A subunit beta OS=Mus musculus GN=Mep1b	1232	977	752	1113	1354	1415	1562	1972	1265	1147	1175	835	859	436	683	1033
Q148Q7_MOUSE	Uncharacterized protein OS=Mus musculus GN=Krt90 PE=2 SV=1	37	0	0	101	86	108	113	137	0	0	0	0	0	0	289	0
NALDL_MOUSE	N-acetylated-alpha-linked acidic dipeptidase-like protein OS=Mus musculus GN=Naaladl1 PE=2 SV=1	3119	3538	2265	3178	4053	3815	4523	6764	3343	2674	2261	3656	4603	3578	6200	5574
A0A075B5Y4_MOUSE	Protein Ighv1-81 (Fragment) OS=Mus musculus GN=Ighv1-81 PE=4 SV=1	602	939	923	2428	0	0	0	0	1283	1063	0	0	0	0	0	946
ACE2_MOUSE (+1)	Angiotensin-converting enzyme 2 OS=Mus musculus GN=Ace2 PE=1 SV=1	510	198	262	593	119	333	197	320	372	483	542	215	287	240	282	242
K2C1_MOUSE	Keratin, type II cytoskeletal 1 OS=Mus musculus GN=Krt1 PE=1 SV=4	2996	2209	2805	2758	2640	1982	2730	4250	0	0	0	0	1916	3817	3126	3761
LIPR2_MOUSE	Pancreatic lipase-related protein 2 OS=Mus musculus GN=Pnliprp2 PE=1 SV=2	1176	0	646	938	565	0	863	0	312	703	685	737	0	0	0	59
Q545I1_MOUSE (+1)	Putative uncharacterized protein OS=Mus musculus GN=Reg3g PE=1 SV=1	659	0	0	2135	2255	0	892	0	747	846	1766	639	0	0	0	0
EST2C_MOUSE	Acylcarnitine hydrolase OS=Mus musculus GN=Ces2c PE=1 SV=1	492	756	226	448	472	494	554	587	507	442	495	416	896	563	905	821
Q61297_MOUSE	Pancreatic alpha amylase isozyme OS=Mus musculus PE=2 SV=1	406	941	149	603	305	0	167	0	2680	2392	1600	619	0	0	0	0
ANXA2_MOUSE (+1)	Annexin A2 OS=Mus musculus GN=Anxa2 PE=1 SV=2	1243	534	0	491	0	235	1268	667	1508	849	2356	1713	407	0	768	0
Q3U3L3_MOUSE (+2)	Putative uncharacterized protein OS=Mus musculus GN=Serpinb6a PE=2 SV=1	3722	3977	3311	6972	6388	1637	2596	5927	5438	3745	1374	6847	1722	514	0	739
B9EK97_MOUSE (+2)	Itln1 protein OS=Mus musculus GN=Itln1 PE=2 SV=1	1006	1638	487	0	1814	962	2699	0	938	1324	1260	0	0	0	0	0
Q8C5B4_MOUSE	Alpha-amylase OS=Mus musculus PE=2 SV=1	810	12427	440	654	4540	4364	2818	724	28115	26258	24368	1145	736	566	658	5875
Q8CEJ4_MOUSE (+1)	Putative uncharacterized protein OS=Mus musculus GN=Vil1 PE=2 SV=1	0	196	0	113	118	33	277	130	0	0	0	0	85	0	93	68
LG3BP_MOUSE	Galectin-3-binding protein OS=Mus musculus GN=Lgals3bp PE=1 SV=1	159	122	172	299	274	0	298	190	235	177	120	380	0	0	135	0
CELA1_MOUSE	Chymotrypsin-like elastase family member 1 OS=Mus musculus GN=Cela1 PE=1 SV=1	1079	1348	968	1287	1170	2110	1645	1076	1132	1370	860	733	91	401	794	0
B2RU69_MOUSE	CUB and zona pellucida-like domain-containing protein 1 OS=Mus musculus GN=Cuzd1 PE=1 SV=1	2876	4521	2182	4278	4184	4095	3774	4232	3338	2740	1819	3930	3539	2242	2010	1777
MGST3_MOUSE	Microsomal glutathione S-transferase 3 OS=Mus musculus GN=Mgst3 PE=1 SV=1	230	153	177	394	322	360	337	408	161	223	0	89	156	274	254	187
CEL3B_MOUSE	Chymotrypsin-like elastase family member 3B OS=Mus musculus GN=Cela3b PE=1 SV=1	1591	629	795	2673	1698	3376	1546	2451	896	1370	926	2932	1094	682	1389	1425
CEL2A_MOUSE	Chymotrypsin-like elastase family member 2A OS=Mus musculus GN=Cela2a PE=1 SV=1	1429	2336	1244	5841	4755	9391	2599	5739	2310	1663	926	3613	1277	2087	1538	987
Q7TS98_MOUSE	Anti-colorectal carcinoma light chain OS=Mus musculus PE=1 SV=1	100	0	1149	147	196	196	122	178	245	169	938	408	508	313	240	419
Q80YV5_MOUSE (+2)	Tff2 protein (Fragment) OS=Mus musculus GN=Tff2 PE=2 SV=1	2179	5397	0	3008	4065	3279	3407	4706	2344	1824	0	2386	3022	0	2261	0
CLCA1_MOUSE	Calcium-activated chloride channel regulator 1 OS=Mus musculus GN=Clca1 PE=1 SV=2	1056	703	341	823	1182	765	1717	1214	779	1220	0	1139	555	361	460	795
B2RS76_MOUSE	Carboxypeptidase B1 (Tissue) OS=Mus musculus GN=Cpb1 PE=1 SV=1	1173	1140	1253	2293	1801	956	1590	3106	1026	1222	559	2183	0	849	899	0
A0A0R4J0B9_MOUSE (+4)	Glycoprotein 2 (Zymogen granule membrane), isoform CRA_b OS=Mus musculus GN=Gp2 PE=1 SV=1	0	4082	2239	3557	3958	3060	3260	5057	0	0	0	2657	2909	2250	2374	371
A0A0R4IZW5_MOUSE (+2)	Cadherin 1, isoform CRA_b OS=Mus musculus GN=Cdh1 PE=1 SV=1	423	984	379	811	715	0	613	743	0	289	0	542	567	297	279	616
ANXA4_MOUSE	Annexin A4 OS=Mus musculus GN=Anxa4 PE=1 SV=4	1347	1303	1086	1143	1429	170	2041	530	1519	2207	1252	506	367	194	719	265
G3X9V8_MOUSE (+1)	MCG129038 OS=Mus musculus GN=Serpinb3a PE=1 SV=1	576	415	356	572	0	0	399	228	539	314	148	1329	0	100	0	0
A0A075B5S4_MOUSE (+2)	Protein Ighv3-3 OS=Mus musculus GN=Ighv3-3 PE=4 SV=1	178	711	365	479	0	0	434	1103	0	0	349	0	0	0	0	0
CEL_MOUSE (+2)	Bile salt-activated lipase OS=Mus musculus GN=Cel PE=1 SV=1	166	79	76	116	182	0	376	0	186	72	0	0	0	0	0	0
MUC2_MOUSE	Mucin-2 (Fragments) OS=Mus musculus GN=Muc2 PE=1 SV=2	924	1005	1037	1411	1117	564	1071	769	551	620	638	1104	370	413	634	65
sp|Q60997-2|DMBT1_MOUSE	Isoform 2 of Deleted in malignant brain tumors 1 protein OS=Mus musculus GN=Dmbt1	1828	0	1767	3008	5	2550	13	2650	2159	1940	1395	1420	2108	1142	1204	1252
COL_MOUSE	Colipase OS=Mus musculus GN=Clps PE=1 SV=1	2738	8250	3008	4227	10761	13259	9859	0	2621	0	0	4555	3305	1455	0	0
A0A075B5W3_MOUSE	Protein Ighv1-53 (Fragment) OS=Mus musculus GN=Ighv1-53 PE=4 SV=1	1207	200	1455	1196	926	235	2516	0	0	0	0	467	0	448	111	0
A0A140T8P5_MOUSE	Protein Igkv8-24 (Fragment) OS=Mus musculus GN=Igkv8-24 PE=4 SV=2	662	2004	3316	2245	2441	0	661	4223	263	364	0	350	1932	1298	2103	0
LYPD8_MOUSE (+1)	Ly6/PLAUR domain-containing protein 8 OS=Mus musculus GN=Lypd8 PE=1 SV=1	307	0	465	444	1368	0	0	929	0	0	0	0	0	582	0	0
IGJ_MOUSE	Immunoglobulin J chain OS=Mus musculus GN=Jchain PE=1 SV=4	2998	5645	3063	5955	5350	5270	5566	7128	3950	2049	1651	3712	4407	3233	4157	6713
TREA_MOUSE	Trehalase OS=Mus musculus GN=Treh PE=1 SV=1	505	0	293	471	253	0	338	267	652	495	487	514	0	304	398	342
LEG1H_MOUSE	Protein LEG1 homolog OS=Mus musculus GN=Leg1 PE=2 SV=2	967	2400	844	1385	1498	3140	1506	2099	576	1219	984	999	1879	674	568	3012
A0A0M4KPD8_MOUSE	B2 12-1 anti-human butyrylcholinesterase (BChE) light chain variable region (Fragment) OS=Mus musculus PE=2 SV=1	0	0	610	741	756	592	659	1391	566	0	0	0	1098	0	0	0
A0A0B6VSQ6_MOUSE (+1)	Kallikrein 1 OS=Mus musculus GN=Klk1 PE=1 SV=1	3626	5650	4987	7522	6577	7717	5022	8311	5378	4410	3097	5060	5379	6853	11620	10251
A0A023J6F3_MOUSE (+14)	Cytochrome c oxidase subunit 2 OS=Mus musculus musculus GN=COX2 PE=3 SV=1	181	0	0	0	0	0	0	0	316	182	479	58	0	179	277	0
ACE_MOUSE (+3)	Angiotensin-converting enzyme OS=Mus musculus GN=Ace PE=1 SV=3	0	224	0	139	101	101	120	276	0	0	0	60	158	0	229	105
GGT1_MOUSE (+1)	Gamma-glutamyltranspeptidase 1 OS=Mus musculus GN=Ggt1 PE=1 SV=1	0	252	0	0	141	0	154	168	0	0	0	0	213	0	0	51
PIGR_MOUSE	Polymeric immunoglobulin receptor OS=Mus musculus GN=Pigr PE=1 SV=1	2577	3433	2571	4155	3747	2628	3974	4691	2317	2092	1624	2519	3266	2328	2285	0
EZRI_MOUSE (+10)	Ezrin OS=Mus musculus GN=Ezr PE=1 SV=3	0	0	0	0	16	0	28	25	0	0	0	0	0	0	0	0
Q5M9K1_MOUSE (+1)	Transthyretin OS=Mus musculus GN=Ttr PE=1 SV=1	1027	4234	1316	2512	3488	2869	2266	3793	1624	946	1318	2562	2148	2328	4137	5366
ILEUA_MOUSE	Leukocyte elastase inhibitor A OS=Mus musculus GN=Serpinb1a PE=1 SV=1	1407	931	699	1018	1018	0	1154	968	1622	1841	1413	1592	553	758	1941	813
