# Supplementary material for: Resistant starch slows the progression of CKD in the 5/6 nephrectomy mouse model
Source: Physiol Rep. 2020 Oct 10;8(19):e14610. doi: 10.14814/phy2.14610 (PMC7547583; doi:10.14814/phy2.14610)
Supplement: Supplementary file 4 — Table S3‐S9 [file PHY2-8-e14610-s004.xlsx]

## Sheet: HRS_H_UP_GO_check_MolFun
Supplementary Table S3. GO BP terms overrepresented in the comoparison HRS vs H pehnotypes.
GO ID	GO Name	P-Value
GO:0009097	isoleucine biosynthetic process	0.003
GO:0009099	valine biosynthetic process	0.003
GO:0006002	fructose 6-phosphate metabolic process	0.001
GO:0008152	metabolic process	0.003
GO:0061615	glycolytic process through fructose-6-phosphate	0.002
GO:0009082	branched-chain amino acid biosynthetic process	0.003
GO:0009081	branched-chain amino acid metabolic process	0.001
GO:0006573	valine metabolic process	0.003
GO:0006549	isoleucine metabolic process	0.003
GO:0046835	carbohydrate phosphorylation	0.004
Supplementary Table S4. GO MF terms overrepresented in the comoparison HRS vs H pehnotypes.
GO:0016740	transferase activity	5.2206e-05
GO:0008443	phosphofructokinase activity	0.00127034
GO:0047334	diphosphate-fructose-6-phosphate 1-phosphotransferase activity	0.000618407
GO:0003824	catalytic activity	0.00090302
GO:0003872	6-phosphofructokinase activity	0.00127034
GO:0016407	acetyltransferase activity	0.0023507
GO:0016408	C-acyltransferase activity	0.0023507
GO:0016453	C-acetyltransferase activity	0.0023507
GO:0004455	ketol-acid reductoisomerase activity	0.0027041
GO:0008861	formate C-acetyltransferase activity	0.00425393
GO:0019200	carbohydrate kinase activity	0.00401113
GO:0016746	transferase activity, transferring acyl groups	0.00510968
GO:0016747	transferase activity, transferring acyl groups other than amino-acyl groups	0.00510968
GO:0016773	phosphotransferase activity, alcohol group as acceptor	0.00641507
GO:0050660	flavin adenine dinucleotide binding	0.00802058
Supplementary Table S5. GO BP terms, overrepresented in the comparison CKDRS vs H.
GO:0042773	ATP synthesis coupled electron transport	0.008
GO:0022904	respiratory electron transport chain	0.008
GO:0006119	oxidative phosphorylation	0.008
GO:0045333	cellular respiration	0.005
Supplementary Table S6. GO BP terms, overrepresented in the comparison H vs CKDRS
GO:0040011	locomotion	0
GO:0051674	localization of cell	0
GO:0097588	archaeal or bacterial-type flagellum-dependent cell motility	0
GO:0001539	cilium or flagellum-dependent cell motility	0
GO:0071973	bacterial-type flagellum-dependent cell motility	0
GO:0006928	movement of cell or subcellular component	0
GO:0048870	cell motility	0
Suppelmentary Table S7. GO CC terms overrepresented in the comparison H vs CKDRS pehnotype.
GO:0009288	bacterial-type flagellum	0.00
GO:0042995	cell projection	0.00
GO:0044461	bacterial-type flagellum part	0.00
GO:0044463	cell projection part	0.00
GO:0009420	bacterial-type flagellum filament	0.00
GO:0005576	extracellular region	0.00
GO:0044422	organelle part	0.00
Suppelmentary Table S8. GO BP terms, overrepresented in the comparison HRS vs CKDRS.
GO:0006568	tryptophan metabolic process	0
GO:0006576	cellular biogenic amine metabolic process	0
GO:0006569	tryptophan catabolic process	0
GO:0042430	indole-containing compound metabolic process	0
GO:0042436	indole-containing compound catabolic process	0
GO:0006002	fructose 6-phosphate metabolic process	0
GO:0006586	indolalkylamine metabolic process	0
GO:0042402	cellular biogenic amine catabolic process	0
GO:0009310	amine catabolic process	0
GO:0009308	amine metabolic process	0
GO:0044106	cellular amine metabolic process	0
GO:0046835	carbohydrate phosphorylation	0
GO:0061615	glycolytic process through fructose-6-phosphate	0
GO:0046218	indolalkylamine catabolic process	0
GO:0044262	cellular carbohydrate metabolic process	0.002
GO:0009074	aromatic amino acid family catabolic process	0.003
GO:0009072	aromatic amino acid family metabolic process	0.006
GO:1901606	alpha-amino acid catabolic process	0.006
GO:0009987	cellular process	0.009
GO:0009063	cellular amino acid catabolic process	0.009
Suppelmentary Table S9. GO BP terms, overrepresented in the comparison HRS vs CKD.
GO:1902224	ketone body metabolic process	0.00124034
GO:0046395	carboxylic acid catabolic process	0.000582016
GO:1901565	organonitrogen compound catabolic process	0.000238688
GO:1901569	fatty acid derivative catabolic process	0.00124034
GO:1901568	fatty acid derivative metabolic process	0.00124034
GO:0006568	tryptophan metabolic process	0.00124034
GO:0006576	cellular biogenic amine metabolic process	0.00124034
GO:0006569	tryptophan catabolic process	0.00124034
GO:0042430	indole-containing compound metabolic process	0.00124034
GO:0042436	indole-containing compound catabolic process	0.00124034
GO:0016054	organic acid catabolic process	0.000582016
GO:0006586	indolalkylamine metabolic process	0.00124034
GO:0042402	cellular biogenic amine catabolic process	0.00124034
GO:0009310	amine catabolic process	0.00124034
GO:0009308	amine metabolic process	0.00124034
GO:0044106	cellular amine metabolic process	0.00124034
GO:0046952	ketone body catabolic process	0.00124034
GO:0046950	cellular ketone body metabolic process	0.00124034
GO:0046218	indolalkylamine catabolic process	0.00124034
GO:0044282	small molecule catabolic process	0.000485043
GO:0009074	aromatic amino acid family catabolic process	0.00059841
GO:0044248	cellular catabolic process	0.000114895
GO:0009063	cellular amino acid catabolic process	7.45926e-05
GO:1901606	alpha-amino acid catabolic process	0.00059841
GO:0009072	aromatic amino acid family metabolic process	0.00164604
GO:1901361	organic cyclic compound catabolic process	0.00352252
GO:0019439	aromatic compound catabolic process	0.00352252
GO:0046700	heterocycle catabolic process	0.00352252
GO:1901605	alpha-amino acid metabolic process	0.00322719
GO:0009081	branched-chain amino acid metabolic process	0.00367487
GO:0042737	drug catabolic process	0.00456967
GO:0006520	cellular amino acid metabolic process	0.00492481
GO:0009097	isoleucine biosynthetic process	0.00646302
GO:0009099	valine biosynthetic process	0.00646302
GO:0006573	valine metabolic process	0.00646302
GO:0006549	isoleucine metabolic process	0.00646302
GO:0044270	cellular nitrogen compound catabolic process	0.00646302
GO:0017144	drug metabolic process	0.00857327
