# Supplementary material for: Resistant starch slows the progression of CKD in the 5/6 nephrectomy mouse model
Source: Physiol Rep. 2020 Oct 10;8(19):e14610. doi: 10.14814/phy2.14610 (PMC7547583; doi:10.14814/phy2.14610)
Supplement: Supplementary file 5 — Table S10 [file PHY2-8-e14610-s005.xlsx]

## Sheet: Sheet1
Supplementary Table S10. A six-way Venn diagram of the bacteria that are significantly differentially abundant between 6 phenotypes				Total elements
CKD-H, CKD-HRS, CKDRS-H, CKDRS-HRS				2	Oscillibacter sp. 1-3
					Ruminiclostridium sp. KB18
CKD-H, CKDRS-CKD, CKDRS-H, CKDRS-HRS				1	Firmicutes bacterium CAG:424
CKD-HRS CKDRS-CKD CKDRS-H HRS-H				1	Pseudothermotoga thermarum DSM 5069
CKD-HRS CKDRS-CKD CKDRS-HRS HRS-H				1	Robinsoniella sp. RHS
CKD-H CKD-HRS CKDRS-CKD				1	Firmicutes bacterium ASF500
CKD-H CKD-HRS CKDRS-H				1	Prevotella sp. CAG:485
CKD-H CKD-HRS CKDRS-HRS				3	Acidaminococcus sp. CAG:917
					Clostridium sp. CAG:62_40_4
					Hungatella hathewayi
CKD-H CKDRS-CKD CKDRS-H				1	Anaerocolumna jejuensis DSM 15929
CKD-H CKDRS-H HRS-H				1	Tissierella sp. P1
CKD-HRS CKDRS-H HRS-H				1	Ruminococcaceae bacterium FB2012
CKD-HRS CKDRS-HRS HRS-H				4	Oscillibacter sp. KLE 1745
					Lachnoclostridium sp. An118
					uncultured Oscillibacter sp.
					Clostridium sp. C105KSO13
CKDRS-CKD CKDRS-H CKDRS-HRS				3	Ruminococcaceae bacterium P7
					Eubacterium ruminantium
					Lachnospiraceae bacterium 28-4
CKDRS-CKD CKDRS-H HRS-H				1	Clostridium sp. D5
CKD-H CKD-HRS				4	Prevotella micans F0438
					Roseburia sp. CAG:380
					Lactobacillus johnsonii
					uncultured bacterium BAC25G1
CKD-H CKDRS-CKD				1	Clostridium sp. CAG:127
CKD-H CKDRS-H				3	Clostridium sp. CAG:253
					Ruminococcus sp. CAG:177
					Firmicutes bacterium CAG:129
CKD-HRS CKDRS-CKD				6	Firmicutes bacterium CAG:95
					Coprobacillus sp. 8_1_38FAA
					uncultured Roseburia sp.
					[Clostridium] asparagiforme DSM 15981
					Flavonifractor sp. An135
					uncultured Clostridium sp.
CKD-HRS CKDRS-HRS				7	Chlamydia trachomatis
					Lachnoclostridium sp. An76
					Firmicutes bacterium CAG:124
					Tissierellia bacterium S7-1-4
					Hungatella hathewayi WAL-18680
					Flavonifractor plautii
					Firmicutes bacterium CAG:646
CKD-HRS HRS-H				11	Lachnospiraceae bacterium 10-1
					Roseburia hominis
					Clostridium sp. 7_3_54FAA
					Ruthenibacterium lactatiformans
					Eubacterium uniforme
					Clostridium sp. ASF356
					Turicibacter sanguinis
					Blautia sp. YL58
					Ruminococcus sp. YE71
					Bacteroides sp. CAG:98
					Bacteroides sp. AR20
CKDRS-CKD CKDRS-H				2	Faecalicatena contorta
					Flavonifractor sp. An112
CKDRS-CKD CKDRS-HRS				7	Lachnospiraceae bacterium NK3A20
					Fusicatenibacter sp. 2789STDY5834925
					Anaerotruncus colihominis DSM 17241
					[Ruminococcus] torques
					Blautia hydrogenotrophica
					Bacteroides thetaiotaomicron
					Firmicutes bacterium CAG:552_39_19
CKDRS-H CKDRS-HRS				5	Clostridium sp. CAG:226
					Bacteroidales bacterium 52_46
					Dorea sp. CAG:105
					Sporocytophaga myxococcoides
					Bacteroidales bacterium 43_36
CKDRS-H HRS-H				5	uncultured Eubacterium sp.
					Dysgonomonas macrotermitis
					Firmicutes bacterium CAG:65_45_313
					Anaerosporobacter mobilis DSM 15930
					Coprococcus catus GD/7
CKDRS-HRS HRS-H				5	Clostridium sp. CAG:7
					Orenia metallireducens
					Blautia sp. CAG:257
					Stomatobaculum longum
					Lachnoclostridium sp. An196
CKD-H				7	Bacteroides ovatus str. 3725 D1 iv
					Ruminococcus flavefaciens
					Firmicutes bacterium ADurb.Bin354
					Prevotella intermedia
					Lachnospiraceae bacterium G41
					Caldicellulosiruptor kronotskyensis (strain DSM 18902 / VKM B-2412 / 2002)
					Prevotella sp. CAG:279
CKD-HRS				19	Lactobacillus taiwanensis DSM 21401
					Firmicutes bacterium CAG:137
					Lactobacillus gasseri SV-16A-US
					Turicibacter sanguinis PC909
					Acetitomaculum ruminis DSM 5522
					Prevotella copri DSM 18205
					Porphyromonas endodontalis (strain ATCC 35406 / BCRC 14492 / JCM 8526 / NCTC 13058 / HG 370)
					Flavonifractor sp. An91
					Butyrivibrio sp. TB
					Pseudobutyrivibrio sp. AR14
					Clostridium sp. CAG:62
					Clostridium sp. CAG:230
					[Clostridium] aminophilum
					Firmicutes bacterium CAG:110_56_8
					Clostridium sp. CAG:81
					Tyzzerella nexilis DSM 1787
					Alistipes sp. 56_sp_Nov_56_25
					[Clostridium] lavalense
					Blautia sp. CAG:37_48_57
CKDRS-CKD				13	Anaerococcus hydrogenalis
					Lachnospiraceae bacterium NE2001
					Clostridium oryzae
					uncultured bacterium 15m04
					Lachnospiraceae bacterium XBB2008
					[Clostridium] clostridioforme 90A7
					[Eubacterium] siraeum V10Sc8a
					Bacteroides luti
					Enterococcus sp. 3C7_DIV0644
					Lachnospiraceae bacterium A2
					Alistipes finegoldii (strain DSM 17242 / JCM 16770 / AHN 2437 / CCUG 46020 / CIP 107999)
					Marinobacter gudaonensis
					Erysipelotrichaceae bacterium 2_2_44A
CKDRS-H				10	Prevotella sp. CAG:873
					uncultured Clostridiales bacterium
					uncultured Butyricicoccus sp.
					Bacteroides sp. CAG:927
					Barnesiella sp. An55
					Parabacteroides goldsteinii DSM 19448 = WAL 12034
					Stackebrandtia nassauensis (strain DSM 44728 / NRRL B-16338 / NBRC 102104 / LLR-40K-21)
					Eubacterium sp. CAG:180
					Lachnoclostridium sp. An181
					Roseburia inulinivorans
CKDRS-HRS				11	Candidatus Thiodiazotropha endoloripes
					Clostridium sp. ASF502
					[Clostridium] clostridioforme
					Lachnospiraceae bacterium COE1
					Catonella morbi ATCC 51271
					Clostridiales bacterium 41_12_two_minus
					Oscillibacter sp. PC13
					Roseburia hominis (strain DSM 16839 / NCIMB 14029 / A2-183)
					Clostridiales bacterium 41_21_two_genomes
					Eubacterium plexicaudatum ASF492
					Clostridium sp. MSTE9
HRS-H				12	Lactonifactor longoviformis DSM 17459
					Ruminococcus sp. SR1/5
					Clostridium neonatale
					Peptococcaceae bacterium BRH_c4b
					Coprococcus comes
					Lachnoclostridium sp. An131
					Fusibacter sp. 3D3
					Prevotella sp. CAG:1031
					Clostridium sp. CAG:58
					Dubosiella newyorkensis
					Lachnospiraceae bacterium YSD2013
					[Eubacterium] rectale
