# Supplementary material for: Resistant starch slows the progression of CKD in the 5/6 nephrectomy mouse model
Source: Physiol Rep. 2020 Oct 10;8(19):e14610. doi: 10.14814/phy2.14610 (PMC7547583; doi:10.14814/phy2.14610)
Supplement: Supplementary file 6 — Table S11 [file PHY2-8-e14610-s006.xlsx]

## Sheet: bacteria_6comparison
Supplementary Table S11. Bacteria, the most abundant in six pairwise comparisons.
	CKDRS1	CKDRS2	CKDRS3	CKDRS4	CKD5	CKD6	CKD7	CKD8	H1RS	H2RS	H3RS	H4RS	H7	H8	H9	H10
Alistipes finegoldii DSM 17242	112	0	54	61	0	0	0	0	0	0	0	0	279	156	0	0
Ruminococcaceae bacterium P7	1631	2307	1696	1130	23	482	42	0	0	0	472	0	0	481	991	250
Eubacterium ruminantium	21	36	28	28	0	0	0	0	0	0	0	0	0	0	0	0
Fusicatenibacter sp. 2789STDY5834925	1222	1173	1167	625	211	339	46	234	331	459	734	266	973	0	321	1822
Blautia hydrogenotrophica	976	1490	1671	788	0	111	358	92	330	234	761	612	2637	153	118	264
[Clostridium] asparagiforme DSM 15981	0	0	0	0	89	370	248	277	78	0	0	129	185	66	0	430
Robinsoniella sp. RHS	801	425	914	520	183	172	0	92	2379	1965	1741	1202	775	1014	1036	0
Firmicutes bacterium ASF500	4016	5929	4550	5016	2617	2005	1335	3407	7986	6225	12520	10182	11777	9553	4562	7410
Pseudothermotoga thermarum DSM 5069	366	76	322	252	0	0	0	0	160	249	448	178	0	0	0	0
[Eubacterium] siraeum V10Sc8a	0	0	87	0	156	489	81	342	560	184	494	0	0	103	92	561
Lachnospiraceae bacterium 28-4	37411	62880	60195	28607	7848	9904	10511	33473	17876	11783	26230	26669	34707	12617	6750	12900
Bacteroides luti	147	86	162	52	29	0	26	0	74	32	79	0	71	56	110	0
uncultured Clostridium sp.	8424	8609	12051	10202	5443	4098	2147	6528	12938	9094	12172	6474	14051	8292	5410	14059
Clostridium sp. D5	269	190	320	219	0	290	0	84	478	322	388	680	219	0	98	99
Lachnospiraceae bacterium NK3A20	644	1082	863	291	0	559	70	190	523	313	504	269	1232	672	526	79
Clostridium sp. CAG:127	0	167	0	0	123	565	170	237	78	209	0	194	0	0	0	90
Bacteroides thetaiotaomicron	28738	10891	27278	19877	5870	7996	7986	5991	8426	10377	16782	6780	30321	25467	16468	7138
Firmicutes bacterium CAG:95	3106	1068	2219	1214	228	1183	223	125	1005	1007	2491	1539	2229	264	1034	1474
Marinobacter gudaonensis	0	0	0	0	82	153	123	0	102	0	0	0	66	0	36	0
Lachnospiraceae bacterium A2	2622	2347	1846	2011	16949	13409	12966	6396	4528	6459	4149	6818	1269	23233	28029	2573
[Ruminococcus] torques	451	899	512	314	102	421	173	262	196	134	249	225	304	776	170	0
Anaerotruncus colihominis DSM 17241	88	0	87	64	0	0	0	0	0	0	0	0	0	76	0	0
[Clostridium] clostridioforme 90A7	103	0	0	0	178	368	75	114	36	440	416	183	76	0	182	161
Flavonifractor sp. An112	37	40	18	75	0	0	0	0	0	32	0	0	0	0	0	0
Lachnospiraceae bacterium NE2001	214	149	263	104	114	0	0	0	216	162	0	167	278	99	0	0
Faecalicatena contorta	477	1784	834	368	0	65	84	153	198	123	0	0	0	403	0	0
Erysipelotrichaceae bacterium 2_2_44A	213	74	41	148	0	0	0	0	69	90	234	44	0	0	0	0
Lachnospiraceae bacterium XBB2008	1292	300	1386	705	93	504	243	192	508	552	1127	403	288	551	937	658
Anaerocolumna jejuensis DSM 15929	173	142	89	92	157	199	162	316	103	351	560	59	755	767	587	328
Coprobacillus sp. 8_1_38FAA	0	0	0	0	83	142	0	81	0	0	0	0	503	0	0	0
uncultured Roseburia sp.	767	791	452	463	0	318	153	630	1320	956	698	878	73	1319	1122	378
Firmicutes bacterium CAG:424	0	153	106	52	109	328	140	264	366	330	854	281	494	482	398	307
uncultured bacterium 15m04	465	0	330	450	0	0	0	0	0	178	274	0	0	206	0	0
Anaerococcus hydrogenalis	147	0	168	90	0	0	0	0	0	0	352	0	0	95	0	0
Clostridium oryzae	45	0	65	61	0	0	0	0	118	0	0	126	0	0	0	0
Enterococcus sp. 3C7_DIV0644	0	0	0	0	169	0	158	372	296	0	0	0	121	0	233	688
Firmicutes bacterium CAG:552_39_19	1042	3430	1719	1002	104	0	403	1025	0	292	1299	90	1943	966	410	535
Flavonifractor sp. An135	140	48	226	60	0	0	0	0	113	166	233	66	303	238	66	0
Orenia metallireducens	0	0	0	0	26	222	0	0	0	70	116	72	0	0	0	0
Stomatobaculum longum	0	13	0	11	159	0	0	0	210	180	165	162	0	0	0	0
Dubosiella newyorkensis	0	58	115	100	34	358	0	180	48	47	80	59	0	0	0	0
Lactonifactor longoviformis DSM 17459	160	163	185	387	0	1818	232	842	468	656	770	345	0	16	32	0
Tissierella sp. P1	19	0	0	23	25	0	22	40	0	23	0	35	123	113	167	148
Clostridium sp. CAG:7	0	0	0	0	0	0	322	328	336	368	614	249	0	0	86	0
Peptococcaceae bacterium BRH_c4b	6	0	16	8	17	0	0	0	22	38	40	12	0	0	0	0
Oscillibacter sp. KLE 1745	426	149	0	0	57	186	0	591	1001	814	907	311	139	95	0	0
Bacteroides sp. AR20	0	0	0	42	0	0	0	0	40	36	103	49	0	0	0	0
Eubacterium uniforme	242	0	39	225	0	0	33	187	330	160	393	103	0	0	0	0
Bacteroides sp. CAG:98	127	47	114	0	0	0	0	0	44	77	31	49	0	0	0	0
Lachnoclostridium sp. An196	157	1012	1621	1899	615	3442	965	6284	5511	6574	4503	2295	0	61	450	785
Firmicutes bacterium CAG:65_45_313	1917	1611	695	1533	246	2944	97	2664	1358	2477	2230	1227	318	462	421	417
uncultured Oscillibacter sp.	2187	1371	1808	1742	587	3494	932	775	3742	4148	7370	3017	1568	1447	1855	820
[Eubacterium] rectale	0	406	17	8	0	885	191	393	0	0	0	26	478	319	125	424
Clostridium sp. C105KSO13	0	0	0	0	0	68	0	0	181	117	170	33	0	0	0	0
Lachnospiraceae bacterium 10-1	29680	5456	17179	10623	4780	10926	4623	6007	14254	11728	20768	11641	4540	5427	9044	10290
Ruminococcaceae bacterium FB2012	943	710	1736	1090	264	801	119	1046	2650	1057	1594	1375	214	261	521	134
Clostridium sp. CAG:58	2561	519	2460	726	1015	920	776	2385	1689	1404	2432	1010	1139	695	748	952
Lachnospiraceae bacterium YSD2013	1825	1061	493	226	204	1141	293	1016	659	815	519	485	1476	607	1095	1376
Coprococcus catus GD/7	253	290	108	68	0	451	0	0	296	80	477	227	49	0	31	0
Lachnoclostridium sp. An131	146	0	72	51	0	348	201	230	212	289	387	45	0	0	0	0
uncultured Eubacterium sp.	141	271	311	144	46	448	49	228	198	287	417	54	12	0	0	59
Roseburia hominis	101	0	30	66	0	0	0	0	116	143	43	47	0	0	0	0
Blautia sp. CAG:257	0	232	0	0	157	568	0	1009	1146	868	1117	226	196	67	0	273
Coprococcus comes	599	67	147	530	97	664	343	171	279	260	352	81	96	0	25	122
Ruthenibacterium lactatiformans	0	0	0	55	0	0	0	0	46	59	57	86	0	0	0	0
Prevotella sp. CAG:1031	1876	3980	1074	2744	2383	1677	2735	1453	2910	2663	1868	1754	1043	984	982	1757
Clostridium neonatale	163	72	60	181	91	335	0	0	283	129	645	245	0	0	74	0
Lachnoclostridium sp. An118	0	0	28	0	0	0	0	0	175	237	183	159	122	81	0	0
Clostridium sp. 7_3_54FAA	168	0	89	0	0	96	0	0	252	339	440	45	0	27	0	0
Ruminococcus sp. SR1/5	133	275	275	33	127	352	0	0	787	597	1068	78	0	0	49	54
Ruminococcus sp. YE71	0	218	0	43	184	85	326	58	157	71	20	32	369	235	573	176
Blautia sp. YL58	529	654	883	354	101	561	335	570	1476	718	1372	692	146	0	284	959
Clostridium sp. ASF356	0	449	9456	3875	1893	660	1378	1530	252	238	235	253	17723	13298	3225	8158
Fusibacter sp. 3D3	17	277	29	0	0	0	0	39	0	0	0	0	53	0	64	71
Dysgonomonas macrotermitis	139	0	150	156	0	0	51	93	124	74	0	86	0	0	0	0
Anaerosporobacter mobilis DSM 15930	213	267	121	106	72	0	0	172	201	182	206	125	0	69	0	188
Turicibacter sanguinis	306	0	0	0	0	0	0	0	350	115	418	31	0	0	0	0
Lachnoclostridium sp. An181	0	267	103	0	112	1878	293	887	793	0	0	518	0	152	196	651
Ruminiclostridium sp. KB18	12356	18045	17091	17768	4083	24280	2944	12638	939	762	1207	219	231	1684	24	0
Bacteroidales bacterium 52_46	13957	12965	13620	12311	10780	4061	8426	4590	8611	9670	9268	6488	5937	6378	4099	6606
Clostridium sp. CAG:226	70	87	56	32	0	0	64	0	0	42	53	0	0	0	0	0
Barnesiella sp. An55	1645	1252	1280	1198	52	2091	997	1327	973	2110	2647	299	246	0	484	654
Firmicutes bacterium CAG:129	61	616	0	253	225	1086	0	620	1149	139	1508	96	1643	1896	1149	1026
Dorea sp. CAG:105	137	105	255	157	0	494	0	0	49	15	0	34	0	0	0	0
Clostridium sp. CAG:253	467	241	675	393	674	1208	595	1924	790	0	521	719	0	0	0	122
Eubacterium sp. CAG:180	129	163	133	26	0	107	0	98	367	198	239	0	0	0	0	0
Bacteroidales bacterium 43_36	590	818	739	1086	764	0	640	0	266	719	316	0	0	311	403	0
uncultured Clostridiales bacterium	72	322	128	228	147	417	114	503	0	0	1171	344	604	642	947	1542
uncultured Butyricicoccus sp.	111	177	53	572	877	430	0	3181	1467	241	1741	2626	4278	1069	1743	5080
Ruminococcus sp. CAG:177	26	32	0	19	21	0	19	34	0	197	51	127	202	166	113	368
Prevotella sp. CAG:485	2860	6263	2583	3870	4924	6368	4609	4389	2516	3101	3381	1356	1116	1743	1779	2900
Stackebrandtia nassauensis DSM 44728	285	407	226	216	171	637	281	210	427	230	349	237	321	182	150	165
Bacteroides sp. CAG:927	3638	3209	4872	6310	5427	1395	5006	1770	3307	3400	2070	3015	1963	2447	832	69
Oscillibacter sp. 1-3	9514	15996	7148	9868	5540	11127	4613	11989	22314	15312	31627	18862	24907	16374	13360	25539
Parabacteroides goldsteinii DSM 19448 = WAL 12034	123	0	147	140	134	0	122	0	86	0	0	0	0	0	0	0
Prevotella sp. CAG:873	754	949	878	1590	1292	70	1165	813	502	1114	681	502	225	15	348	775
Roseburia inulinivorans	385	0	26	0	280	366	787	579	272	633	461	204	227	999	1300	1599
Sporocytophaga myxococcoides	554	410	579	552	431	0	150	364	0	74	0	319	0	305	415	250
Acidaminococcus sp. CAG:917	0	0	0	0	0	0	0	0	292	290	302	0	363	179	417	0
Firmicutes bacterium ADurb.Bin354	25	119	0	0	0	0	0	0	57	56	177	50	97	43	40	63
Lactobacillus johnsonii	0	6140	8248	3570	0	0	0	0	2117	1007	190	877	1099	2238	2116	1745
Lachnospiraceae bacterium G41	511	0	111	109	156	250	261	323	1456	19	1436	0	0	0	108	0
Ruminococcus flavefaciens	126	0	86	72	119	235	106	307	111	127	0	0	0	41	46	0
uncultured bacterium BAC25G1	163	581	460	138	631	782	539	701	442	0	0	275	0	0	398	0
Bacteroides ovatus str. 3725 D1 iv	2867	236	1274	490	332	70	122	52	350	1239	1264	240	2507	1385	736	1491
Roseburia sp. CAG:380	0	74	0	0	142	1118	197	822	0	0	39	0	0	0	125	0
Prevotella intermedia	0	240	0	0	112	125	156	213	182	0	0	124	0	107	59	0
Prevotella micans F0438	110	0	195	203	204	491	79	252	127	107	31	0	0	34	0	264
Clostridium sp. CAG:62_40_43	911	497	1276	551	450	2428	941	709	319	123	460	183	246	217	495	434
Prevotella sp. CAG:279	947	644	665	1656	824	611	485	853	785	659	764	211	150	163	462	85
Hungatella hathewayi	0	75	153	36	68	126	0	0	302	368	523	239	119	312	393	352
Caldicellulosiruptor kronotskyensis DSM 18902	0	0	34	0	0	0	0	0	87	0	0	0	276	220	262	0
Clostridiales bacterium 41_12_two_minus	37	0	0	0	509	153	61	267	150	715	488	0	150	147	0	155
Chlamydia trachomatis	0	0	0	0	0	0	0	0	52	57	60	38	0	0	0	415
Firmicutes bacterium CAG:646	0	0	287	228	325	447	244	101	1384	1554	2886	1058	773	1090	1499	170
Eubacterium plexicaudatum ASF492	1653	937	673	632	1711	5630	2350	1338	7590	5526	5461	3266	0	372	2151	8961
Lachnoclostridium sp. An76	18	0	0	48	0	71	0	0	135	170	299	62	61	86	17	0
Flavonifractor plautii	0	126	37	0	18	0	0	65	442	856	939	292	1138	677	145	329
Clostridiales bacterium 41_21_two_genomes	0	0	0	0	563	73	492	333	316	226	68	264	0	297	365	707
Firmicutes bacterium CAG:124	21	228	0	132	97	135	0	112	381	286	511	218	352	539	316	30
Oscillibacter sp. PC13	157	444	137	281	308	1805	228	313	782	782	972	1162	73	455	701	88
Hungatella hathewayi WAL-18680	117	519	351	83	257	682	31	369	1359	2129	3107	676	416	576	915	499
Lachnospiraceae bacterium COE1	6517	7739	10998	7365	5186	2262	5069	1715	5566	4528	6164	5383	15088	9227	5105	6866
Catonella morbi ATCC 51271	115	0	45	0	0	0	0	344	491	333	204	163	0	1123	95	171
Tissierellia bacterium S7-1-4	0	0	0	45	0	0	0	0	113	102	228	20	0	43	0	0
Clostridium sp. ASF502	1759	3879	1596	1783	1077	6695	822	4079	8068	3701	5660	5665	1592	3439	2778	3616
Clostridium sp. MSTE9	0	0	0	175	224	798	0	0	318	427	339	152	0	194	240	432
Roseburia hominis DSM 16839	0	0	0	0	0	0	0	0	121	105	94	0	0	0	92	168
[Clostridium] clostridioforme	0	218	0	426	0	4660	2743	0	1858	4935	4414	732	798	707	0	0
Candidatus Thiodiazotropha endoloripes	0	0	22	0	0	0	0	0	0	69	176	68	0	26	0	80
Firmicutes bacterium CAG:110_56_8	26	0	93	32	0	0	0	0	61	0	86	99	0	409	221	0
Lactobacillus gasseri SV-16A-US	0	1967	4726	4606	0	0	0	0	2812	1988	1369	1148	62	1300	169	348
Pseudobutyrivibrio sp. AR14	0	268	0	101	140	359	79	295	46	0	0	64	0	167	81	379
Firmicutes bacterium CAG:137	406	0	139	249	0	247	22	245	510	497	851	300	479	259	739	181
[Clostridium] lavalense	711	1380	935	770	669	813	431	819	2623	1348	1789	1636	307	1146	1473	1569
Clostridium sp. CAG:81	269	0	295	26	0	0	0	0	110	219	296	45	0	232	471	216
Lactobacillus taiwanensis DSM 21401	0	3971	7733	6347	0	0	0	161	3652	1795	835	1893	1237	2862	2725	462
Acetitomaculum ruminis DSM 5522	674	40	249	312	41	247	99	93	1093	818	1855	321	0	514	381	479
Butyrivibrio sp. TB	0	482	174	116	313	601	378	391	182	66	83	263	275	545	1005	3484
Tyzzerella nexilis DSM 1787	224	523	134	54	16	49	10	163	628	318	267	490	622	439	155	0
Porphyromonas endodontalis ATCC 35406	99	260	375	534	492	382	262	389	0	118	185	189	198	301	0	79
Turicibacter sanguinis PC909	1721	0	0	0	0	0	0	0	2354	2249	2320	0	0	0	0	1560
[Clostridium] aminophilum	142	0	158	49	0	0	0	0	0	598	570	416	1083	328	0	533
Blautia sp. CAG:37_48_57	0	0	113	28	0	0	12	0	188	182	238	0	176	49	37	0
Prevotella copri DSM 18205	0	282	0	0	114	266	0	186	0	0	0	0	114	0	0	114
Alistipes sp. 56_sp_Nov_56_25	0	0	205	235	0	0	0	0	269	0	200	180	0	0	0	144
Clostridium sp. CAG:62	0	133	310	0	289	805	851	574	168	0	0	340	0	0	98	148
Flavonifractor sp. An91	67	66	0	38	0	0	0	0	157	89	217	0	257	35	91	0
Clostridium sp. CAG:230	187	755	190	558	573	1739	324	522	120	0	211	449	234	0	983	1630
